# Supplementary material for: Whole genome re-sequencing of sweet cherry (Prunus avium L.) yields insights into genomic diversity of a fruit species
Source: Hortic Res. 2020 May 1;7:60. doi: 10.1038/s41438-020-0281-9 (PMC7193578; doi:10.1038/s41438-020-0281-9)
Supplement: Supplementary file 6 — Supplementary File 1 [file 41438_2020_281_MOESM6_ESM.xlsx]

## Sheet: Φύλλο1
Cultivar	Abbreviation	Predifined group	Fruit size	Tree vigor	Fruit shape	Soluble solids	Titratable acidity	Fruit weight	Firmness of flesh	Time of flowering
BxS14	BxS14	Breeding line	9	9	1	14.8	9.4	10.7	7	3
Wild	Wild	Wild	1	7	2	-	-	4.6	7	9
BxS21	BxS21	Breeding line	9	9	1	11	6.2	9	5	5
HGxS11	HGxS11	Breeding line	5	9	2	11.9	7.6	6.7	7	5
BxS22	BxS22	Breeding line	7	9	1	16.9	11.5	7.7	7	5
BxS33	BxS33	Breeding line	3	9	1	17.4	8.2	6	7	5
GxT7	GxT7	Breeding line	9	7	2	14.5	15	9.3	7	5
HGxS30	HGxS30	Breeding line	7	7	2	16.8	10.3	7.6	7	5
Tragana Rodohoriou	TrRd	Landrace	9	7	1	20	11.8	9	7	7
Agiorgitika Lilantiou	AgLd	Landrace	1	7	2	9.7	5.7	5.45	3	5
Petrokeraso Tragano Achaias	PtTrAch	Landrace	7	9	5	18.1	14.4	6.9	7	5
Proimo Kolindrou	PrKld	Landrace	1	9	3	16.3	6.24	4.8	3	3
Chiou	Chi	Landrace	7	5	2	14.3	8.5	5.9	7	5
Tsolakeika	Tsol	Modern cultivar	9	9	1	15.1	10.2	10.4	7	5
Basiliadi	Bas	Modern cultivar	9	7	1	17.3	11	9	5	7
Lemonidi	Lem	Modern cultivar	9	5	1	18.7	14.3	11.3	5	7
Bakirtzeika	Bak	Modern cultivar	9	7	2	18.5	12.1	12.1	7	7
Samou	Sam	Modern cultivar	5	7	2	17.2	9.2	6.7	7	5
Mieza	Mie	Modern cultivar	9	5	1	18.8	14.1	9.1	7	3
Tragana Edessis	TrEd	Modern cultivar	7	5	1	18.2	10.4	7.7	7	7
Tragana Edessis-Naousis	TrEdNa	Modern cultivar	9	7	1	21.3	9.6	9.1	7	7
