# Supplementary material for: Whole genome re-sequencing of sweet cherry (Prunus avium L.) yields insights into genomic diversity of a fruit species
Source: Hortic Res. 2020 May 1;7:60. doi: 10.1038/s41438-020-0281-9 (PMC7193578; doi:10.1038/s41438-020-0281-9)
Supplement: Supplementary file 7 — Dataset 1 [file 41438_2020_281_MOESM7_ESM.xlsx]

## Sheet: CLEANED AND FILTERED DATA
	RAW DATA					FILTERED DATA
Sample	GC_rate(%)	Q20_rate(%)	Q30_rate(%)	Reads(M)	Bases(G)	GC_rate(%)	Q20_rate(%)	Q30_rate(%)	Reads(M)	Bases(G)	Clean_Data/Raw_Data(%)
TrRd	40.1	97.69	90.94	105.28	10.53	39.95	98.27	92.62	100.19	10.02	95.16
Tsol	41.1	97.52	90.54	105.27	10.53	40.93	98.19	92.39	99.69	9.97	94.68
Bak	40.79	97.49	90.4	105.27	10.53	40.62	98.16	92.28	99.58	9.96	94.59
Vas	40.45	97.62	90.75	105.27	10.53	40.29	98.23	92.48	100.08	10	94.97
PtrTrAch	41.29	96.94	88.15	65.5	6.55	41.05	97.84	90.66	60.86	6.08	92.82
Chi	40.95	97.74	91.13	105.28	10.53	40.78	98.3	92.76	100.33	10.03	95.25
TrEd	40.21	97.53	90.43	105.27	10.53	40.05	98.17	92.26	99.73	9.97	94.68
BxS21	40.73	97.44	90.11	105.28	10.53	40.52	98.16	92.1	99.11	9.91	94.11
AgLd	41.62	97.59	90.64	105.28	10.53	41.41	98.26	92.52	99.52	9.95	94.49
Lem	40.46	97.5	90.28	105.28	10.53	40.27	98.2	92.24	99.32	9.93	94.3
HGxS11	40.48	97.43	90.05	105.28	10.53	40.28	98.15	92.07	99.14	9.91	94.11
BxS22	40.53	97.63	90.75	105.28	10.53	40.32	98.29	92.58	99.74	9.97	94.68
BxS33	40.97	96.86	87.84	100.29	10.03	40.72	97.74	90.38	93.04	9.3	92.72
GxT7	40.77	97.59	90.44	105.28	10.53	40.59	98.2	92.26	99.68	9.96	94.59
Sam	41.82	97.45	90.06	105.28	10.53	41.59	98.15	92.06	99.44	9.94	94.4
BxS14	40.81	97.5	90.15	105.28	10.53	40.62	98.17	92.09	99.56	9.95	94.49
TrEdNa	40.79	97.61	90.47	105.28	10.53	40.6	98.23	92.33	99.92	9.99	94.87
Mie	41.32	97.45	90.01	105.28	10.53	41.11	98.14	92.01	99.45	9.94	94.4
PrKld	39.98	97.46	89.94	105.28	10.53	39.79	98.13	91.93	99.48	9.94	94.4
HGxS30	40.64	97.6	90.46	105.28	10.53	40.45	98.22	92.29	99.96	9.99	94.87

## Sheet: MAPPING RATE OF EACH ACCESSION
Sample	Map_reads_rate(%)
TrRd	94.5
Tsol	96.44
Bak	96.25
Vas	94.82
PtrTrAch	94.89
Chi	96.74
TrEd	96.01
BxS21	94.49
AgLd	95.91
Lem	95.85
HGxS11	95.76
BxS22	96.44
BxS33	93.94
GxT7	95.52
Sam	93.97
BxS14	96.25
TrEdNa	94.14
Mie	94.97
PrKld	95.66
HGxS30	96.37
