# Supplementary material for: Whole genome re-sequencing of sweet cherry (Prunus avium L.) yields insights into genomic diversity of a fruit species
Source: Hortic Res. 2020 May 1;7:60. doi: 10.1038/s41438-020-0281-9 (PMC7193578; doi:10.1038/s41438-020-0281-9)
Supplement: Supplementary file 8 — Supplementary File 3 [file 41438_2020_281_MOESM8_ESM.xls]

Sample	CDS	cDNA_match	exon	gene	lnc_RNA	mRNA	pseudogene	region	tRNA	transcript
AgLd.SV	5301	61	7353	1648	187	781	163	6328	6	108
Bak.SV	5096	35	7240	1996	228	1020	179	6833	13	107
BxS14.SV	5065	48	6935	1819	210	878	171	6600	8	90
BxS21.SV	6154	52	8407	2051	229	1096	210	6641	9	113
BxS22.SV	5402	48	7554	1966	249	970	191	6751	7	92
BxS33.SV	4141	47	6260	1708	207	924	160	6088	7	104
Chi.SV	6435	89	8662	2190	242	998	205	7037	8	120
GxT7.SV	6762	52	9164	2376	293	1064	195	7268	11	114
HGxS11.SV	6382	84	8580	2072	238	1034	190	6522	5	107
HGxS30.SV	6515	68	8675	2092	232	993	173	6449	10	96
Lem.SV	7564	73	10439	2385	267	1124	211	6970	13	140
Mie.SV	4033	23	5895	1641	193	927	144	6251	9	106
PrKld.SV	8113	73	11129	2542	307	1190	248	7526	15	141
PtrTrAch.SV	2648	20	3935	912	117	455	84	3648	7	62
Sam.SV	4624	32	6188	1556	168	748	165	5789	8	80
TrEdNa.SV	5571	52	7840	1995	218	1033	190	6705	7	128
TrEd.SV	7963	63	10613	2527	273	1186	231	7471	10	159
TrRd.SV	6978	50	9843	2473	295	1170	225	7497	8	158
Tsol.SV	5613	49	7907	1960	218	991	193	6837	13	107
Vas.SV	6505	51	9078	2147	276	1036	204	6872	10	127
Wild.SV	6731	54	9362	2144	251	953	195	6677	14	134
