# Supplementary material for: Whole genome re-sequencing of sweet cherry (Prunus avium L.) yields insights into genomic diversity of a fruit species
Source: Hortic Res. 2020 May 1;7:60. doi: 10.1038/s41438-020-0281-9 (PMC7193578; doi:10.1038/s41438-020-0281-9)
Supplement: Supplementary file 9 — Supplementary File 4 [file 41438_2020_281_MOESM9_ESM.xls]

Sample	CDS	cDNA_match	exon	gene	lnc_RNA	mRNA	pseudogene	region	tRNA	transcript
AgLd.CNV	8944	212	12068	2541	418	3109	220	5316	10	219
Bak.CNV	8698	147	12199	2703	473	3227	262	5731	13	208
BxS14.CNV	9935	146	13687	2902	477	3506	284	5926	9	229
BxS21.CNV	8048	182	11407	2740	481	3237	285	5854	14	215
BxS22.CNV	7582	158	11311	2767	478	3249	283	5742	14	194
BxS33.CNV	7456	158	10669	2629	436	3088	265	5780	10	208
Chi.CNV	8671	84	12296	2649	457	3225	268	5519	15	213
GxT7.CNV	8927	127	12632	2819	479	3391	252	5789	10	262
HGxS11.CNV	7839	136	11313	2741	506	3172	293	5912	15	196
HGxS30.CNV	9571	216	13350	2876	545	3434	281	5937	9	229
Lem.CNV	6845	148	9998	2584	435	2965	282	5696	10	199
Mie.CNV	8100	118	11215	2651	466	3155	249	5540	8	165
PrKld.CNV	8165	142	11621	2761	463	3217	269	5888	14	174
PtrTrAch.CNV	6059	90	8385	2113	359	2467	215	4834	5	146
Sam.CNV	8226	129	11189	2455	424	2954	225	5244	9	181
TrEd.CNV	7719	218	11005	2703	420	3206	290	5778	8	180
TrEdNa.CNV	8053	214	11614	2735	433	3292	285	5715	18	188
TrRd.CNV	7642	130	10924	2694	442	3170	286	5827	15	196
Tsol.CNV	7690	142	11162	2668	476	3101	263	5664	8	226
Vas.CNV	7673	179	10946	2770	425	3204	284	5963	16	187
Wild.CNV	7693	133	11308	2639	455	3123	289	5560	14	205
