# Supplementary material for: Whole genome re-sequencing of sweet cherry (Prunus avium L.) yields insights into genomic diversity of a fruit species
Source: Hortic Res. 2020 May 1;7:60. doi: 10.1038/s41438-020-0281-9 (PMC7193578; doi:10.1038/s41438-020-0281-9)
Supplement: Supplementary file 10 — Supplementary File 5 [file 41438_2020_281_MOESM10_ESM.xlsx]

## Sheet: Insertions
	AgLd	Bak	BxS14	BxS21	BxS22	BxS33	Chi	GxT7	HGxS11	HGxS30	Lem	Mie	PrKld	PtrTrAch	Sam	TrEd	TrEdNa	TrRd	Tsol	Vas	Wild
#Length	1222632	1191548	1196154	1174482	1207500	1110119	1255349	1316648	1162875	1131789	1246531	1156912	1290406	700729	1103760	1257063	1181548	1240606	1231987	1161366	1258210
1	341372	341903	330944	330378	344223	303784	355329	380232	331181	323601	359156	321563	384681	196373	301775	368479	342101	367745	339405	334009	364283
2	119472	125710	121120	122341	125443	112192	133347	145573	121717	116621	132693	115968	147596	71613	111787	144156	129196	145736	125697	129471	137087
3	84456	94289	87659	90706	92828	83648	97090	107267	89998	86568	99946	83917	112586	51867	79745	108002	96341	112872	91234	98077	100827
4	48461	48701	45829	47387	49225	45194	52534	59883	48017	45042	53198	45647	59319	27659	45439	56875	51242	58767	49682	51703	54408
5	44184	48113	46356	47329	48220	42395	51694	55948	47134	44767	50817	43737	58451	26808	42177	55028	50359	56858	47816	49563	52898
6	24474	26661	24636	25504	26321	23849	27468	31683	25281	24399	28069	23823	31731	14316	22909	30023	27570	31168	26033	26607	28917
7	32194	31862	31415	32617	31981	30269	33158	34569	30884	29674	33548	30099	34580	18753	29185	34155	32110	35346	32022	32612	33809
8	18661	19832	16210	17688	17719	17289	19185	20737	16739	16222	20002	16682	22302	10001	16245	20230	18315	21330	18531	18968	19976
9	23934	22552	22952	23496	22363	22118	24413	25059	21721	21189	24195	21778	22753	13600	21787	22798	21372	22970	23561	22038	24312
10	8543	8699	8305	8638	8643	7394	10341	10227	8447	8193	9103	8415	11272	5318	9592	10052	9016	10033	9353	9387	10439
11	11192	12373	10983	11782	11658	10754	12731	14155	11607	11128	12977	11090	14990	6776	10428	14300	12846	14929	11907	12595	13014
12	8022	7755	9254	6791	11688	7396	8928	7630	6623	7095	7615	9803	8167	5454	11633	6379	5580	6434	11572	7298	8257
13	5817	5956	5635	5834	5974	5090	6917	7166	5591	5792	6337	5251	7467	3445	5159	6856	6167	6959	6099	5756	6514
14	10155	6122	6304	8062	6938	7941	9282	9210	7086	5287	10733	6574	6895	4151	6884	7618	7364	7540	8286	6212	7039
15	18412	15139	15819	15201	16048	16280	14240	14341	14518	14244	15643	16349	10684	10245	17449	11671	12209	10659	17832	10800	15756
16	1860	2025	1866	1841	1967	1533	2200	2303	1814	1834	2084	1618	2378	1107	1830	2312	2095	2318	1978	1847	2318
17	2691	3357	2880	3108	2969	3031	3305	3560	3055	2955	3347	2820	3792	1894	2844	3532	3307	3956	3067	3291	3403
18	1093	1236	1194	1091	1212	1018	1299	1307	1161	1067	1198	1048	1603	692	961	1423	1246	1441	1177	1143	1333
19	1301	1436	1220	1329	1347	1187	1570	1611	1327	1255	1469	1234	1801	781	1175	1647	1413	1706	1407	1402	1617
20	745	757	706	756	749	624	767	877	783	732	880	769	857	483	643	909	834	921	793	839	871
21	659	777	685	640	798	618	862	864	720	667	727	645	792	407	561	815	755	868	742	724	858
22	288	340	311	296	294	259	352	363	270	296	336	299	366	210	283	412	323	408	339	318	401
23	1259	477	703	726	690	767	1096	793	673	519	437	1041	683	519	469	507	480	503	387	770	849
24	215	214	325	339	400	301	192	230	213	326	254	355	327	226	315	269	221	312	225	270	267
25	120	149	377	398	160	342	608	413	371	261	140	354	357	188	197	195	149	183	142	352	399
26	57	94	89	85	95	135	96	136	115	73	138	65	131	77	94	124	116	143	87	138	124
27	42	53	26	37	43	21	35	46	39	39	44	26	64	26	31	48	44	32	36	37	44
28	21	23	22	22	17	20	27	37	20	22	28	29	25	13	12	29	27	38	20	25	20
29	7	4	4	14	13	9	7	10	13	12	11	6	12	7	13	3	12	10	8	6	6
30	0	0	0	0	0	0	0	0	0	0	0	0	0	0	0	0	0	0	0	0	0
31	0	0	0	0	0	0	0	0	0	0	0	0	0	0	0	0	0	0	0	0	0
32	0	0	0	0	0	0	0	0	0	0	0	0	0	0	0	0	0	0	0	0	0
33	0	0	0	0	0	0	0	0	0	0	0	0	0	0	0	0	0	0	0	0	0
34	0	0	0	0	0	0	0	0	0	0	0	0	0	0	0	0	0	0	0	0	0
35	0	0	0	0	0	0	0	0	0	0	0	0	0	0	0	0	0	0	0	0	0
36	0	0	0	0	0	0	0	0	0	0	0	0	0	0	0	0	0	0	0	0	0
37	0	0	0	0	0	0	0	0	0	0	0	0	0	0	0	0	0	0	0	0	0
38	0	0	0	0	0	0	0	0	0	0	0	0	0	0	0	0	0	0	0	0	0
39	0	0	0	0	0	0	0	0	0	0	0	0	0	0	0	0	0	0	0	0	0
40	0	0	0	0	0	0	0	0	0	0	0	0	0	0	0	0	0	0	0	0	0
41	0	0	0	0	0	0	0	0	0	0	0	0	0	0	0	0	0	0	0	0	0
42	0	0	0	0	0	0	0	0	0	0	0	0	0	0	0	0	0	0	0	0	0
43	0	0	0	0	0	0	0	0	0	0	0	0	0	0	0	0	0	0	0	0	0
44	0	0	0	0	0	0	0	0	0	0	0	0	0	0	0	0	0	0	0	0	0
45

## Sheet: Deletions
	AgLd	Bak	BxS14	BxS21	BxS22	BxS33	Chi	GxT7	HGxS11	HGxS30	Lem	Mie	PrKld	PtrTrAch	Sam	TrEd	TrEdNa	TrRd	Tsol	Vas	Wild
#Length	1383156	1356816	1382688	1290628	1359023	1219453	1406816	1479475	1308187	1301789	1363729	1328182	1455983	795358	1256317	1402280	1328187	1368811	1388560	1304020	1422779
1	313728	327223	315982	309936	327560	285311	342754	374628	313337	309472	341324	304735	379894	183231	287165	364797	328583	366294	325125	329948	347857
2	163994	169809	168240	162140	168694	151436	176712	189595	163500	159807	173760	160759	193641	96588	152572	183631	170350	184364	169478	170478	175101
3	97364	105613	99189	99348	103319	90740	109556	118352	99909	98385	109432	95502	121931	58159	91865	117267	105534	118694	103985	106339	112079
4	67965	66890	63791	62849	65912	59002	68005	76701	65969	64178	68181	61917	76330	37680	59522	72811	66554	73376	65790	67578	71184
5	95139	84628	86799	88153	86787	81902	92420	93355	83683	80638	90580	84679	87995	52562	80952	86567	80671	83807	89973	79758	92318
6	41615	43114	42662	41129	42121	37794	45608	47727	42395	41422	43420	39963	49188	24951	40294	47778	43320	47272	44885	44871	46533
7	35951	35798	34957	33902	35446	30648	38678	41143	34329	33723	37629	33325	41958	20282	31761	39631	36175	39121	36708	35142	38541
8	26074	26977	27602	24922	29278	24521	27050	29809	26101	25691	28959	25538	29624	15689	24250	28633	25881	28054	28764	25312	28260
9	21927	22838	22666	20491	24273	19367	24467	26803	20989	20242	23508	21252	27323	12426	19205	25650	22839	25292	23613	22055	25395
10	23847	22497	24431	22041	24642	20728	26088	24283	21508	22666	23340	24625	25483	15408	24063	22210	21267	21625	24288	21221	22975
11	22107	22226	22514	20432	22566	19026	24322	24198	21204	21784	22735	21683	25475	12892	20744	24312	22317	23634	22815	21097	23913
12	14235	13210	14910	13562	16003	13002	16453	17793	14231	12742	16850	14195	15790	8502	12763	16239	14242	15448	15581	14337	16012
13	10501	10741	10440	9886	11021	9101	12698	13239	10046	9868	11432	10214	13618	5950	9496	12685	10784	12606	11232	10716	12673
14	10058	11411	10297	9796	10092	9327	11304	12607	9822	9494	11499	10159	11743	6103	8901	11427	10893	11722	11349	10546	11343
15	7165	7842	7111	6903	7767	6435	8089	9129	7225	7146	7956	7100	9311	4137	6349	9040	7605	9016	8008	7315	8736
16	6624	7094	7091	6666	7119	6300	7054	7783	6543	6385	7404	6801	7967	3882	6404	7992	7532	7925	7136	7190	7570
17	9841	8428	8550	8272	9297	8015	9515	9346	8387	8562	9064	8944	8635	5578	8385	7980	8179	7829	8721	7433	10002
18	4345	4569	4579	4124	4545	4128	5326	5323	4527	4558	4581	4231	5272	2610	4278	5161	4727	5050	4477	4578	5062
19	4593	4412	4291	4126	4539	3867	4885	5420	4310	4227	4699	4220	5862	2535	4001	5076	4711	4908	4736	4262	5296
20	4713	4642	4359	4285	4604	3916	5004	5447	4369	4451	4708	4589	5137	2657	4188	4798	4656	4825	4785	4595	4993
21	3499	2929	3051	3219	3476	3174	4048	4573	3224	2678	3946	3169	3746	1932	3145	3760	3541	3555	3575	3154	3913
22	2230	2469	2110	1995	2252	1945	2388	2885	1975	2038	2561	2123	2578	1267	1910	2861	2218	2771	2432	2449	2802
23	2240	2301	2384	2261	2837	2069	2436	2772	2385	2253	2368	2108	2713	1319	2088	2500	2466	2530	2355	2134	2586
24	1690	1734	1619	1537	1715	1417	1805	1888	1644	1682	1784	1719	1925	893	1402	1901	1853	1908	1799	1717	1864
25	1321	1529	1398	1394	1668	1261	1721	1728	1527	1371	1598	1412	1738	829	1379	1881	1607	1806	1607	1524	1716
26	1080	1126	1062	1015	1097	988	1210	1275	1101	1060	1160	1052	1330	621	965	1275	1216	1294	1319	1141	1271
27	1082	1009	975	928	1059	910	1183	1045	962	956	1087	998	1224	609	902	1149	1070	1105	1083	1025	1168
28	945	1001	952	972	979	791	965	1124	944	1015	1125	952	1162	569	905	1138	1078	1110	995	970	1087
29	912	873	840	867	897	809	1026	1027	979	847	850	826	939	551	811	907	892	933	897	891	965
30	626	645	1284	1467	692	1475	2354	1509	1429	931	732	1396	1273	833	835	723	704	815	719	1318	1499
31	506	527	590	539	536	488	609	615	496	500	519	450	652	276	520	587	545	651	533	514	700
32	576	454	435	427	429	463	526	605	437	471	510	484	556	247	414	546	525	575	520	493	486
33	367	374	341	339	344	283	345	455	358	360	407	306	390	197	339	397	363	473	446	302	431
34	547	538	498	499	412	484	586	577	378	391	620	380	689	304	353	600	565	562	549	394	536
35	252	291	242	285	272	208	303	296	263	265	271	227	310	166	255	326	274	341	277	238	317
36	154	174	157	129	169	122	150	192	153	153	148	137	183	80	109	206	185	179	165	179	190
37	138	123	112	89	98	104	130	185	115	97	114	98	141	51	110	139	138	145	154	145	171
38	123	114	136	112	120	88	167	149	112	132	125	118	140	68	130	146	127	156	112	102	151
39	62	86	83	78	81	68	100	80	88	106	101	96	98	48	87	89	86	79	91	83	87
40	74	71	66	63	75	60	56	88	52	81	64	66	74	35	52	80	68	52	76	81	80
41	39	51	53	31	41	46	24	39	31	33	37	37	66	23	32	55	52	52	49	54	48
42	29	40	24	29	24	22	34	40	17	35	35	20	45	14	28	25	22	32	35	31	44
43	20	21	15	11	20	14	25	25	23	17	28	26	24	6	13	22	12	25	22	16	31
44	13	15	12	7	12	7	9	8	10	3	7	5	10	7	5	15	13	14	7	8	5
45
