# Supplementary material for: Whole genome re-sequencing of sweet cherry (Prunus avium L.) yields insights into genomic diversity of a fruit species
Source: Hortic Res. 2020 May 1;7:60. doi: 10.1038/s41438-020-0281-9 (PMC7193578; doi:10.1038/s41438-020-0281-9)
Supplement: Supplementary file 11 — Supplementary File 6 [file 41438_2020_281_MOESM11_ESM.xlsx]

## Sheet: Sheet3
GENE	CHROM	POS	REF	ALT	ANN[*].GENE:
histone-lysine N-methyltransferase CLF	Pav_sc0000071.1	146207	T	C	C	stop_lost	HIGH	Pav_sc0000071.1_g380.1.br	Pav_sc0000071.1_g380.1.br	transcript	TRANSCRIPT_Pav_sc0000071.1_g380.1.br	protein_coding	43526	c.634T>C	p.Ter212Glnext*?	634/1201	634/1201	212/399		WARNING_TRANSCRIPT_MULTIPLE_STOP_CODONS,C	upstream_gene_variant	MODIFIER	Pav_sc0000071.1_g370.1.br	Pav_sc0000071.1_g370.1.br	transcript	TRANSCRIPT_Pav_sc0000071.1_g370.1.br	protein_coding		c.-1228A>G					2367	,T	downstream_gene_variant	MODIFIER	Pav_sc0000009.1_g1340.1.br	Pav_sc0000009.1_g1340.1.br	transcript	TRANSCRIPT_Pav_sc0000009.1_g1340.1.br	protein_coding		c.*4628G>A					4628
FAR1	Pav_sc0000157.1	314833	T	C	C	splice_acceptor_variant&intron_variant	HIGH	Pav_sc0000157.1_g660.1.mk	Pav_sc0000157.1_g660.1.mk	transcript	TRANSCRIPT_Pav_sc0000157.1_g660.1.mk	protein_coding	43651	c.3229-2A>G						,C	upstream_gene_variant	MODIFIER	Pav_sc0000157.1_g650.1.mk	Pav_sc0000157.1_g650.1.mk	transcript	TRANSCRIPT_Pav_sc0000157.1_g650.1.mk	protein_coding		c.-5483A>G					2522	,A	downstream_gene_variant	MODIFIER	Pav_sc0000009.1_g1340.1.br	Pav_sc0000009.1_g1340.1.br	transcript	TRANSCRIPT_Pav_sc0000009.1_g1340.1.br	protein_coding		c.*4473C>T					4473
DAM6	Pav_sc0000257.1	817786	C	T	T	stop_gained	HIGH	Pav_sc0000257.1_g1330.1.br	Pav_sc0000257.1_g1330.1.br	transcript	TRANSCRIPT_Pav_sc0000257.1_g1330.1.br	protein_coding	43498	c.454C>T	p.Gln152*	454/1263	454/1263	152/420		,T	upstream_gene_variant	MODIFIER	Pav_sc0000257.1_g1340.1.br	Pav_sc0000257.1_g1340.1.br	transcript	TRANSCRIPT_Pav_sc0000257.1_g1340.1.br	protein_coding		c.-4292C>T					4044	,T	intron_variant	MODIFIER	Pav_sc0000009.1_g1330.1.mk	Pav_sc0000009.1_g1330.1.mk	transcript	TRANSCRIPT_Pav_sc0000009.1_g1330.1.mk	protein_coding	2019-05-03	c.191-409T>A
DAM6	Pav_sc0000257.1	863918	A	T	T	stop_lost&splice_region_variant	HIGH	Pav_sc0000257.1_g1350.1.mk	Pav_sc0000257.1_g1350.1.mk	transcript	TRANSCRIPT_Pav_sc0000257.1_g1350.1.mk	protein_coding	36/36	c.470A>T	p.Ter157Leuext*?	4418/4419	470/471	157/156																4015	,G	intron_variant	MODIFIER	Pav_sc0000009.1_g1330.1.mk	Pav_sc0000009.1_g1330.1.mk	transcript	TRANSCRIPT_Pav_sc0000009.1_g1330.1.mk	protein_coding	2019-05-03	c.191-438A>C
MADS-box protein FLOWERING LOCUS C-like	Pav_sc0000545.1	121321	G	A	A	start_lost	HIGH	Pav_sc0000545.1_g200.1.mk	Pav_sc0000545.1_g200.1.mk	transcript	TRANSCRIPT_Pav_sc0000545.1_g200.1.mk	protein_coding	43497	c.3G>A	p.Met1?	20/2121	3/1749	1/582		,A	upstream_gene_variant	MODIFIER	Pav_sc0000545.1_g170.1.mk	Pav_sc0000545.1_g170.1.mk	transcript	TRANSCRIPT_Pav_sc0000545.1_g170.1.mk	protein_coding		c.-4439C>T					3510	,T	intron_variant	MODIFIER	Pav_sc0000009.1_g1330.1.mk	Pav_sc0000009.1_g1330.1.mk	transcript	TRANSCRIPT_Pav_sc0000009.1_g1330.1.mk	protein_coding	2019-05-03	c.190+104G>A
polycomb group protein EMBRYONIC FLOWER 2 isoform X1	Pav_sc0000549.1	502979	G	A	A	stop_gained	HIGH	Pav_sc0000549.1_g900.1.mk	Pav_sc0000549.1_g900.1.mk	transcript	TRANSCRIPT_Pav_sc0000549.1_g900.1.mk	protein_coding	43681	c.273G>A	p.Trp91*	273/675	273/675	91/224		,A	upstream_gene_variant	MODIFIER	Pav_sc0000549.1_g890.1.mk	Pav_sc0000549.1_g890.1.mk	transcript	TRANSCRIPT_Pav_sc0000549.1_g890.1.mk	protein_coding		c.-3212C>T					3454	,T	intron_variant	MODIFIER	Pav_sc0000009.1_g1330.1.mk	Pav_sc0000009.1_g1330.1.mk	transcript	TRANSCRIPT_Pav_sc0000009.1_g1330.1.mk	protein_coding	2019-05-03	c.190+48T>A
STERILE APETALA-like	Pav_sc0000582.1	324193	G	A	A	stop_gained	HIGH	Pav_sc0000582.1_g530.1.br	Pav_sc0000582.1_g530.1.br	transcript	TRANSCRIPT_Pav_sc0000582.1_g530.1.br	protein_coding	43466	c.105G>A	p.Trp35*	105/357	105/357	35/118		,A	upstream_gene_variant	MODIFIER	Pav_sc0000582.1_g540.1.br	Pav_sc0000582.1_g540.1.br	transcript	TRANSCRIPT_Pav_sc0000582.1_g540.1.br	protein_coding		c.-956G>A					3644	,G	downstream_gene_variant	MODIFIER	Pav_sc0000009.1_g1340.1.br	Pav_sc0000009.1_g1340.1.br	transcript	TRANSCRIPT_Pav_sc0000009.1_g1340.1.br	protein_coding		c.*3351G>C					3351
FAR1	Pav_sc0000615.1	105007	G	A	A	stop_gained	HIGH	Pav_sc0000615.1_g260.1.br	Pav_sc0000615.1_g260.1.br	transcript	TRANSCRIPT_Pav_sc0000615.1_g260.1.br	protein_coding	43466	c.166C>T	p.Arg56*	166/417	166/417	56/138		,A	upstream_gene_variant	MODIFIER	Pav_sc0000615.1_g270.1.br	Pav_sc0000615.1_g270.1.br	transcript	TRANSCRIPT_Pav_sc0000615.1_g270.1.br	protein_coding		c.-3920G>A					3648	,G	downstream_gene_variant	MODIFIER	Pav_sc0000009.1_g1340.1.br	Pav_sc0000009.1_g1340.1.br	transcript	TRANSCRIPT_Pav_sc0000009.1_g1340.1.br	protein_coding		c.*3347T>C					3347
FAR1	Pav_sc0000615.1	110022	G	T	T	stop_gained	HIGH	Pav_sc0000615.1_g270.1.br	Pav_sc0000615.1_g270.1.br	transcript	TRANSCRIPT_Pav_sc0000615.1_g270.1.br	protein_coding	43679	c.808G>T	p.Gly270*	808/2442	808/2442	270/813		WARNING_TRANSCRIPT_MULTIPLE_STOP_CODONS,T	upstream_gene_variant	MODIFIER	Pav_sc0000615.1_g260.1.br	Pav_sc0000615.1_g260.1.br	transcript	TRANSCRIPT_Pav_sc0000615.1_g260.1.br	protein_coding		c.-4850C>A					3327	,G	intron_variant	MODIFIER	Pav_sc0000009.1_g1330.1.mk	Pav_sc0000009.1_g1330.1.mk	transcript	TRANSCRIPT_Pav_sc0000009.1_g1330.1.mk	protein_coding	2019-05-02	c.129-18A>C
FAR1	Pav_sc0000615.1	110100	T	C	C	stop_lost	HIGH	Pav_sc0000615.1_g270.1.br	Pav_sc0000615.1_g270.1.br	transcript	TRANSCRIPT_Pav_sc0000615.1_g270.1.br	protein_coding	43679	c.886T>C	p.Ter296Glnext*?	886/2442	886/2442	296/813		WARNING_TRANSCRIPT_MULTIPLE_STOP_CODONS,C	upstream_gene_variant	MODIFIER	Pav_sc0000615.1_g260.1.br	Pav_sc0000615.1_g260.1.br	transcript	TRANSCRIPT_Pav_sc0000615.1_g260.1.br	protein_coding		c.-4928A>G					3326	,A	intron_variant	MODIFIER	Pav_sc0000009.1_g1330.1.mk	Pav_sc0000009.1_g1330.1.mk	transcript	TRANSCRIPT_Pav_sc0000009.1_g1330.1.mk	protein_coding	2019-05-02	c.129-19A>T
FAR1	Pav_sc0000661.1	338998	T	A	A	stop_gained	HIGH	Pav_sc0000661.1_g610.1.br	Pav_sc0000661.1_g610.1.br	transcript	TRANSCRIPT_Pav_sc0000661.1_g610.1.br	protein_coding	43527	c.1219A>T	p.Lys407*	1219/1660	1219/1660	407/552		WARNING_TRANSCRIPT_MULTIPLE_STOP_CODONS														3296	,C	intron_variant	MODIFIER	Pav_sc0000009.1_g1330.1.mk	Pav_sc0000009.1_g1330.1.mk	transcript	TRANSCRIPT_Pav_sc0000009.1_g1330.1.mk	protein_coding	2019-05-02	c.129-49A>G
FAR1	Pav_sc0000661.1	339252	T	G	G	stop_lost	HIGH	Pav_sc0000661.1_g610.1.br	Pav_sc0000661.1_g610.1.br	transcript	TRANSCRIPT_Pav_sc0000661.1_g610.1.br	protein_coding	43527	c.965A>C	p.Ter322Serext*?	965/1660	965/1660	322/552		WARNING_TRANSCRIPT_MULTIPLE_STOP_CODONS														4137	,G	downstream_gene_variant	MODIFIER	Pav_sc0000009.1_g1340.1.br	Pav_sc0000009.1_g1340.1.br	transcript	TRANSCRIPT_Pav_sc0000009.1_g1340.1.br	protein_coding		c.*2858T>C					2858
FAR1	Pav_sc0000661.1	339548	C	A	A	stop_gained	HIGH	Pav_sc0000661.1_g610.1.br	Pav_sc0000661.1_g610.1.br	transcript	TRANSCRIPT_Pav_sc0000661.1_g610.1.br	protein_coding	43526	c.748G>T	p.Glu250*	748/1660	748/1660	250/552		WARNING_TRANSCRIPT_MULTIPLE_STOP_CODONS														4226	,T	downstream_gene_variant	MODIFIER	Pav_sc0000009.1_g1340.1.br	Pav_sc0000009.1_g1340.1.br	transcript	TRANSCRIPT_Pav_sc0000009.1_g1340.1.br	protein_coding		c.*2769G>A					2769
FAR1	Pav_sc0000661.1	339875	A	G	G	stop_lost	HIGH	Pav_sc0000661.1_g610.1.br	Pav_sc0000661.1_g610.1.br	transcript	TRANSCRIPT_Pav_sc0000661.1_g610.1.br	protein_coding	43526	c.421T>C	p.Ter141Argext*?	421/1660	421/1660	141/552		WARNING_TRANSCRIPT_MULTIPLE_STOP_CODONS														2622	,G	intron_variant	MODIFIER	Pav_sc0000009.1_g1330.1.mk	Pav_sc0000009.1_g1330.1.mk	transcript	TRANSCRIPT_Pav_sc0000009.1_g1330.1.mk	protein_coding	2019-05-01	c.16-126T>C
FRIGIDA-like protein 5	Pav_sc0000700.1	596962	C	T	T	splice_acceptor_variant&intron_variant	HIGH	Pav_sc0000700.1_g1140.1.br	Pav_sc0000700.1_g1140.1.br	transcript	TRANSCRIPT_Pav_sc0000700.1_g1140.1.br	protein_coding	43527	c.639-1G>A						WARNING_TRANSCRIPT_MULTIPLE_STOP_CODONS,T	upstream_gene_variant	MODIFIER	Pav_sc0000700.1_g1130.1.br	Pav_sc0000700.1_g1130.1.br	transcript	TRANSCRIPT_Pav_sc0000700.1_g1130.1.br	protein_coding		c.-474G>A					4837	,G	downstream_gene_variant	MODIFIER	Pav_sc0000009.1_g1340.1.br	Pav_sc0000009.1_g1340.1.br	transcript	TRANSCRIPT_Pav_sc0000009.1_g1340.1.br	protein_coding		c.*2158A>C					2158
E3 ubiquitin-protein ligase HOS1	Pav_sc0001263.1	37323	C	G	G	stop_gained	HIGH	Pav_sc0001263.1_g070.1.br	Pav_sc0001263.1_g070.1.br	transcript	TRANSCRIPT_Pav_sc0001263.1_g070.1.br	protein_coding	43466	c.387C>G	p.Tyr129*	387/411	387/411	129/136		,G	upstream_gene_variant	MODIFIER	Pav_sc0001263.1_g060.1.mk	Pav_sc0001263.1_g060.1.mk	transcript	TRANSCRIPT_Pav_sc0001263.1_g060.1.mk	protein_coding		c.-1944G>C					4861	,T	downstream_gene_variant	MODIFIER	Pav_sc0000009.1_g1340.1.br	Pav_sc0000009.1_g1340.1.br	transcript	TRANSCRIPT_Pav_sc0000009.1_g1340.1.br	protein_coding		c.*2134T>A					2134
transcription factor VIP1-like	Pav_sc0001341.1	18328	G	C	C	stop_lost&splice_region_variant	HIGH	Pav_sc0001341.1_g040.1.mk	Pav_sc0001341.1_g040.1.mk	transcript	TRANSCRIPT_Pav_sc0001341.1_g040.1.mk	protein_coding	43527	c.428G>C	p.Ter143Serext*?	428/429	428/429	143/142		,C	upstream_gene_variant	MODIFIER	Pav_sc0001341.1_g020.1.mk	Pav_sc0001341.1_g020.1.mk	transcript	TRANSCRIPT_Pav_sc0001341.1_g020.1.mk	protein_coding		c.-2756C>G					4887	,A	downstream_gene_variant	MODIFIER	Pav_sc0000009.1_g1340.1.br	Pav_sc0000009.1_g1340.1.br	transcript	TRANSCRIPT_Pav_sc0000009.1_g1340.1.br	protein_coding		c.*2108A>T					2108
flowering time control protein FY-like	Pav_sc0001883.1	68345	G	A	A	stop_gained	HIGH	Pav_sc0001883.1_g130.1.br	Pav_sc0001883.1_g130.1.br	transcript	TRANSCRIPT_Pav_sc0001883.1_g130.1.br	protein_coding	43466	c.118C>T	p.Gln40*	118/516	118/516	40/171		,A	upstream_gene_variant	MODIFIER	Pav_sc0001883.1_g120.1.mk	Pav_sc0001883.1_g120.1.mk	transcript	TRANSCRIPT_Pav_sc0001883.1_g120.1.mk	protein_coding		c.-3897C>T					4960	,A	downstream_gene_variant	MODIFIER	Pav_sc0000009.1_g1340.1.br	Pav_sc0000009.1_g1340.1.br	transcript	TRANSCRIPT_Pav_sc0000009.1_g1340.1.br	protein_coding		c.*2035C>T					2035
flowering time control protein FY-like	Pav_sc0001883.1	83299	C	A	A	stop_gained	HIGH	Pav_sc0001883.1_g160.1.mk	Pav_sc0001883.1_g160.1.mk	transcript	TRANSCRIPT_Pav_sc0001883.1_g160.1.mk	protein_coding	43525	c.330C>A	p.Cys110*	409/797	330/459	110/152		,A	missense_variant	MODERATE	Pav_sc0001883.1_g150.1.mk	Pav_sc0001883.1_g150.1.mk	transcript	TRANSCRIPT_Pav_sc0001883.1_g150.1.mk	protein_coding	2019-03-02	c.489G>T					1987	,A	intergenic_region	MODIFIER	Pav_sc0000009.1_g1330.1.mk-Pav_sc0000009.1_g1340.1.br	Pav_sc0000009.1_g1330.1.mk-Pav_sc0000009.1_g1340.1.br	intergenic_region	Pav_sc0000009.1_g1330.1.mk-Pav_sc0000009.1_g1340.1.br			n.685823G>A
FAR1	Pav_sc0002264.1	59466	A	G	G	splice_donor_variant&intron_variant	HIGH	Pav_sc0002264.1_g140.1.mk	Pav_sc0002264.1_g140.1.mk	transcript	TRANSCRIPT_Pav_sc0002264.1_g140.1.mk	protein_coding	43558	c.483+2T>C						,G	upstream_gene_variant	MODIFIER	Pav_sc0002264.1_g150.1.mk	Pav_sc0002264.1_g150.1.mk	transcript	TRANSCRIPT_Pav_sc0002264.1_g150.1.mk	protein_coding		c.-2430A>G					1278	,T	intergenic_region	MODIFIER	Pav_sc0000009.1_g1330.1.mk-Pav_sc0000009.1_g1340.1.br	Pav_sc0000009.1_g1330.1.mk-Pav_sc0000009.1_g1340.1.br	intergenic_region	Pav_sc0000009.1_g1330.1.mk-Pav_sc0000009.1_g1340.1.br			n.686532A>T
FAR1	Pav_sc0002264.1	59922	A	C,T	C	stop_gained	HIGH	Pav_sc0002264.1_g140.1.mk	Pav_sc0002264.1_g140.1.mk	transcript	TRANSCRIPT_Pav_sc0002264.1_g140.1.mk	protein_coding	43587	c.122T>G	p.Leu41*	262/1194	122/717	41/238		,T	stop_gained	HIGH	Pav_sc0002264.1_g140.1.mk	Pav_sc0002264.1_g140.1.mk	transcript	TRANSCRIPT_Pav_sc0002264.1_g140.1.mk	protein_coding	2019-05-02	c.122T>A					1264	,C	intergenic_region	MODIFIER	Pav_sc0000009.1_g1330.1.mk-Pav_sc0000009.1_g1340.1.br	Pav_sc0000009.1_g1330.1.mk-Pav_sc0000009.1_g1340.1.br	intergenic_region	Pav_sc0000009.1_g1330.1.mk-Pav_sc0000009.1_g1340.1.br			n.686546G>C
EARLY FLOWERING 3	Pav_sc0004290.1	105052	G	A	A	stop_gained	HIGH	Pav_sc0004290.1_g210.1.mk	Pav_sc0004290.1_g210.1.mk	transcript	TRANSCRIPT_Pav_sc0004290.1_g210.1.mk	protein_coding	18/21	c.3173G>A	p.Trp1058*	3173/3852	3173/3852	1058/1283		,A	downstream_gene_variant	MODIFIER	Pav_sc0004290.1_g220.1.mk	Pav_sc0004290.1_g220.1.mk	transcript	TRANSCRIPT_Pav_sc0004290.1_g220.1.mk	protein_coding		c.*2051C>T					1204	,G	intergenic_region	MODIFIER	Pav_sc0000009.1_g1330.1.mk-Pav_sc0000009.1_g1340.1.br	Pav_sc0000009.1_g1330.1.mk-Pav_sc0000009.1_g1340.1.br	intergenic_region	Pav_sc0000009.1_g1330.1.mk-Pav_sc0000009.1_g1340.1.br			n.686606C>G
MADS-box protein SOC1-like	Pav_sc0006825.1	736	C	T	T	start_lost	HIGH	Pav_sc0006825.1_g010.1.br	Pav_sc0006825.1_g010.1.br	transcript	TRANSCRIPT_Pav_sc0006825.1_g010.1.br	protein_coding	43497	c.3G>A	p.Met1?	3/229	3/229	1975-01-01		WARNING_TRANSCRIPT_MULTIPLE_STOP_CODONS,T	downstream_gene_variant	MODIFIER	Pav_sc0006825.1_g020.1.br	Pav_sc0006825.1_g020.1.br	transcript	TRANSCRIPT_Pav_sc0006825.1_g020.1.br	protein_coding		c.*243G>A					1177	,G	intergenic_region	MODIFIER	Pav_sc0000009.1_g1330.1.mk-Pav_sc0000009.1_g1340.1.br	Pav_sc0000009.1_g1330.1.mk-Pav_sc0000009.1_g1340.1.br	intergenic_region	Pav_sc0000009.1_g1330.1.mk-Pav_sc0000009.1_g1340.1.br			n.686633A>G
flowering promoting factor-1	Pav_sc0006257.1	35037	T	C	C	missense_variant	HIGH	Pav_sc0006257.1_g090.1.mk	Pav_sc0006257.1_g090.1.mk	transcript	TRANSCRIPT_Pav_sc0006257.1_g090.1.mk	protein_coding	43466	c.248A>G	p.Asn83Ser	248/321	248/321	83/106		,C	downstream_gene_variant	MODIFIER	Pav_sc0006257.1_g080.1.mk	Pav_sc0006257.1_g080.1.mk	transcript	TRANSCRIPT_Pav_sc0006257.1_g080.1.mk	protein_coding		c.*4467T>C					4565	,T	intron_variant	MODIFIER	Pav_sc0000138.1_g550.1.br	Pav_sc0000138.1_g550.1.br	transcript	TRANSCRIPT_Pav_sc0000138.1_g550.1.br	protein_coding	2019-02-01	c.413-958A>T
	Pav_sc0000009.1	688188	G	A	A	synonymous_variant	LOW	Pav_sc0000009.1_g1340.1.br	Pav_sc0000009.1_g1340.1.br	transcript	TRANSCRIPT_Pav_sc0000009.1_g1340.1.br	protein_coding	43466	c.111C>T	p.Phe37Phe	111/489	111/489	37/162		,A	upstream_gene_variant	MODIFIER	Pav_sc0000009.1_g1330.1.mk	Pav_sc0000009.1_g1330.1.mk	transcript	TRANSCRIPT_Pav_sc0000009.1_g1330.1.mk	protein_coding		c.-2563C>T					185	,C	upstream_gene_variant	MODIFIER	Pav_sc0000009.1_g1350.1.br	Pav_sc0000009.1_g1350.1.br	transcript	TRANSCRIPT_Pav_sc0000009.1_g1350.1.br	protein_coding		c.-4457T>C					4457
	Pav_sc0000009.1	692975	C	T	T	synonymous_variant	LOW	Pav_sc0000009.1_g1350.1.br	Pav_sc0000009.1_g1350.1.br	transcript	TRANSCRIPT_Pav_sc0000009.1_g1350.1.br	protein_coding	43678	c.36C>T	p.Asn12Asn	36/684	36/684	12/227		WARNING_TRANSCRIPT_MULTIPLE_STOP_CODONS,T	upstream_gene_variant	MODIFIER	Pav_sc0000009.1_g1340.1.br	Pav_sc0000009.1_g1340.1.br	transcript	TRANSCRIPT_Pav_sc0000009.1_g1340.1.br	protein_coding		c.-4677G>A					393	,A	upstream_gene_variant	MODIFIER	Pav_sc0000009.1_g1350.1.br	Pav_sc0000009.1_g1350.1.br	transcript	TRANSCRIPT_Pav_sc0000009.1_g1350.1.br	protein_coding		c.-4249G>A					4249
	Pav_sc0000040.1	536076	C	T	T	synonymous_variant	LOW	Pav_sc0000040.1_g1070.1.mk	Pav_sc0000040.1_g1070.1.mk	transcript	TRANSCRIPT_Pav_sc0000040.1_g1070.1.mk	protein_coding	23/27	c.2367C>T	p.Gly789Gly	2506/3269	2367/2949	789/982		,T	upstream_gene_variant	MODIFIER	Pav_sc0000040.1_g1080.1.mk	Pav_sc0000040.1_g1080.1.mk	transcript	TRANSCRIPT_Pav_sc0000040.1_g1080.1.mk	protein_coding		c.-2081C>T					2002	,T	upstream_gene_variant	MODIFIER	Pav_sc0000009.1_g1350.1.br	Pav_sc0000009.1_g1350.1.br	transcript	TRANSCRIPT_Pav_sc0000009.1_g1350.1.br	protein_coding		c.-2640G>T					2640
	Pav_sc0000040.1	537286	A	G	G	synonymous_variant	LOW	Pav_sc0000040.1_g1070.1.mk	Pav_sc0000040.1_g1070.1.mk	transcript	TRANSCRIPT_Pav_sc0000040.1_g1070.1.mk	protein_coding	24/27	c.2649A>G	p.Leu883Leu	2788/3269	2649/2949	883/982		,G	upstream_gene_variant	MODIFIER	Pav_sc0000040.1_g1080.1.mk	Pav_sc0000040.1_g1080.1.mk	transcript	TRANSCRIPT_Pav_sc0000040.1_g1080.1.mk	protein_coding		c.-871A>G					2032	,T	upstream_gene_variant	MODIFIER	Pav_sc0000009.1_g1350.1.br	Pav_sc0000009.1_g1350.1.br	transcript	TRANSCRIPT_Pav_sc0000009.1_g1350.1.br	protein_coding		c.-2610C>T					2610
	Pav_sc0000052.1	16495	A	C	C	synonymous_variant	LOW	Pav_sc0000052.1_g040.1.br	Pav_sc0000052.1_g040.1.br	transcript	TRANSCRIPT_Pav_sc0000052.1_g040.1.br	protein_coding	43527	c.345T>G	p.Ser115Ser	345/364	345/364	115/120		WARNING_TRANSCRIPT_MULTIPLE_STOP_CODONS,C	upstream_gene_variant	MODIFIER	Pav_sc0000052.1_g020.1.br	Pav_sc0000052.1_g020.1.br	transcript	TRANSCRIPT_Pav_sc0000052.1_g020.1.br	protein_coding		c.-2909T>G					2094	,A	upstream_gene_variant	MODIFIER	Pav_sc0000009.1_g1350.1.br	Pav_sc0000009.1_g1350.1.br	transcript	TRANSCRIPT_Pav_sc0000009.1_g1350.1.br	protein_coding		c.-2548G>A					2548
	Pav_sc0000071.1	144848	T	C	C	synonymous_variant	LOW	Pav_sc0000071.1_g370.1.br	Pav_sc0000071.1_g370.1.br	transcript	TRANSCRIPT_Pav_sc0000071.1_g370.1.br	protein_coding	43466	c.132A>G	p.Ser44Ser	132/306	132/306	44/101		,C	upstream_gene_variant	MODIFIER	Pav_sc0000071.1_g380.1.br	Pav_sc0000071.1_g380.1.br	transcript	TRANSCRIPT_Pav_sc0000071.1_g380.1.br	protein_coding		c.-648T>C					1580	WARNING_TRANSCRIPT_MULTIPLE_STOP_CODONS,C	downstream_gene_variant	MODIFIER	Pav_sc0000009.1_g1360.1.br	Pav_sc0000009.1_g1360.1.br	transcript	TRANSCRIPT_Pav_sc0000009.1_g1360.1.br	protein_coding		c.*4452A>G					4452
	Pav_sc0000071.1	145531	C	G	G	synonymous_variant	LOW	Pav_sc0000071.1_g380.1.br	Pav_sc0000071.1_g380.1.br	transcript	TRANSCRIPT_Pav_sc0000071.1_g380.1.br	protein_coding	43525	c.36C>G	p.Val12Val	36/1201	36/1201	12/399		WARNING_TRANSCRIPT_MULTIPLE_STOP_CODONS,G	upstream_gene_variant	MODIFIER	Pav_sc0000071.1_g370.1.br	Pav_sc0000071.1_g370.1.br	transcript	TRANSCRIPT_Pav_sc0000071.1_g370.1.br	protein_coding		c.-552G>C					1096	WARNING_TRANSCRIPT_MULTIPLE_STOP_CODONS,C	downstream_gene_variant	MODIFIER	Pav_sc0000009.1_g1360.1.br	Pav_sc0000009.1_g1360.1.br	transcript	TRANSCRIPT_Pav_sc0000009.1_g1360.1.br	protein_coding		c.*3968A>G					3968
	Pav_sc0000071.1	145720	C	G	G	synonymous_variant	LOW	Pav_sc0000071.1_g380.1.br	Pav_sc0000071.1_g380.1.br	transcript	TRANSCRIPT_Pav_sc0000071.1_g380.1.br	protein_coding	43525	c.225C>G	p.Pro75Pro	225/1201	225/1201	75/399		WARNING_TRANSCRIPT_MULTIPLE_STOP_CODONS,G	upstream_gene_variant	MODIFIER	Pav_sc0000071.1_g370.1.br	Pav_sc0000071.1_g370.1.br	transcript	TRANSCRIPT_Pav_sc0000071.1_g370.1.br	protein_coding		c.-741G>C					1063	WARNING_TRANSCRIPT_MULTIPLE_STOP_CODONS,T	downstream_gene_variant	MODIFIER	Pav_sc0000009.1_g1360.1.br	Pav_sc0000009.1_g1360.1.br	transcript	TRANSCRIPT_Pav_sc0000009.1_g1360.1.br	protein_coding		c.*3935G>A					3935
	Pav_sc0000071.1	153443	C	A	A	synonymous_variant	LOW	Pav_sc0000071.1_g390.1.mk	Pav_sc0000071.1_g390.1.mk	transcript	TRANSCRIPT_Pav_sc0000071.1_g390.1.mk	protein_coding	43070	c.1335C>A	p.Gly445Gly	2366/3228	1335/1968	445/655		,A	upstream_gene_variant	MODIFIER	Pav_sc0000071.1_g400.1.mk	Pav_sc0000071.1_g400.1.mk	transcript	TRANSCRIPT_Pav_sc0000071.1_g400.1.mk	protein_coding		c.-3572C>A					713	WARNING_TRANSCRIPT_MULTIPLE_STOP_CODONS,G	downstream_gene_variant	MODIFIER	Pav_sc0000009.1_g1360.1.br	Pav_sc0000009.1_g1360.1.br	transcript	TRANSCRIPT_Pav_sc0000009.1_g1360.1.br	protein_coding		c.*3585A>C					3585
	Pav_sc0000071.1	154174	C	T	T	splice_region_variant&intron_variant	LOW	Pav_sc0000071.1_g390.1.mk	Pav_sc0000071.1_g390.1.mk	transcript	TRANSCRIPT_Pav_sc0000071.1_g390.1.mk	protein_coding	42705	c.1434-7C>T						,T	upstream_gene_variant	MODIFIER	Pav_sc0000071.1_g400.1.mk	Pav_sc0000071.1_g400.1.mk	transcript	TRANSCRIPT_Pav_sc0000071.1_g400.1.mk	protein_coding		c.-2841C>T					550	WARNING_TRANSCRIPT_MULTIPLE_STOP_CODONS,A	downstream_gene_variant	MODIFIER	Pav_sc0000009.1_g1360.1.br	Pav_sc0000009.1_g1360.1.br	transcript	TRANSCRIPT_Pav_sc0000009.1_g1360.1.br	protein_coding		c.*3422C>T					3422
	Pav_sc0000071.1	157083	A	G	G	synonymous_variant	LOW	Pav_sc0000071.1_g400.1.mk	Pav_sc0000071.1_g400.1.mk	transcript	TRANSCRIPT_Pav_sc0000071.1_g400.1.mk	protein_coding	43709	c.69A>G	p.Leu23Leu	192/2307	69/1260	23/419		,G	downstream_gene_variant	MODIFIER	Pav_sc0000071.1_g390.1.mk	Pav_sc0000071.1_g390.1.mk	transcript	TRANSCRIPT_Pav_sc0000071.1_g390.1.mk	protein_coding		c.*1886A>G					546	WARNING_TRANSCRIPT_MULTIPLE_STOP_CODONS,T	downstream_gene_variant	MODIFIER	Pav_sc0000009.1_g1360.1.br	Pav_sc0000009.1_g1360.1.br	transcript	TRANSCRIPT_Pav_sc0000009.1_g1360.1.br	protein_coding		c.*3418G>A					3418
	Pav_sc0000071.1	157496	G	T	T	splice_region_variant&intron_variant	LOW	Pav_sc0000071.1_g400.1.mk	Pav_sc0000071.1_g400.1.mk	transcript	TRANSCRIPT_Pav_sc0000071.1_g400.1.mk	protein_coding	43679	c.247-7G>T						,T	downstream_gene_variant	MODIFIER	Pav_sc0000071.1_g390.1.mk	Pav_sc0000071.1_g390.1.mk	transcript	TRANSCRIPT_Pav_sc0000071.1_g390.1.mk	protein_coding		c.*2299G>T					544	WARNING_TRANSCRIPT_MULTIPLE_STOP_CODONS,T	downstream_gene_variant	MODIFIER	Pav_sc0000009.1_g1360.1.br	Pav_sc0000009.1_g1360.1.br	transcript	TRANSCRIPT_Pav_sc0000009.1_g1360.1.br	protein_coding		c.*3416G>A					3416
	Pav_sc0000071.1	158697	A	G	G	synonymous_variant	LOW	Pav_sc0000071.1_g400.1.mk	Pav_sc0000071.1_g400.1.mk	transcript	TRANSCRIPT_Pav_sc0000071.1_g400.1.mk	protein_coding	43714	c.960A>G	p.Ala320Ala	1083/2307	960/1260	320/419		,G	downstream_gene_variant	MODIFIER	Pav_sc0000071.1_g390.1.mk	Pav_sc0000071.1_g390.1.mk	transcript	TRANSCRIPT_Pav_sc0000071.1_g390.1.mk	protein_coding		c.*3500A>G					520	WARNING_TRANSCRIPT_MULTIPLE_STOP_CODONS,A	downstream_gene_variant	MODIFIER	Pav_sc0000009.1_g1360.1.br	Pav_sc0000009.1_g1360.1.br	transcript	TRANSCRIPT_Pav_sc0000009.1_g1360.1.br	protein_coding		c.*3392C>T					3392
	Pav_sc0000071.1	158882	C	T	T	synonymous_variant	LOW	Pav_sc0000071.1_g400.1.mk	Pav_sc0000071.1_g400.1.mk	transcript	TRANSCRIPT_Pav_sc0000071.1_g400.1.mk	protein_coding	43715	c.1059C>T	p.Cys353Cys	1182/2307	1059/1260	353/419		,T	downstream_gene_variant	MODIFIER	Pav_sc0000071.1_g390.1.mk	Pav_sc0000071.1_g390.1.mk	transcript	TRANSCRIPT_Pav_sc0000071.1_g390.1.mk	protein_coding		c.*3685C>T					487	WARNING_TRANSCRIPT_MULTIPLE_STOP_CODONS,C	downstream_gene_variant	MODIFIER	Pav_sc0000009.1_g1360.1.br	Pav_sc0000009.1_g1360.1.br	transcript	TRANSCRIPT_Pav_sc0000009.1_g1360.1.br	protein_coding		c.*3359A>G					3359
	Pav_sc0000071.1	159603	T	G	G	synonymous_variant	LOW	Pav_sc0000071.1_g400.1.mk	Pav_sc0000071.1_g400.1.mk	transcript	TRANSCRIPT_Pav_sc0000071.1_g400.1.mk	protein_coding	43716	c.1116T>G	p.Ser372Ser	1239/2307	1116/1260	372/419		,G	downstream_gene_variant	MODIFIER	Pav_sc0000071.1_g390.1.mk	Pav_sc0000071.1_g390.1.mk	transcript	TRANSCRIPT_Pav_sc0000071.1_g390.1.mk	protein_coding		c.*4406T>G					484	WARNING_TRANSCRIPT_MULTIPLE_STOP_CODONS,G	downstream_gene_variant	MODIFIER	Pav_sc0000009.1_g1360.1.br	Pav_sc0000009.1_g1360.1.br	transcript	TRANSCRIPT_Pav_sc0000009.1_g1360.1.br	protein_coding		c.*3356G>C					3356
	Pav_sc0000071.1	160349	A	G	G	splice_region_variant&intron_variant	LOW	Pav_sc0000071.1_g400.1.mk	Pav_sc0000071.1_g400.1.mk	transcript	TRANSCRIPT_Pav_sc0000071.1_g400.1.mk	protein_coding	43685	c.*275-8A>G						,G	downstream_gene_variant	MODIFIER	Pav_sc0000071.1_g390.1.mk	Pav_sc0000071.1_g390.1.mk	transcript	TRANSCRIPT_Pav_sc0000071.1_g390.1.mk	protein_coding		c.*5152A>G					443	WARNING_TRANSCRIPT_MULTIPLE_STOP_CODONS,T	downstream_gene_variant	MODIFIER	Pav_sc0000009.1_g1360.1.br	Pav_sc0000009.1_g1360.1.br	transcript	TRANSCRIPT_Pav_sc0000009.1_g1360.1.br	protein_coding		c.*3315C>A					3315
	Pav_sc0000072.1	418373	G	A	A	splice_region_variant&intron_variant	LOW	Pav_sc0000072.1_g680.1.mk	Pav_sc0000072.1_g680.1.mk	transcript	TRANSCRIPT_Pav_sc0000072.1_g680.1.mk	protein_coding	43619	c.522+4G>A						,A	downstream_gene_variant	MODIFIER	Pav_sc0000072.1_g670.1.mk	Pav_sc0000072.1_g670.1.mk	transcript	TRANSCRIPT_Pav_sc0000072.1_g670.1.mk	protein_coding		c.*3193G>A					68	WARNING_TRANSCRIPT_MULTIPLE_STOP_CODONS,G	downstream_gene_variant	MODIFIER	Pav_sc0000009.1_g1360.1.br	Pav_sc0000009.1_g1360.1.br	transcript	TRANSCRIPT_Pav_sc0000009.1_g1360.1.br	protein_coding		c.*2940A>C					2940
	Pav_sc0000072.1	418455	T	C	C	splice_region_variant&synonymous_variant	LOW	Pav_sc0000072.1_g680.1.mk	Pav_sc0000072.1_g680.1.mk	transcript	TRANSCRIPT_Pav_sc0000072.1_g680.1.mk	protein_coding	43650	c.525T>C	p.Ala175Ala	525/1113	525/1113	175/370		,C	downstream_gene_variant	MODIFIER	Pav_sc0000072.1_g670.1.mk	Pav_sc0000072.1_g670.1.mk	transcript	TRANSCRIPT_Pav_sc0000072.1_g670.1.mk	protein_coding		c.*3275T>C					4652	,G	downstream_gene_variant	MODIFIER	Pav_sc0000009.1_g1360.1.br	Pav_sc0000009.1_g1360.1.br	transcript	TRANSCRIPT_Pav_sc0000009.1_g1360.1.br	protein_coding		c.*2862T>C					2862
	Pav_sc0000072.1	418566	A	G	G	synonymous_variant	LOW	Pav_sc0000072.1_g680.1.mk	Pav_sc0000072.1_g680.1.mk	transcript	TRANSCRIPT_Pav_sc0000072.1_g680.1.mk	protein_coding	43650	c.636A>G	p.Pro212Pro	636/1113	636/1113	212/370		,G	downstream_gene_variant	MODIFIER	Pav_sc0000072.1_g670.1.mk	Pav_sc0000072.1_g670.1.mk	transcript	TRANSCRIPT_Pav_sc0000072.1_g670.1.mk	protein_coding		c.*3386A>G					4677	,T	downstream_gene_variant	MODIFIER	Pav_sc0000009.1_g1360.1.br	Pav_sc0000009.1_g1360.1.br	transcript	TRANSCRIPT_Pav_sc0000009.1_g1360.1.br	protein_coding		c.*2837G>A					2837
	Pav_sc0000095.1	735819	T	A	A	synonymous_variant	LOW	Pav_sc0000095.1_g1420.1.mk	Pav_sc0000095.1_g1420.1.mk	transcript	TRANSCRIPT_Pav_sc0000095.1_g1420.1.mk	protein_coding	45931	c.1152T>A	p.Gly384Gly	1152/2765	1152/2478	384/825																4690	,T	downstream_gene_variant	MODIFIER	Pav_sc0000009.1_g1360.1.br	Pav_sc0000009.1_g1360.1.br	transcript	TRANSCRIPT_Pav_sc0000009.1_g1360.1.br	protein_coding		c.*2824C>A					2824
	Pav_sc0000095.1	736645	T	C	C	synonymous_variant	LOW	Pav_sc0000095.1_g1420.1.mk	Pav_sc0000095.1_g1420.1.mk	transcript	TRANSCRIPT_Pav_sc0000095.1_g1420.1.mk	protein_coding	45962	c.1261T>C	p.Leu421Leu	1261/2765	1261/2478	421/825																2783	WARNING_TRANSCRIPT_MULTIPLE_STOP_CODONS,A	intron_variant	MODIFIER	Pav_sc0000009.1_g1350.1.br	Pav_sc0000009.1_g1350.1.br	transcript	TRANSCRIPT_Pav_sc0000009.1_g1350.1.br	protein_coding	2019-07-01	c.73+17C>A
	Pav_sc0000095.1	740181	T	C	C	synonymous_variant	LOW	Pav_sc0000095.1_g1420.1.mk	Pav_sc0000095.1_g1420.1.mk	transcript	TRANSCRIPT_Pav_sc0000095.1_g1420.1.mk	protein_coding	18/25	c.1797T>C	p.Ser599Ser	1797/2765	1797/2478	599/825																2728	WARNING_TRANSCRIPT_MULTIPLE_STOP_CODONS,G	intron_variant	MODIFIER	Pav_sc0000009.1_g1350.1.br	Pav_sc0000009.1_g1350.1.br	transcript	TRANSCRIPT_Pav_sc0000009.1_g1350.1.br	protein_coding	2019-07-01	c.73+72A>G
	Pav_sc0000095.1	740774	A	G	G	synonymous_variant	LOW	Pav_sc0000095.1_g1420.1.mk	Pav_sc0000095.1_g1420.1.mk	transcript	TRANSCRIPT_Pav_sc0000095.1_g1420.1.mk	protein_coding	20/25	c.2004A>G	p.Leu668Leu	2004/2765	2004/2478	668/825																2654	WARNING_TRANSCRIPT_MULTIPLE_STOP_CODONS,A	intron_variant	MODIFIER	Pav_sc0000009.1_g1350.1.br	Pav_sc0000009.1_g1350.1.br	transcript	TRANSCRIPT_Pav_sc0000009.1_g1350.1.br	protein_coding	2019-07-01	c.74-134G>A
	Pav_sc0000095.1	740780	T	C	C	synonymous_variant	LOW	Pav_sc0000095.1_g1420.1.mk	Pav_sc0000095.1_g1420.1.mk	transcript	TRANSCRIPT_Pav_sc0000095.1_g1420.1.mk	protein_coding	20/25	c.2010T>C	p.Phe670Phe	2010/2765	2010/2478	670/825																2537	WARNING_TRANSCRIPT_MULTIPLE_STOP_CODONS,T	intron_variant	MODIFIER	Pav_sc0000009.1_g1350.1.br	Pav_sc0000009.1_g1350.1.br	transcript	TRANSCRIPT_Pav_sc0000009.1_g1350.1.br	protein_coding	2019-07-01	c.74-17C>T
	Pav_sc0000095.1	747358	G	A	A	synonymous_variant	LOW	Pav_sc0000095.1_g1430.1.br	Pav_sc0000095.1_g1430.1.br	transcript	TRANSCRIPT_Pav_sc0000095.1_g1430.1.br	protein_coding	43498	c.522G>A	p.Gly174Gly	522/675	522/675	174/224		,A	upstream_gene_variant	MODIFIER	Pav_sc0000095.1_g1440.1.mk	Pav_sc0000095.1_g1440.1.mk	transcript	TRANSCRIPT_Pav_sc0000095.1_g1440.1.mk	protein_coding		c.-2300G>A
	Pav_sc0000138.1	255390	T	C	C	synonymous_variant	LOW	Pav_sc0000138.1_g550.1.br	Pav_sc0000138.1_g550.1.br	transcript	TRANSCRIPT_Pav_sc0000138.1_g550.1.br	protein_coding	43526	c.525T>C	p.Gly175Gly	525/810	525/810	175/269		,C	upstream_gene_variant	MODIFIER	Pav_sc0000138.1_g540.1.mk	Pav_sc0000138.1_g540.1.mk	transcript	TRANSCRIPT_Pav_sc0000138.1_g540.1.mk	protein_coding		c.-4802A>G					393	,T	downstream_gene_variant	MODIFIER	Pav_sc0000028.1_g190.1.mk	Pav_sc0000028.1_g190.1.mk	transcript	TRANSCRIPT_Pav_sc0000028.1_g190.1.mk	protein_coding		c.*4758C>A					4662
	Pav_sc0000138.1	259397	C	T	T	synonymous_variant	LOW	Pav_sc0000138.1_g560.1.mk	Pav_sc0000138.1_g560.1.mk	transcript	TRANSCRIPT_Pav_sc0000138.1_g560.1.mk	protein_coding	43497	c.264C>T	p.His88His	513/1715	264/1029	88/342		,T	downstream_gene_variant	MODIFIER	Pav_sc0000138.1_g550.1.br	Pav_sc0000138.1_g550.1.br	transcript	TRANSCRIPT_Pav_sc0000138.1_g550.1.br	protein_coding		c.*3633C>T					455	,G	downstream_gene_variant	MODIFIER	Pav_sc0000028.1_g190.1.mk	Pav_sc0000028.1_g190.1.mk	transcript	TRANSCRIPT_Pav_sc0000028.1_g190.1.mk	protein_coding		c.*4696T>C					4600
	Pav_sc0000157.1	285261	T	A	A	5_prime_UTR_premature_start_codon_gain_variant	LOW	Pav_sc0000157.1_g600.1.mk	Pav_sc0000157.1_g600.1.mk	transcript	TRANSCRIPT_Pav_sc0000157.1_g600.1.mk	protein_coding	43709	c.-809A>T						,A	5_prime_UTR_variant	MODIFIER	Pav_sc0000157.1_g600.1.mk	Pav_sc0000157.1_g600.1.mk	transcript	TRANSCRIPT_Pav_sc0000157.1_g600.1.mk	protein_coding	2019-09-01	c.-809A>T					972	,A	downstream_gene_variant	MODIFIER	Pav_sc0000028.1_g190.1.mk	Pav_sc0000028.1_g190.1.mk	transcript	TRANSCRIPT_Pav_sc0000028.1_g190.1.mk	protein_coding		c.*4179C>T					4083
	Pav_sc0000157.1	285445	G	C	C	5_prime_UTR_premature_start_codon_gain_variant	LOW	Pav_sc0000157.1_g600.1.mk	Pav_sc0000157.1_g600.1.mk	transcript	TRANSCRIPT_Pav_sc0000157.1_g600.1.mk	protein_coding	43709	c.-993C>G						,C	5_prime_UTR_variant	MODIFIER	Pav_sc0000157.1_g600.1.mk	Pav_sc0000157.1_g600.1.mk	transcript	TRANSCRIPT_Pav_sc0000157.1_g600.1.mk	protein_coding	2019-09-01	c.-993C>G					1855	,C	downstream_gene_variant	MODIFIER	Pav_sc0000028.1_g190.1.mk	Pav_sc0000028.1_g190.1.mk	transcript	TRANSCRIPT_Pav_sc0000028.1_g190.1.mk	protein_coding		c.*3296A>G					3200
	Pav_sc0000157.1	287667	T	C	C	synonymous_variant	LOW	Pav_sc0000157.1_g620.1.mk	Pav_sc0000157.1_g620.1.mk	transcript	TRANSCRIPT_Pav_sc0000157.1_g620.1.mk	protein_coding	43498	c.852A>G	p.Ala284Ala	852/1395	852/1395	284/464		,C	upstream_gene_variant	MODIFIER	Pav_sc0000157.1_g600.1.mk	Pav_sc0000157.1_g600.1.mk	transcript	TRANSCRIPT_Pav_sc0000157.1_g600.1.mk	protein_coding		c.-6666A>G					2018	,C	downstream_gene_variant	MODIFIER	Pav_sc0000028.1_g190.1.mk	Pav_sc0000028.1_g190.1.mk	transcript	TRANSCRIPT_Pav_sc0000028.1_g190.1.mk	protein_coding		c.*3133A>G					3037
	Pav_sc0000157.1	287862	T	G	G	synonymous_variant	LOW	Pav_sc0000157.1_g620.1.mk	Pav_sc0000157.1_g620.1.mk	transcript	TRANSCRIPT_Pav_sc0000157.1_g620.1.mk	protein_coding	43498	c.657A>C	p.Gly219Gly	657/1395	657/1395	219/464		,G	upstream_gene_variant	MODIFIER	Pav_sc0000157.1_g600.1.mk	Pav_sc0000157.1_g600.1.mk	transcript	TRANSCRIPT_Pav_sc0000157.1_g600.1.mk	protein_coding		c.-6861A>C					2236	,C	downstream_gene_variant	MODIFIER	Pav_sc0000028.1_g190.1.mk	Pav_sc0000028.1_g190.1.mk	transcript	TRANSCRIPT_Pav_sc0000028.1_g190.1.mk	protein_coding		c.*2915C>G					2819
	Pav_sc0000157.1	303491	C	G	G	synonymous_variant	LOW	Pav_sc0000157.1_g640.1.mk	Pav_sc0000157.1_g640.1.mk	transcript	TRANSCRIPT_Pav_sc0000157.1_g640.1.mk	protein_coding	43466	c.105C>G	p.Val35Val	105/1236	105/1236	35/411		,G	upstream_gene_variant	MODIFIER	Pav_sc0000157.1_g630.1.mk	Pav_sc0000157.1_g630.1.mk	transcript	TRANSCRIPT_Pav_sc0000157.1_g630.1.mk	protein_coding		c.-2774G>C					2259	,T	downstream_gene_variant	MODIFIER	Pav_sc0000028.1_g190.1.mk	Pav_sc0000028.1_g190.1.mk	transcript	TRANSCRIPT_Pav_sc0000028.1_g190.1.mk	protein_coding		c.*2892G>A					2796
	Pav_sc0000157.1	307145	C	T	T	synonymous_variant	LOW	Pav_sc0000157.1_g650.1.mk	Pav_sc0000157.1_g650.1.mk	transcript	TRANSCRIPT_Pav_sc0000157.1_g650.1.mk	protein_coding	43590	c.2046G>A	p.Ala682Ala	2261/2655	2046/2079	682/692		,T	downstream_gene_variant	MODIFIER	Pav_sc0000157.1_g640.1.mk	Pav_sc0000157.1_g640.1.mk	transcript	TRANSCRIPT_Pav_sc0000157.1_g640.1.mk	protein_coding		c.*2523C>T					2300	,A	downstream_gene_variant	MODIFIER	Pav_sc0000028.1_g190.1.mk	Pav_sc0000028.1_g190.1.mk	transcript	TRANSCRIPT_Pav_sc0000028.1_g190.1.mk	protein_coding		c.*2851C>T					2755
	Pav_sc0000157.1	307283	G	A	A	synonymous_variant	LOW	Pav_sc0000157.1_g650.1.mk	Pav_sc0000157.1_g650.1.mk	transcript	TRANSCRIPT_Pav_sc0000157.1_g650.1.mk	protein_coding	43590	c.1908C>T	p.Ala636Ala	2123/2655	1908/2079	636/692		,A	downstream_gene_variant	MODIFIER	Pav_sc0000157.1_g640.1.mk	Pav_sc0000157.1_g640.1.mk	transcript	TRANSCRIPT_Pav_sc0000157.1_g640.1.mk	protein_coding		c.*2661G>A					2786	,T	downstream_gene_variant	MODIFIER	Pav_sc0000028.1_g190.1.mk	Pav_sc0000028.1_g190.1.mk	transcript	TRANSCRIPT_Pav_sc0000028.1_g190.1.mk	protein_coding		c.*2365C>A					2269
	Pav_sc0000157.1	307529	A	T	T	synonymous_variant	LOW	Pav_sc0000157.1_g650.1.mk	Pav_sc0000157.1_g650.1.mk	transcript	TRANSCRIPT_Pav_sc0000157.1_g650.1.mk	protein_coding	43590	c.1662T>A	p.Leu554Leu	1877/2655	1662/2079	554/692		,T	downstream_gene_variant	MODIFIER	Pav_sc0000157.1_g640.1.mk	Pav_sc0000157.1_g640.1.mk	transcript	TRANSCRIPT_Pav_sc0000157.1_g640.1.mk	protein_coding		c.*2907A>T					3338	,T	downstream_gene_variant	MODIFIER	Pav_sc0000028.1_g190.1.mk	Pav_sc0000028.1_g190.1.mk	transcript	TRANSCRIPT_Pav_sc0000028.1_g190.1.mk	protein_coding		c.*1813G>A					1717
	Pav_sc0000157.1	308958	A	G	G	synonymous_variant	LOW	Pav_sc0000157.1_g650.1.mk	Pav_sc0000157.1_g650.1.mk	transcript	TRANSCRIPT_Pav_sc0000157.1_g650.1.mk	protein_coding	43588	c.393T>C	p.Cys131Cys	608/2655	393/2079	131/692		,G	downstream_gene_variant	MODIFIER	Pav_sc0000157.1_g640.1.mk	Pav_sc0000157.1_g640.1.mk	transcript	TRANSCRIPT_Pav_sc0000157.1_g640.1.mk	protein_coding		c.*4336A>G					4656	,A	downstream_gene_variant	MODIFIER	Pav_sc0000028.1_g190.1.mk	Pav_sc0000028.1_g190.1.mk	transcript	TRANSCRIPT_Pav_sc0000028.1_g190.1.mk	protein_coding		c.*495C>T					399
	Pav_sc0000157.1	309294	C	T	T	synonymous_variant	LOW	Pav_sc0000157.1_g650.1.mk	Pav_sc0000157.1_g650.1.mk	transcript	TRANSCRIPT_Pav_sc0000157.1_g650.1.mk	protein_coding	43588	c.57G>A	p.Gly19Gly	272/2655	57/2079	19/692		,T	downstream_gene_variant	MODIFIER	Pav_sc0000157.1_g640.1.mk	Pav_sc0000157.1_g640.1.mk	transcript	TRANSCRIPT_Pav_sc0000157.1_g640.1.mk	protein_coding		c.*4672C>T					112	,A	downstream_gene_variant	MODIFIER	Pav_sc0000028.1_g190.1.mk	Pav_sc0000028.1_g190.1.mk	transcript	TRANSCRIPT_Pav_sc0000028.1_g190.1.mk	protein_coding		c.*330G>T					234
	Pav_sc0000157.1	309942	C	G	G	splice_region_variant&intron_variant	LOW	Pav_sc0000157.1_g650.1.mk	Pav_sc0000157.1_g650.1.mk	transcript	TRANSCRIPT_Pav_sc0000157.1_g650.1.mk	protein_coding	43556	c.-103-7G>C						,G	downstream_gene_variant	MODIFIER	Pav_sc0000157.1_g660.1.mk	Pav_sc0000157.1_g660.1.mk	transcript	TRANSCRIPT_Pav_sc0000157.1_g660.1.mk	protein_coding		c.*1006G>C					114	,A	downstream_gene_variant	MODIFIER	Pav_sc0000028.1_g190.1.mk	Pav_sc0000028.1_g190.1.mk	transcript	TRANSCRIPT_Pav_sc0000028.1_g190.1.mk	protein_coding		c.*328G>T					232
	Pav_sc0000157.1	311404	G	A	A	synonymous_variant	LOW	Pav_sc0000157.1_g660.1.mk	Pav_sc0000157.1_g660.1.mk	transcript	TRANSCRIPT_Pav_sc0000157.1_g660.1.mk	protein_coding	43685	c.5685C>T	p.Asp1895Asp	5685/6141	5685/6141	1895/2046		,A	upstream_gene_variant	MODIFIER	Pav_sc0000157.1_g650.1.mk	Pav_sc0000157.1_g650.1.mk	transcript	TRANSCRIPT_Pav_sc0000157.1_g650.1.mk	protein_coding		c.-2054C>T
	Pav_sc0000157.1	312769	C	T	T	synonymous_variant	LOW	Pav_sc0000157.1_g660.1.mk	Pav_sc0000157.1_g660.1.mk	transcript	TRANSCRIPT_Pav_sc0000157.1_g660.1.mk	protein_coding	43684	c.4671G>A	p.Leu1557Leu	4671/6141	4671/6141	1557/2046		,T	upstream_gene_variant	MODIFIER	Pav_sc0000157.1_g650.1.mk	Pav_sc0000157.1_g650.1.mk	transcript	TRANSCRIPT_Pav_sc0000157.1_g650.1.mk	protein_coding		c.-3419G>A
	Pav_sc0000157.1	312988	C	G	G	synonymous_variant	LOW	Pav_sc0000157.1_g660.1.mk	Pav_sc0000157.1_g660.1.mk	transcript	TRANSCRIPT_Pav_sc0000157.1_g660.1.mk	protein_coding	43684	c.4452G>C	p.Val1484Val	4452/6141	4452/6141	1484/2046		,G	upstream_gene_variant	MODIFIER	Pav_sc0000157.1_g650.1.mk	Pav_sc0000157.1_g650.1.mk	transcript	TRANSCRIPT_Pav_sc0000157.1_g650.1.mk	protein_coding		c.-3638G>C
	Pav_sc0000157.1	313711	C	T	T	synonymous_variant	LOW	Pav_sc0000157.1_g660.1.mk	Pav_sc0000157.1_g660.1.mk	transcript	TRANSCRIPT_Pav_sc0000157.1_g660.1.mk	protein_coding	43684	c.3729G>A	p.Ser1243Ser	3729/6141	3729/6141	1243/2046		,T	upstream_gene_variant	MODIFIER	Pav_sc0000157.1_g650.1.mk	Pav_sc0000157.1_g650.1.mk	transcript	TRANSCRIPT_Pav_sc0000157.1_g650.1.mk	protein_coding		c.-4361G>A
	Pav_sc0000157.1	313879	A	G	G	synonymous_variant	LOW	Pav_sc0000157.1_g660.1.mk	Pav_sc0000157.1_g660.1.mk	transcript	TRANSCRIPT_Pav_sc0000157.1_g660.1.mk	protein_coding	43684	c.3561T>C	p.Asp1187Asp	3561/6141	3561/6141	1187/2046		,G	upstream_gene_variant	MODIFIER	Pav_sc0000157.1_g650.1.mk	Pav_sc0000157.1_g650.1.mk	transcript	TRANSCRIPT_Pav_sc0000157.1_g650.1.mk	protein_coding		c.-4529T>C
	Pav_sc0000157.1	313933	G	A	A	synonymous_variant	LOW	Pav_sc0000157.1_g660.1.mk	Pav_sc0000157.1_g660.1.mk	transcript	TRANSCRIPT_Pav_sc0000157.1_g660.1.mk	protein_coding	43684	c.3507C>T	p.Asn1169Asn	3507/6141	3507/6141	1169/2046		,A	upstream_gene_variant	MODIFIER	Pav_sc0000157.1_g650.1.mk	Pav_sc0000157.1_g650.1.mk	transcript	TRANSCRIPT_Pav_sc0000157.1_g650.1.mk	protein_coding		c.-4583C>T
	Pav_sc0000157.1	313939	G	C	C	synonymous_variant	LOW	Pav_sc0000157.1_g660.1.mk	Pav_sc0000157.1_g660.1.mk	transcript	TRANSCRIPT_Pav_sc0000157.1_g660.1.mk	protein_coding	43684	c.3501C>G	p.Thr1167Thr	3501/6141	3501/6141	1167/2046		,C	upstream_gene_variant	MODIFIER	Pav_sc0000157.1_g650.1.mk	Pav_sc0000157.1_g650.1.mk	transcript	TRANSCRIPT_Pav_sc0000157.1_g650.1.mk	protein_coding		c.-4589C>G
	Pav_sc0000254.1	95298	C	T	T	synonymous_variant	LOW	Pav_sc0000254.1_g170.1.mk	Pav_sc0000254.1_g170.1.mk	transcript	TRANSCRIPT_Pav_sc0000254.1_g170.1.mk	protein_coding	43684	c.843C>T	p.Ser281Ser	1222/1840	843/1068	281/355		,T	upstream_gene_variant	MODIFIER	Pav_sc0000254.1_g190.1.mk	Pav_sc0000254.1_g190.1.mk	transcript	TRANSCRIPT_Pav_sc0000254.1_g190.1.mk	protein_coding		c.-4820C>T					4933	,T	intron_variant	MODIFIER	Pav_sc0000028.1_g190.1.mk	Pav_sc0000028.1_g190.1.mk	transcript	TRANSCRIPT_Pav_sc0000028.1_g190.1.mk	protein_coding	2017-04-01	c.-109+1154G>A
	Pav_sc0000254.1	97602	G	A	A	5_prime_UTR_premature_start_codon_gain_variant	LOW	Pav_sc0000254.1_g180.1.mk	Pav_sc0000254.1_g180.1.mk	transcript	TRANSCRIPT_Pav_sc0000254.1_g180.1.mk	protein_coding	43525	c.-46C>T						,A	5_prime_UTR_variant	MODIFIER	Pav_sc0000254.1_g180.1.mk	Pav_sc0000254.1_g180.1.mk	transcript	TRANSCRIPT_Pav_sc0000254.1_g180.1.mk	protein_coding	2019-03-01	c.-46C>T					4559	,T	intron_variant	MODIFIER	Pav_sc0000028.1_g190.1.mk	Pav_sc0000028.1_g190.1.mk	transcript	TRANSCRIPT_Pav_sc0000028.1_g190.1.mk	protein_coding	2017-04-01	c.-109+780G>A
	Pav_sc0000254.1	99260	A	G	G	5_prime_UTR_premature_start_codon_gain_variant	LOW	Pav_sc0000254.1_g190.1.mk	Pav_sc0000254.1_g190.1.mk	transcript	TRANSCRIPT_Pav_sc0000254.1_g190.1.mk	protein_coding	43678	c.-296A>G						,G	5_prime_UTR_variant	MODIFIER	Pav_sc0000254.1_g190.1.mk	Pav_sc0000254.1_g190.1.mk	transcript	TRANSCRIPT_Pav_sc0000254.1_g190.1.mk	protein_coding	2019-08-01	c.-296A>G					4463	,A	intron_variant	MODIFIER	Pav_sc0000028.1_g190.1.mk	Pav_sc0000028.1_g190.1.mk	transcript	TRANSCRIPT_Pav_sc0000028.1_g190.1.mk	protein_coding	2017-04-01	c.-109+684C>T
	Pav_sc0000254.1	103402	G	A	A	splice_region_variant&intron_variant	LOW	Pav_sc0000254.1_g190.1.mk	Pav_sc0000254.1_g190.1.mk	transcript	TRANSCRIPT_Pav_sc0000254.1_g190.1.mk	protein_coding	43650	c.2404-7G>A						,A	downstream_gene_variant	MODIFIER	Pav_sc0000254.1_g200.1.mk	Pav_sc0000254.1_g200.1.mk	transcript	TRANSCRIPT_Pav_sc0000254.1_g200.1.mk	protein_coding		c.*2071C>T					4362	,A	intron_variant	MODIFIER	Pav_sc0000028.1_g190.1.mk	Pav_sc0000028.1_g190.1.mk	transcript	TRANSCRIPT_Pav_sc0000028.1_g190.1.mk	protein_coding	2017-04-01	c.-109+583G>T
	Pav_sc0000254.1	108528	T	C	C	synonymous_variant	LOW	Pav_sc0000254.1_g210.1.mk	Pav_sc0000254.1_g210.1.mk	transcript	TRANSCRIPT_Pav_sc0000254.1_g210.1.mk	protein_coding	43525	c.24A>G	p.Gly8Gly	24/1773	24/1773	8/590		,C	3_prime_UTR_variant	MODIFIER	Pav_sc0000254.1_g190.1.mk	Pav_sc0000254.1_g190.1.mk	transcript	TRANSCRIPT_Pav_sc0000254.1_g190.1.mk	protein_coding	2019-08-08	c.*2716T>C					3595	,T	intron_variant	MODIFIER	Pav_sc0000028.1_g190.1.mk	Pav_sc0000028.1_g190.1.mk	transcript	TRANSCRIPT_Pav_sc0000028.1_g190.1.mk	protein_coding	2017-03-01	c.-188+35C>A
	Pav_sc0000257.1	817480	T	A	A	splice_region_variant&synonymous_variant	LOW	Pav_sc0000257.1_g1330.1.br	Pav_sc0000257.1_g1330.1.br	transcript	TRANSCRIPT_Pav_sc0000257.1_g1330.1.br	protein_coding	43497	c.240T>A	p.Pro80Pro	240/1263	240/1263	80/420		,A	upstream_gene_variant	MODIFIER	Pav_sc0000257.1_g1340.1.br	Pav_sc0000257.1_g1340.1.br	transcript	TRANSCRIPT_Pav_sc0000257.1_g1340.1.br	protein_coding		c.-4598T>A					753	,C	upstream_gene_variant	MODIFIER	Pav_sc0000028.1_g210.1.mk	Pav_sc0000028.1_g210.1.mk	transcript	TRANSCRIPT_Pav_sc0000028.1_g210.1.mk	protein_coding		c.-2392A>C					2392
	Pav_sc0000257.1	838700	T	G	G	5_prime_UTR_premature_start_codon_gain_variant	LOW	Pav_sc0000257.1_g1350.1.mk	Pav_sc0000257.1_g1350.1.mk	transcript	TRANSCRIPT_Pav_sc0000257.1_g1350.1.mk	protein_coding	13394	c.-2892T>G						,G	5_prime_UTR_variant	MODIFIER	Pav_sc0000257.1_g1350.1.mk	Pav_sc0000257.1_g1350.1.mk	transcript	TRANSCRIPT_Pav_sc0000257.1_g1350.1.mk	protein_coding	1936-09-01	c.-2892T>G					831	,C	downstream_gene_variant	MODIFIER	Pav_sc0000028.1_g200.1.mk	Pav_sc0000028.1_g200.1.mk	transcript	TRANSCRIPT_Pav_sc0000028.1_g200.1.mk	protein_coding		c.*278G>C					278
	Pav_sc0000257.1	842274	C	T	T	splice_region_variant	LOW	Pav_sc0000257.1_g1350.1.mk	Pav_sc0000257.1_g1350.1.mk	transcript	TRANSCRIPT_Pav_sc0000257.1_g1350.1.mk	protein_coding	13424	c.-2875C>T						,T	5_prime_UTR_variant	MODIFIER	Pav_sc0000257.1_g1350.1.mk	Pav_sc0000257.1_g1350.1.mk	transcript	TRANSCRIPT_Pav_sc0000257.1_g1350.1.mk	protein_coding	1936-10-01	c.-2875C>T					3100	,A	upstream_gene_variant	MODIFIER	Pav_sc0000028.1_g220.1.mk	Pav_sc0000028.1_g220.1.mk	transcript	TRANSCRIPT_Pav_sc0000028.1_g220.1.mk	protein_coding		c.-3929G>A					3646
	Pav_sc0000257.1	854491	G	T	T	splice_region_variant&intron_variant	LOW	Pav_sc0000257.1_g1350.1.mk	Pav_sc0000257.1_g1350.1.mk	transcript	TRANSCRIPT_Pav_sc0000257.1_g1350.1.mk	protein_coding	20/35	c.-1651-7G>T																				3096	,A	downstream_gene_variant	MODIFIER	Pav_sc0000028.1_g200.1.mk	Pav_sc0000028.1_g200.1.mk	transcript	TRANSCRIPT_Pav_sc0000028.1_g200.1.mk	protein_coding		c.*2197G>A					2197
	Pav_sc0000257.1	862521	G	C	C	synonymous_variant	LOW	Pav_sc0000257.1_g1350.1.mk	Pav_sc0000257.1_g1350.1.mk	transcript	TRANSCRIPT_Pav_sc0000257.1_g1350.1.mk	protein_coding	32/36	c.27G>C	p.Leu9Leu	3975/4419	27/471	9/156																3065	,T	downstream_gene_variant	MODIFIER	Pav_sc0000028.1_g200.1.mk	Pav_sc0000028.1_g200.1.mk	transcript	TRANSCRIPT_Pav_sc0000028.1_g200.1.mk	protein_coding		c.*2228C>T					2228
	Pav_sc0000283.1	16813	A	G	G	synonymous_variant	LOW	Pav_sc0000283.1_g060.1.br	Pav_sc0000283.1_g060.1.br	transcript	TRANSCRIPT_Pav_sc0000283.1_g060.1.br	protein_coding	43497	c.39A>G	p.Pro13Pro	39/343	39/343	13/113		WARNING_TRANSCRIPT_MULTIPLE_STOP_CODONS,G	downstream_gene_variant	MODIFIER	Pav_sc0000283.1_g070.1.br	Pav_sc0000283.1_g070.1.br	transcript	TRANSCRIPT_Pav_sc0000283.1_g070.1.br	protein_coding		c.*548T>C					3052	,A	downstream_gene_variant	MODIFIER	Pav_sc0000028.1_g200.1.mk	Pav_sc0000028.1_g200.1.mk	transcript	TRANSCRIPT_Pav_sc0000028.1_g200.1.mk	protein_coding		c.*2241T>A					2241
	Pav_sc0000283.1	17131	A	G	G	stop_retained_variant	LOW	Pav_sc0000283.1_g060.1.br	Pav_sc0000283.1_g060.1.br	transcript	TRANSCRIPT_Pav_sc0000283.1_g060.1.br	protein_coding	43498	c.275A>G	p.Ter92Ter	275/343	275/343	92/113		WARNING_TRANSCRIPT_MULTIPLE_STOP_CODONS,G	downstream_gene_variant	MODIFIER	Pav_sc0000283.1_g070.1.br	Pav_sc0000283.1_g070.1.br	transcript	TRANSCRIPT_Pav_sc0000283.1_g070.1.br	protein_coding		c.*230T>C					3014	,A	downstream_gene_variant	MODIFIER	Pav_sc0000028.1_g200.1.mk	Pav_sc0000028.1_g200.1.mk	transcript	TRANSCRIPT_Pav_sc0000028.1_g200.1.mk	protein_coding		c.*2279G>A					2279
	Pav_sc0000283.1	17409	G	A	A	synonymous_variant	LOW	Pav_sc0000283.1_g070.1.br	Pav_sc0000283.1_g070.1.br	transcript	TRANSCRIPT_Pav_sc0000283.1_g070.1.br	protein_coding	43498	c.1128C>T	p.Phe376Phe	1128/1176	1128/1176	376/391		,A	downstream_gene_variant	MODIFIER	Pav_sc0000283.1_g060.1.br	Pav_sc0000283.1_g060.1.br	transcript	TRANSCRIPT_Pav_sc0000283.1_g060.1.br	protein_coding		c.*210G>A					3005	,T	downstream_gene_variant	MODIFIER	Pav_sc0000028.1_g200.1.mk	Pav_sc0000028.1_g200.1.mk	transcript	TRANSCRIPT_Pav_sc0000028.1_g200.1.mk	protein_coding		c.*2288C>T					2288
	Pav_sc0000283.1	18336	C	T	T	synonymous_variant	LOW	Pav_sc0000283.1_g070.1.br	Pav_sc0000283.1_g070.1.br	transcript	TRANSCRIPT_Pav_sc0000283.1_g070.1.br	protein_coding	43498	c.201G>A	p.Ala67Ala	201/1176	201/1176	67/391		,T	downstream_gene_variant	MODIFIER	Pav_sc0000283.1_g060.1.br	Pav_sc0000283.1_g060.1.br	transcript	TRANSCRIPT_Pav_sc0000283.1_g060.1.br	protein_coding		c.*1137C>T					2996	,A	downstream_gene_variant	MODIFIER	Pav_sc0000028.1_g200.1.mk	Pav_sc0000028.1_g200.1.mk	transcript	TRANSCRIPT_Pav_sc0000028.1_g200.1.mk	protein_coding		c.*2297G>A					2297
	Pav_sc0000322.1	64216	T	C	C	synonymous_variant	LOW	Pav_sc0000322.1_g150.1.mk	Pav_sc0000322.1_g150.1.mk	transcript	TRANSCRIPT_Pav_sc0000322.1_g150.1.mk	protein_coding	43831	c.819A>G	p.Glu273Glu	819/5148	819/5007	273/1668		,C	downstream_gene_variant	MODIFIER	Pav_sc0000322.1_g160.1.mk	Pav_sc0000322.1_g160.1.mk	transcript	TRANSCRIPT_Pav_sc0000322.1_g160.1.mk	protein_coding		c.*3661A>G					2946	,A	downstream_gene_variant	MODIFIER	Pav_sc0000028.1_g200.1.mk	Pav_sc0000028.1_g200.1.mk	transcript	TRANSCRIPT_Pav_sc0000028.1_g200.1.mk	protein_coding		c.*2347G>A					2347
	Pav_sc0000322.1	64282	G	A	A	synonymous_variant	LOW	Pav_sc0000322.1_g150.1.mk	Pav_sc0000322.1_g150.1.mk	transcript	TRANSCRIPT_Pav_sc0000322.1_g150.1.mk	protein_coding	43831	c.753C>T	p.Ala251Ala	753/5148	753/5007	251/1668		,A	downstream_gene_variant	MODIFIER	Pav_sc0000322.1_g160.1.mk	Pav_sc0000322.1_g160.1.mk	transcript	TRANSCRIPT_Pav_sc0000322.1_g160.1.mk	protein_coding		c.*3595C>T					2907	,C	downstream_gene_variant	MODIFIER	Pav_sc0000028.1_g200.1.mk	Pav_sc0000028.1_g200.1.mk	transcript	TRANSCRIPT_Pav_sc0000028.1_g200.1.mk	protein_coding		c.*2386G>C					2386
	Pav_sc0000322.1	64426	C	T	T	synonymous_variant	LOW	Pav_sc0000322.1_g150.1.mk	Pav_sc0000322.1_g150.1.mk	transcript	TRANSCRIPT_Pav_sc0000322.1_g150.1.mk	protein_coding	43831	c.609G>A	p.Glu203Glu	609/5148	609/5007	203/1668		,T	downstream_gene_variant	MODIFIER	Pav_sc0000322.1_g160.1.mk	Pav_sc0000322.1_g160.1.mk	transcript	TRANSCRIPT_Pav_sc0000322.1_g160.1.mk	protein_coding		c.*3451G>A					2882	,A	downstream_gene_variant	MODIFIER	Pav_sc0000028.1_g200.1.mk	Pav_sc0000028.1_g200.1.mk	transcript	TRANSCRIPT_Pav_sc0000028.1_g200.1.mk	protein_coding		c.*2411G>A					2411
	Pav_sc0000322.1	64819	G	A	A	synonymous_variant	LOW	Pav_sc0000322.1_g150.1.mk	Pav_sc0000322.1_g150.1.mk	transcript	TRANSCRIPT_Pav_sc0000322.1_g150.1.mk	protein_coding	43831	c.216C>T	p.Pro72Pro	216/5148	216/5007	72/1668		,A	downstream_gene_variant	MODIFIER	Pav_sc0000322.1_g160.1.mk	Pav_sc0000322.1_g160.1.mk	transcript	TRANSCRIPT_Pav_sc0000322.1_g160.1.mk	protein_coding		c.*3058C>T					2816	,G	downstream_gene_variant	MODIFIER	Pav_sc0000028.1_g200.1.mk	Pav_sc0000028.1_g200.1.mk	transcript	TRANSCRIPT_Pav_sc0000028.1_g200.1.mk	protein_coding		c.*2477T>G					2477
	Pav_sc0000322.1	64966	T	C	C	synonymous_variant	LOW	Pav_sc0000322.1_g150.1.mk	Pav_sc0000322.1_g150.1.mk	transcript	TRANSCRIPT_Pav_sc0000322.1_g150.1.mk	protein_coding	43831	c.69A>G	p.Leu23Leu	69/5148	69/5007	23/1668		,C	downstream_gene_variant	MODIFIER	Pav_sc0000322.1_g160.1.mk	Pav_sc0000322.1_g160.1.mk	transcript	TRANSCRIPT_Pav_sc0000322.1_g160.1.mk	protein_coding		c.*2911A>G					2359	,A	downstream_gene_variant	MODIFIER	Pav_sc0000028.1_g200.1.mk	Pav_sc0000028.1_g200.1.mk	transcript	TRANSCRIPT_Pav_sc0000028.1_g200.1.mk	protein_coding		c.*2934T>A					2934
	Pav_sc0000322.1	70768	T	C	C	synonymous_variant	LOW	Pav_sc0000322.1_g160.1.mk	Pav_sc0000322.1_g160.1.mk	transcript	TRANSCRIPT_Pav_sc0000322.1_g160.1.mk	protein_coding	43556	c.567A>G	p.Pro189Pro	850/1663	567/1041	189/346																2358	,T	downstream_gene_variant	MODIFIER	Pav_sc0000028.1_g200.1.mk	Pav_sc0000028.1_g200.1.mk	transcript	TRANSCRIPT_Pav_sc0000028.1_g200.1.mk	protein_coding		c.*2935A>T					2935
	Pav_sc0000322.1	71002	G	A	A	synonymous_variant	LOW	Pav_sc0000322.1_g160.1.mk	Pav_sc0000322.1_g160.1.mk	transcript	TRANSCRIPT_Pav_sc0000322.1_g160.1.mk	protein_coding	43556	c.333C>T	p.Leu111Leu	616/1663	333/1041	111/346																2354	,T	downstream_gene_variant	MODIFIER	Pav_sc0000028.1_g200.1.mk	Pav_sc0000028.1_g200.1.mk	transcript	TRANSCRIPT_Pav_sc0000028.1_g200.1.mk	protein_coding		c.*2939A>T					2939
	Pav_sc0000322.1	71260	G	C	C	synonymous_variant	LOW	Pav_sc0000322.1_g160.1.mk	Pav_sc0000322.1_g160.1.mk	transcript	TRANSCRIPT_Pav_sc0000322.1_g160.1.mk	protein_coding	43556	c.75C>G	p.Ser25Ser	358/1663	75/1041	25/346																2352	,A	downstream_gene_variant	MODIFIER	Pav_sc0000028.1_g200.1.mk	Pav_sc0000028.1_g200.1.mk	transcript	TRANSCRIPT_Pav_sc0000028.1_g200.1.mk	protein_coding		c.*2941T>A					2941
	Pav_sc0000348.1	312003	T	C	C	synonymous_variant	LOW	Pav_sc0000348.1_g620.1.mk	Pav_sc0000348.1_g620.1.mk	transcript	TRANSCRIPT_Pav_sc0000348.1_g620.1.mk	protein_coding	43620	c.963T>C	p.Val321Val	1032/1916	963/1626	321/541		,C	upstream_gene_variant	MODIFIER	Pav_sc0000348.1_g630.1.mk	Pav_sc0000348.1_g630.1.mk	transcript	TRANSCRIPT_Pav_sc0000348.1_g630.1.mk	protein_coding		c.-2289T>C					2346	,T	downstream_gene_variant	MODIFIER	Pav_sc0000028.1_g200.1.mk	Pav_sc0000028.1_g200.1.mk	transcript	TRANSCRIPT_Pav_sc0000028.1_g200.1.mk	protein_coding		c.*2947G>T					2947
	Pav_sc0000348.1	315232	G	T	T	splice_region_variant&intron_variant	LOW	Pav_sc0000348.1_g630.1.mk	Pav_sc0000348.1_g630.1.mk	transcript	TRANSCRIPT_Pav_sc0000348.1_g630.1.mk	protein_coding	43498	c.225+5G>T						,T	downstream_gene_variant	MODIFIER	Pav_sc0000348.1_g620.1.mk	Pav_sc0000348.1_g620.1.mk	transcript	TRANSCRIPT_Pav_sc0000348.1_g620.1.mk	protein_coding		c.*2284G>T					2179	,T	downstream_gene_variant	MODIFIER	Pav_sc0000028.1_g200.1.mk	Pav_sc0000028.1_g200.1.mk	transcript	TRANSCRIPT_Pav_sc0000028.1_g200.1.mk	protein_coding		c.*3114A>T					3114
	Pav_sc0000349.1	53037	C	T	T	synonymous_variant	LOW	Pav_sc0000349.1_g080.1.mk	Pav_sc0000349.1_g080.1.mk	transcript	TRANSCRIPT_Pav_sc0000349.1_g080.1.mk	protein_coding	43586	c.580C>T	p.Leu194Leu	792/2184	580/1665	194/554		,T	upstream_gene_variant	MODIFIER	Pav_sc0000349.1_g090.1.mk	Pav_sc0000349.1_g090.1.mk	transcript	TRANSCRIPT_Pav_sc0000349.1_g090.1.mk	protein_coding		c.-3791C>T					2174	,A	downstream_gene_variant	MODIFIER	Pav_sc0000028.1_g200.1.mk	Pav_sc0000028.1_g200.1.mk	transcript	TRANSCRIPT_Pav_sc0000028.1_g200.1.mk	protein_coding		c.*3119T>A					3119
	Pav_sc0000349.1	63731	T	C	C	synonymous_variant	LOW	Pav_sc0000349.1_g100.1.mk	Pav_sc0000349.1_g100.1.mk	transcript	TRANSCRIPT_Pav_sc0000349.1_g100.1.mk	protein_coding	43586	c.111T>C	p.Ala37Ala	421/1999	111/1059	37/352		,C	upstream_gene_variant	MODIFIER	Pav_sc0000349.1_g110.1.mk	Pav_sc0000349.1_g110.1.mk	transcript	TRANSCRIPT_Pav_sc0000349.1_g110.1.mk	protein_coding		c.-3583T>C					2169	,A	downstream_gene_variant	MODIFIER	Pav_sc0000028.1_g200.1.mk	Pav_sc0000028.1_g200.1.mk	transcript	TRANSCRIPT_Pav_sc0000028.1_g200.1.mk	protein_coding		c.*3124T>A					3124
	Pav_sc0000349.1	64145	A	G	G	synonymous_variant	LOW	Pav_sc0000349.1_g100.1.mk	Pav_sc0000349.1_g100.1.mk	transcript	TRANSCRIPT_Pav_sc0000349.1_g100.1.mk	protein_coding	43586	c.525A>G	p.Glu175Glu	835/1999	525/1059	175/352		,G	upstream_gene_variant	MODIFIER	Pav_sc0000349.1_g110.1.mk	Pav_sc0000349.1_g110.1.mk	transcript	TRANSCRIPT_Pav_sc0000349.1_g110.1.mk	protein_coding		c.-3169A>G					2127	,C	downstream_gene_variant	MODIFIER	Pav_sc0000028.1_g200.1.mk	Pav_sc0000028.1_g200.1.mk	transcript	TRANSCRIPT_Pav_sc0000028.1_g200.1.mk	protein_coding		c.*3166T>C					3166
	Pav_sc0000349.1	64298	G	A	A	synonymous_variant	LOW	Pav_sc0000349.1_g100.1.mk	Pav_sc0000349.1_g100.1.mk	transcript	TRANSCRIPT_Pav_sc0000349.1_g100.1.mk	protein_coding	43586	c.678G>A	p.Ala226Ala	988/1999	678/1059	226/352		,A	upstream_gene_variant	MODIFIER	Pav_sc0000349.1_g110.1.mk	Pav_sc0000349.1_g110.1.mk	transcript	TRANSCRIPT_Pav_sc0000349.1_g110.1.mk	protein_coding		c.-3016G>A					2008	,T	downstream_gene_variant	MODIFIER	Pav_sc0000028.1_g200.1.mk	Pav_sc0000028.1_g200.1.mk	transcript	TRANSCRIPT_Pav_sc0000028.1_g200.1.mk	protein_coding		c.*3285C>T					3285
	Pav_sc0000349.1	65175	A	C	C	synonymous_variant	LOW	Pav_sc0000349.1_g100.1.mk	Pav_sc0000349.1_g100.1.mk	transcript	TRANSCRIPT_Pav_sc0000349.1_g100.1.mk	protein_coding	43587	c.894A>C	p.Thr298Thr	1204/1999	894/1059	298/352		,C	upstream_gene_variant	MODIFIER	Pav_sc0000349.1_g110.1.mk	Pav_sc0000349.1_g110.1.mk	transcript	TRANSCRIPT_Pav_sc0000349.1_g110.1.mk	protein_coding		c.-2139A>C					1982	,C	downstream_gene_variant	MODIFIER	Pav_sc0000028.1_g200.1.mk	Pav_sc0000028.1_g200.1.mk	transcript	TRANSCRIPT_Pav_sc0000028.1_g200.1.mk	protein_coding		c.*3311A>C					3311
	Pav_sc0000363.1	492032	C	T	T	synonymous_variant	LOW	Pav_sc0000363.1_g830.1.mk	Pav_sc0000363.1_g830.1.mk	transcript	TRANSCRIPT_Pav_sc0000363.1_g830.1.mk	protein_coding	43466	c.114C>T	p.Ser38Ser	114/468	114/468	38/155		,T	upstream_gene_variant	MODIFIER	Pav_sc0000363.1_g810.1.br	Pav_sc0000363.1_g810.1.br	transcript	TRANSCRIPT_Pav_sc0000363.1_g810.1.br	protein_coding		c.-3445G>A					1979	,A	downstream_gene_variant	MODIFIER	Pav_sc0000028.1_g200.1.mk	Pav_sc0000028.1_g200.1.mk	transcript	TRANSCRIPT_Pav_sc0000028.1_g200.1.mk	protein_coding		c.*3314T>A					3314
	Pav_sc0000409.1	51666	G	T	T	5_prime_UTR_premature_start_codon_gain_variant	LOW	Pav_sc0000409.1_g090.1.mk	Pav_sc0000409.1_g090.1.mk	transcript	TRANSCRIPT_Pav_sc0000409.1_g090.1.mk	protein_coding	43557	c.-31G>T						,T	5_prime_UTR_variant	MODIFIER	Pav_sc0000409.1_g090.1.mk	Pav_sc0000409.1_g090.1.mk	transcript	TRANSCRIPT_Pav_sc0000409.1_g090.1.mk	protein_coding	2019-04-02	c.-31G>T					1950	,A	downstream_gene_variant	MODIFIER	Pav_sc0000028.1_g200.1.mk	Pav_sc0000028.1_g200.1.mk	transcript	TRANSCRIPT_Pav_sc0000028.1_g200.1.mk	protein_coding		c.*3343C>A					3343
	Pav_sc0000409.1	51993	G	C	C	synonymous_variant	LOW	Pav_sc0000409.1_g090.1.mk	Pav_sc0000409.1_g090.1.mk	transcript	TRANSCRIPT_Pav_sc0000409.1_g090.1.mk	protein_coding	43558	c.213G>C	p.Val71Val	1672/2456	213/429	71/142		,C	downstream_gene_variant	MODIFIER	Pav_sc0000409.1_g080.1.mk	Pav_sc0000409.1_g080.1.mk	transcript	TRANSCRIPT_Pav_sc0000409.1_g080.1.mk	protein_coding		c.*4255G>C
	Pav_sc0000480.1	747784	C	T	T	synonymous_variant	LOW	Pav_sc0000480.1_g1170.1.br	Pav_sc0000480.1_g1170.1.br	transcript	TRANSCRIPT_Pav_sc0000480.1_g1170.1.br	protein_coding	43497	c.99C>T	p.Ile33Ile	99/365	99/365	33/120		WARNING_TRANSCRIPT_MULTIPLE_STOP_CODONS,T	upstream_gene_variant	MODIFIER	Pav_sc0000480.1_g1150.1.br	Pav_sc0000480.1_g1150.1.br	transcript	TRANSCRIPT_Pav_sc0000480.1_g1150.1.br	protein_coding		c.-743G>A
	Pav_sc0000480.1	752643	T	A	A	synonymous_variant	LOW	Pav_sc0000480.1_g1190.1.mk	Pav_sc0000480.1_g1190.1.mk	transcript	TRANSCRIPT_Pav_sc0000480.1_g1190.1.mk	protein_coding	43525	c.39T>A	p.Thr13Thr	39/811	39/567	13/188		,A	downstream_gene_variant	MODIFIER	Pav_sc0000480.1_g1170.1.br	Pav_sc0000480.1_g1170.1.br	transcript	TRANSCRIPT_Pav_sc0000480.1_g1170.1.br	protein_coding		c.*2963T>A
	Pav_sc0000480.1	752865	C	G	G	synonymous_variant	LOW	Pav_sc0000480.1_g1190.1.mk	Pav_sc0000480.1_g1190.1.mk	transcript	TRANSCRIPT_Pav_sc0000480.1_g1190.1.mk	protein_coding	43525	c.261C>G	p.Ser87Ser	261/811	261/567	87/188		,G	downstream_gene_variant	MODIFIER	Pav_sc0000480.1_g1170.1.br	Pav_sc0000480.1_g1170.1.br	transcript	TRANSCRIPT_Pav_sc0000480.1_g1170.1.br	protein_coding		c.*3185C>G
	Pav_sc0000480.1	757883	T	G	G	synonymous_variant	LOW	Pav_sc0000480.1_g1200.1.mk	Pav_sc0000480.1_g1200.1.mk	transcript	TRANSCRIPT_Pav_sc0000480.1_g1200.1.mk	protein_coding	43498	c.880A>C	p.Arg294Arg	1008/1279	880/936	294/311		,G	downstream_gene_variant	MODIFIER	Pav_sc0000480.1_g1190.1.mk	Pav_sc0000480.1_g1190.1.mk	transcript	TRANSCRIPT_Pav_sc0000480.1_g1190.1.mk	protein_coding		c.*4455T>G
	Pav_sc0000480.1	758429	A	G	G	synonymous_variant	LOW	Pav_sc0000480.1_g1200.1.mk	Pav_sc0000480.1_g1200.1.mk	transcript	TRANSCRIPT_Pav_sc0000480.1_g1200.1.mk	protein_coding	43497	c.744T>C	p.Ala248Ala	872/1279	744/936	248/311		,G	downstream_gene_variant	MODIFIER	Pav_sc0000480.1_g1190.1.mk	Pav_sc0000480.1_g1190.1.mk	transcript	TRANSCRIPT_Pav_sc0000480.1_g1190.1.mk	protein_coding		c.*5001A>G
	Pav_sc0000480.1	758513	C	*,T	T	synonymous_variant	LOW	Pav_sc0000480.1_g1200.1.mk	Pav_sc0000480.1_g1200.1.mk	transcript	TRANSCRIPT_Pav_sc0000480.1_g1200.1.mk	protein_coding	43497	c.660G>A	p.Ala220Ala	788/1279	660/936	220/311		,T	downstream_gene_variant	MODIFIER	Pav_sc0000480.1_g1190.1.mk	Pav_sc0000480.1_g1190.1.mk	transcript	TRANSCRIPT_Pav_sc0000480.1_g1190.1.mk	protein_coding		c.*5085C>T
	Pav_sc0000480.1	758585	C	T	T	synonymous_variant	LOW	Pav_sc0000480.1_g1200.1.mk	Pav_sc0000480.1_g1200.1.mk	transcript	TRANSCRIPT_Pav_sc0000480.1_g1200.1.mk	protein_coding	43497	c.588G>A	p.Gln196Gln	716/1279	588/936	196/311		,T	downstream_gene_variant	MODIFIER	Pav_sc0000480.1_g1190.1.mk	Pav_sc0000480.1_g1190.1.mk	transcript	TRANSCRIPT_Pav_sc0000480.1_g1190.1.mk	protein_coding		c.*5157C>T
	Pav_sc0000488.1	245104	T	C	C	synonymous_variant	LOW	Pav_sc0000488.1_g550.1.mk	Pav_sc0000488.1_g550.1.mk	transcript	TRANSCRIPT_Pav_sc0000488.1_g550.1.mk	protein_coding	18/20	c.2925A>G	p.Gly975Gly	2965/3595	2925/3288	975/1095		,C	downstream_gene_variant	MODIFIER	Pav_sc0000488.1_g540.1.mk	Pav_sc0000488.1_g540.1.mk	transcript	TRANSCRIPT_Pav_sc0000488.1_g540.1.mk	protein_coding		c.*1299T>C
	Pav_sc0000488.1	245685	G	T	T	synonymous_variant	LOW	Pav_sc0000488.1_g550.1.mk	Pav_sc0000488.1_g550.1.mk	transcript	TRANSCRIPT_Pav_sc0000488.1_g550.1.mk	protein_coding	16/20	c.2601C>A	p.Val867Val	2641/3595	2601/3288	867/1095		,T	downstream_gene_variant	MODIFIER	Pav_sc0000488.1_g540.1.mk	Pav_sc0000488.1_g540.1.mk	transcript	TRANSCRIPT_Pav_sc0000488.1_g540.1.mk	protein_coding		c.*1880G>T
	Pav_sc0000488.1	248016	T	A	A	splice_region_variant&intron_variant	LOW	Pav_sc0000488.1_g550.1.mk	Pav_sc0000488.1_g550.1.mk	transcript	TRANSCRIPT_Pav_sc0000488.1_g550.1.mk	protein_coding	43678	c.1411-6A>T						,A	upstream_gene_variant	MODIFIER	Pav_sc0000488.1_g560.1.mk	Pav_sc0000488.1_g560.1.mk	transcript	TRANSCRIPT_Pav_sc0000488.1_g560.1.mk	protein_coding		c.-5006T>A
	Pav_sc0000491.1	176888	C	T	T	synonymous_variant	LOW	Pav_sc0000491.1_g310.1.mk	Pav_sc0000491.1_g310.1.mk	transcript	TRANSCRIPT_Pav_sc0000491.1_g310.1.mk	protein_coding	43558	c.729C>T	p.Ser243Ser	913/1450	729/966	243/321		,T	downstream_gene_variant	MODIFIER	Pav_sc0000491.1_g320.1.mk	Pav_sc0000491.1_g320.1.mk	transcript	TRANSCRIPT_Pav_sc0000491.1_g320.1.mk	protein_coding		c.*3838G>A
	Pav_sc0000545.1	109883	A	G	G	synonymous_variant	LOW	Pav_sc0000545.1_g150.1.mk	Pav_sc0000545.1_g150.1.mk	transcript	TRANSCRIPT_Pav_sc0000545.1_g150.1.mk	protein_coding	43525	c.505T>C	p.Leu169Leu	775/1509	505/897	169/298		,G	upstream_gene_variant	MODIFIER	Pav_sc0000545.1_g140.1.mk	Pav_sc0000545.1_g140.1.mk	transcript	TRANSCRIPT_Pav_sc0000545.1_g140.1.mk	protein_coding		c.-3862T>C
	Pav_sc0000545.1	110112	A	C	C	synonymous_variant	LOW	Pav_sc0000545.1_g150.1.mk	Pav_sc0000545.1_g150.1.mk	transcript	TRANSCRIPT_Pav_sc0000545.1_g150.1.mk	protein_coding	43525	c.276T>G	p.Val92Val	546/1509	276/897	92/298		,C	upstream_gene_variant	MODIFIER	Pav_sc0000545.1_g140.1.mk	Pav_sc0000545.1_g140.1.mk	transcript	TRANSCRIPT_Pav_sc0000545.1_g140.1.mk	protein_coding		c.-4091T>G
	Pav_sc0000545.1	110166	T	C	C	synonymous_variant	LOW	Pav_sc0000545.1_g150.1.mk	Pav_sc0000545.1_g150.1.mk	transcript	TRANSCRIPT_Pav_sc0000545.1_g150.1.mk	protein_coding	43525	c.222A>G	p.Val74Val	492/1509	222/897	74/298		,C	upstream_gene_variant	MODIFIER	Pav_sc0000545.1_g140.1.mk	Pav_sc0000545.1_g140.1.mk	transcript	TRANSCRIPT_Pav_sc0000545.1_g140.1.mk	protein_coding		c.-4145A>G					3966
	Pav_sc0000545.1	110262	G	T	T	synonymous_variant	LOW	Pav_sc0000545.1_g150.1.mk	Pav_sc0000545.1_g150.1.mk	transcript	TRANSCRIPT_Pav_sc0000545.1_g150.1.mk	protein_coding	43525	c.126C>A	p.Thr42Thr	396/1509	126/897	42/298		,T	upstream_gene_variant	MODIFIER	Pav_sc0000545.1_g140.1.mk	Pav_sc0000545.1_g140.1.mk	transcript	TRANSCRIPT_Pav_sc0000545.1_g140.1.mk	protein_coding		c.-4241C>A					3933
	Pav_sc0000545.1	110563	G	C	C	5_prime_UTR_premature_start_codon_gain_variant	LOW	Pav_sc0000545.1_g150.1.mk	Pav_sc0000545.1_g150.1.mk	transcript	TRANSCRIPT_Pav_sc0000545.1_g150.1.mk	protein_coding	43525	c.-176C>G						,C	5_prime_UTR_variant	MODIFIER	Pav_sc0000545.1_g150.1.mk	Pav_sc0000545.1_g150.1.mk	transcript	TRANSCRIPT_Pav_sc0000545.1_g150.1.mk	protein_coding	2019-03-01	c.-176C>G					3856
	Pav_sc0000545.1	111987	C	T	T	synonymous_variant	LOW	Pav_sc0000545.1_g160.1.mk	Pav_sc0000545.1_g160.1.mk	transcript	TRANSCRIPT_Pav_sc0000545.1_g160.1.mk	protein_coding	43525	c.195C>T	p.Thr65Thr	195/1248	195/1248	65/415		,T	upstream_gene_variant	MODIFIER	Pav_sc0000545.1_g150.1.mk	Pav_sc0000545.1_g150.1.mk	transcript	TRANSCRIPT_Pav_sc0000545.1_g150.1.mk	protein_coding		c.-1600G>A
	Pav_sc0000545.1	111993	G	A	A	synonymous_variant	LOW	Pav_sc0000545.1_g160.1.mk	Pav_sc0000545.1_g160.1.mk	transcript	TRANSCRIPT_Pav_sc0000545.1_g160.1.mk	protein_coding	43525	c.201G>A	p.Thr67Thr	201/1248	201/1248	67/415		,A	upstream_gene_variant	MODIFIER	Pav_sc0000545.1_g150.1.mk	Pav_sc0000545.1_g150.1.mk	transcript	TRANSCRIPT_Pav_sc0000545.1_g150.1.mk	protein_coding		c.-1606C>T
	Pav_sc0000545.1	112008	T	C	C	synonymous_variant	LOW	Pav_sc0000545.1_g160.1.mk	Pav_sc0000545.1_g160.1.mk	transcript	TRANSCRIPT_Pav_sc0000545.1_g160.1.mk	protein_coding	43525	c.216T>C	p.Ile72Ile	216/1248	216/1248	72/415		,C	upstream_gene_variant	MODIFIER	Pav_sc0000545.1_g150.1.mk	Pav_sc0000545.1_g150.1.mk	transcript	TRANSCRIPT_Pav_sc0000545.1_g150.1.mk	protein_coding		c.-1621A>G
	Pav_sc0000545.1	113607	C	G	G	synonymous_variant	LOW	Pav_sc0000545.1_g160.1.mk	Pav_sc0000545.1_g160.1.mk	transcript	TRANSCRIPT_Pav_sc0000545.1_g160.1.mk	protein_coding	43527	c.1032C>G	p.Gly344Gly	1032/1248	1032/1248	344/415		,G	upstream_gene_variant	MODIFIER	Pav_sc0000545.1_g150.1.mk	Pav_sc0000545.1_g150.1.mk	transcript	TRANSCRIPT_Pav_sc0000545.1_g150.1.mk	protein_coding		c.-3220G>C
	Pav_sc0000545.1	119936	C	T	T	synonymous_variant	LOW	Pav_sc0000545.1_g190.1.br	Pav_sc0000545.1_g190.1.br	transcript	TRANSCRIPT_Pav_sc0000545.1_g190.1.br	protein_coding	43466	c.237C>T	p.Tyr79Tyr	237/552	237/552	79/183		,T	upstream_gene_variant	MODIFIER	Pav_sc0000545.1_g170.1.mk	Pav_sc0000545.1_g170.1.mk	transcript	TRANSCRIPT_Pav_sc0000545.1_g170.1.mk	protein_coding		c.-3054G>A
	Pav_sc0000545.1	120071	G	A	A	synonymous_variant	LOW	Pav_sc0000545.1_g190.1.br	Pav_sc0000545.1_g190.1.br	transcript	TRANSCRIPT_Pav_sc0000545.1_g190.1.br	protein_coding	43466	c.372G>A	p.Thr124Thr	372/552	372/552	124/183		,A	upstream_gene_variant	MODIFIER	Pav_sc0000545.1_g170.1.mk	Pav_sc0000545.1_g170.1.mk	transcript	TRANSCRIPT_Pav_sc0000545.1_g170.1.mk	protein_coding		c.-3189C>T
	Pav_sc0000545.1	121390	T	C	C	synonymous_variant	LOW	Pav_sc0000545.1_g200.1.mk	Pav_sc0000545.1_g200.1.mk	transcript	TRANSCRIPT_Pav_sc0000545.1_g200.1.mk	protein_coding	43497	c.72T>C	p.Ala24Ala	89/2121	72/1749	24/582		,C	upstream_gene_variant	MODIFIER	Pav_sc0000545.1_g170.1.mk	Pav_sc0000545.1_g170.1.mk	transcript	TRANSCRIPT_Pav_sc0000545.1_g170.1.mk	protein_coding		c.-4508A>G					2081
	Pav_sc0000545.1	121612	A	G	G	synonymous_variant	LOW	Pav_sc0000545.1_g200.1.mk	Pav_sc0000545.1_g200.1.mk	transcript	TRANSCRIPT_Pav_sc0000545.1_g200.1.mk	protein_coding	43497	c.294A>G	p.Lys98Lys	311/2121	294/1749	98/582		,G	upstream_gene_variant	MODIFIER	Pav_sc0000545.1_g170.1.mk	Pav_sc0000545.1_g170.1.mk	transcript	TRANSCRIPT_Pav_sc0000545.1_g170.1.mk	protein_coding		c.-4730T>C
	Pav_sc0000545.1	121696	C	T	T	synonymous_variant	LOW	Pav_sc0000545.1_g200.1.mk	Pav_sc0000545.1_g200.1.mk	transcript	TRANSCRIPT_Pav_sc0000545.1_g200.1.mk	protein_coding	43497	c.378C>T	p.Cys126Cys	395/2121	378/1749	126/582		,T	upstream_gene_variant	MODIFIER	Pav_sc0000545.1_g170.1.mk	Pav_sc0000545.1_g170.1.mk	transcript	TRANSCRIPT_Pav_sc0000545.1_g170.1.mk	protein_coding		c.-4814G>A
	Pav_sc0000545.1	121780	C	T	T	synonymous_variant	LOW	Pav_sc0000545.1_g200.1.mk	Pav_sc0000545.1_g200.1.mk	transcript	TRANSCRIPT_Pav_sc0000545.1_g200.1.mk	protein_coding	43497	c.462C>T	p.Asp154Asp	479/2121	462/1749	154/582		,T	upstream_gene_variant	MODIFIER	Pav_sc0000545.1_g170.1.mk	Pav_sc0000545.1_g170.1.mk	transcript	TRANSCRIPT_Pav_sc0000545.1_g170.1.mk	protein_coding		c.-4898G>A
	Pav_sc0000549.1	478338	G	T	T	synonymous_variant	LOW	Pav_sc0000549.1_g850.1.mk	Pav_sc0000549.1_g850.1.mk	transcript	TRANSCRIPT_Pav_sc0000549.1_g850.1.mk	protein_coding	43498	c.594C>A	p.Leu198Leu	594/720	594/720	198/239		,T	upstream_gene_variant	MODIFIER	Pav_sc0000549.1_g860.1.br	Pav_sc0000549.1_g860.1.br	transcript	TRANSCRIPT_Pav_sc0000549.1_g860.1.br	protein_coding		c.-2030G>T					871
	Pav_sc0000549.1	478431	G	A	A	synonymous_variant	LOW	Pav_sc0000549.1_g850.1.mk	Pav_sc0000549.1_g850.1.mk	transcript	TRANSCRIPT_Pav_sc0000549.1_g850.1.mk	protein_coding	43498	c.501C>T	p.His167His	501/720	501/720	167/239		,A	upstream_gene_variant	MODIFIER	Pav_sc0000549.1_g860.1.br	Pav_sc0000549.1_g860.1.br	transcript	TRANSCRIPT_Pav_sc0000549.1_g860.1.br	protein_coding		c.-1937G>A
	Pav_sc0000549.1	478445	G	T	T	synonymous_variant	LOW	Pav_sc0000549.1_g850.1.mk	Pav_sc0000549.1_g850.1.mk	transcript	TRANSCRIPT_Pav_sc0000549.1_g850.1.mk	protein_coding	43498	c.487C>A	p.Arg163Arg	487/720	487/720	163/239		,T	upstream_gene_variant	MODIFIER	Pav_sc0000549.1_g860.1.br	Pav_sc0000549.1_g860.1.br	transcript	TRANSCRIPT_Pav_sc0000549.1_g860.1.br	protein_coding		c.-1923G>T
	Pav_sc0000549.1	502562	G	A	A	splice_region_variant&synonymous_variant	LOW	Pav_sc0000549.1_g900.1.mk	Pav_sc0000549.1_g900.1.mk	transcript	TRANSCRIPT_Pav_sc0000549.1_g900.1.mk	protein_coding	43679	c.114G>A	p.Leu38Leu	114/675	114/675	38/224		,A	upstream_gene_variant	MODIFIER	Pav_sc0000549.1_g890.1.mk	Pav_sc0000549.1_g890.1.mk	transcript	TRANSCRIPT_Pav_sc0000549.1_g890.1.mk	protein_coding		c.-2795C>T
	Pav_sc0000558.1	234442	T	G	G	synonymous_variant	LOW	Pav_sc0000558.1_g480.1.mk	Pav_sc0000558.1_g480.1.mk	transcript	TRANSCRIPT_Pav_sc0000558.1_g480.1.mk	protein_coding	43282	c.396T>G	p.Leu132Leu	971/2177	396/1380	132/459		,G	downstream_gene_variant	MODIFIER	Pav_sc0000558.1_g470.1.br	Pav_sc0000558.1_g470.1.br	transcript	TRANSCRIPT_Pav_sc0000558.1_g470.1.br	protein_coding		c.*3167T>G
	Pav_sc0000582.1	326849	G	A	A	synonymous_variant	LOW	Pav_sc0000582.1_g540.1.br	Pav_sc0000582.1_g540.1.br	transcript	TRANSCRIPT_Pav_sc0000582.1_g540.1.br	protein_coding	43526	c.360G>A	p.Arg120Arg	360/567	360/567	120/188		,A	downstream_gene_variant	MODIFIER	Pav_sc0000582.1_g530.1.br	Pav_sc0000582.1_g530.1.br	transcript	TRANSCRIPT_Pav_sc0000582.1_g530.1.br	protein_coding		c.*2404G>A
	Pav_sc0000582.1	327646	G	A	A	splice_region_variant&intron_variant	LOW	Pav_sc0000582.1_g540.1.br	Pav_sc0000582.1_g540.1.br	transcript	TRANSCRIPT_Pav_sc0000582.1_g540.1.br	protein_coding	43498	c.541-4G>A						,A	downstream_gene_variant	MODIFIER	Pav_sc0000582.1_g530.1.br	Pav_sc0000582.1_g530.1.br	transcript	TRANSCRIPT_Pav_sc0000582.1_g530.1.br	protein_coding		c.*3201G>A
	Pav_sc0000615.1	90152	G	A	A	synonymous_variant	LOW	Pav_sc0000615.1_g210.1.br	Pav_sc0000615.1_g210.1.br	transcript	TRANSCRIPT_Pav_sc0000615.1_g210.1.br	protein_coding	43466	c.505C>T	p.Leu169Leu	505/513	505/513	169/170		,A	upstream_gene_variant	MODIFIER	Pav_sc0000615.1_g230.1.mk	Pav_sc0000615.1_g230.1.mk	transcript	TRANSCRIPT_Pav_sc0000615.1_g230.1.mk	protein_coding		c.-4797G>A
	Pav_sc0000615.1	93287	A	G	G	synonymous_variant	LOW	Pav_sc0000615.1_g220.1.br	Pav_sc0000615.1_g220.1.br	transcript	TRANSCRIPT_Pav_sc0000615.1_g220.1.br	protein_coding	43466	c.63T>C	p.Pro21Pro	63/486	63/486	21/161		,G	upstream_gene_variant	MODIFIER	Pav_sc0000615.1_g210.1.br	Pav_sc0000615.1_g210.1.br	transcript	TRANSCRIPT_Pav_sc0000615.1_g210.1.br	protein_coding		c.-2631T>C
	Pav_sc0000615.1	104948	A	G	G	synonymous_variant	LOW	Pav_sc0000615.1_g260.1.br	Pav_sc0000615.1_g260.1.br	transcript	TRANSCRIPT_Pav_sc0000615.1_g260.1.br	protein_coding	43466	c.225T>C	p.Val75Val	225/417	225/417	75/138		,G	upstream_gene_variant	MODIFIER	Pav_sc0000615.1_g270.1.br	Pav_sc0000615.1_g270.1.br	transcript	TRANSCRIPT_Pav_sc0000615.1_g270.1.br	protein_coding		c.-3979A>G
	Pav_sc0000615.1	104996	A	G	G	synonymous_variant	LOW	Pav_sc0000615.1_g260.1.br	Pav_sc0000615.1_g260.1.br	transcript	TRANSCRIPT_Pav_sc0000615.1_g260.1.br	protein_coding	43466	c.177T>C	p.Ser59Ser	177/417	177/417	59/138		,G	upstream_gene_variant	MODIFIER	Pav_sc0000615.1_g270.1.br	Pav_sc0000615.1_g270.1.br	transcript	TRANSCRIPT_Pav_sc0000615.1_g270.1.br	protein_coding		c.-3931A>G
	Pav_sc0000615.1	109896	C	A	A	synonymous_variant	LOW	Pav_sc0000615.1_g270.1.br	Pav_sc0000615.1_g270.1.br	transcript	TRANSCRIPT_Pav_sc0000615.1_g270.1.br	protein_coding	43679	c.682C>A	p.Arg228Arg	682/2442	682/2442	228/813		WARNING_TRANSCRIPT_MULTIPLE_STOP_CODONS,A	upstream_gene_variant	MODIFIER	Pav_sc0000615.1_g260.1.br	Pav_sc0000615.1_g260.1.br	transcript	TRANSCRIPT_Pav_sc0000615.1_g260.1.br	protein_coding		c.-4724G>T
	Pav_sc0000615.1	109991	C	T	T	synonymous_variant	LOW	Pav_sc0000615.1_g270.1.br	Pav_sc0000615.1_g270.1.br	transcript	TRANSCRIPT_Pav_sc0000615.1_g270.1.br	protein_coding	43679	c.777C>T	p.Phe259Phe	777/2442	777/2442	259/813		WARNING_TRANSCRIPT_MULTIPLE_STOP_CODONS,T	upstream_gene_variant	MODIFIER	Pav_sc0000615.1_g260.1.br	Pav_sc0000615.1_g260.1.br	transcript	TRANSCRIPT_Pav_sc0000615.1_g260.1.br	protein_coding		c.-4819G>A
	Pav_sc0000615.1	110006	C	G	G	synonymous_variant	LOW	Pav_sc0000615.1_g270.1.br	Pav_sc0000615.1_g270.1.br	transcript	TRANSCRIPT_Pav_sc0000615.1_g270.1.br	protein_coding	43679	c.792C>G	p.Thr264Thr	792/2442	792/2442	264/813		WARNING_TRANSCRIPT_MULTIPLE_STOP_CODONS,G	upstream_gene_variant	MODIFIER	Pav_sc0000615.1_g260.1.br	Pav_sc0000615.1_g260.1.br	transcript	TRANSCRIPT_Pav_sc0000615.1_g260.1.br	protein_coding		c.-4834G>C
	Pav_sc0000615.1	110021	G	C	C	synonymous_variant	LOW	Pav_sc0000615.1_g270.1.br	Pav_sc0000615.1_g270.1.br	transcript	TRANSCRIPT_Pav_sc0000615.1_g270.1.br	protein_coding	43679	c.807G>C	p.Val269Val	807/2442	807/2442	269/813		WARNING_TRANSCRIPT_MULTIPLE_STOP_CODONS,C	upstream_gene_variant	MODIFIER	Pav_sc0000615.1_g260.1.br	Pav_sc0000615.1_g260.1.br	transcript	TRANSCRIPT_Pav_sc0000615.1_g260.1.br	protein_coding		c.-4849C>G
	Pav_sc0000615.1	110135	G	A	A	synonymous_variant	LOW	Pav_sc0000615.1_g270.1.br	Pav_sc0000615.1_g270.1.br	transcript	TRANSCRIPT_Pav_sc0000615.1_g270.1.br	protein_coding	43679	c.921G>A	p.Thr307Thr	921/2442	921/2442	307/813		WARNING_TRANSCRIPT_MULTIPLE_STOP_CODONS,A	upstream_gene_variant	MODIFIER	Pav_sc0000615.1_g260.1.br	Pav_sc0000615.1_g260.1.br	transcript	TRANSCRIPT_Pav_sc0000615.1_g260.1.br	protein_coding		c.-4963C>T
	Pav_sc0000622.1	218824	A	G	G	synonymous_variant	LOW	Pav_sc0000622.1_g470.1.mk	Pav_sc0000622.1_g470.1.mk	transcript	TRANSCRIPT_Pav_sc0000622.1_g470.1.mk	protein_coding	43586	c.189T>C	p.Pro63Pro	381/2326	189/1170	63/389		,G	downstream_gene_variant	MODIFIER	Pav_sc0000622.1_g480.1.mk	Pav_sc0000622.1_g480.1.mk	transcript	TRANSCRIPT_Pav_sc0000622.1_g480.1.mk	protein_coding		c.*5584T>C
	Pav_sc0000622.1	218986	T	G	G	synonymous_variant	LOW	Pav_sc0000622.1_g470.1.mk	Pav_sc0000622.1_g470.1.mk	transcript	TRANSCRIPT_Pav_sc0000622.1_g470.1.mk	protein_coding	43586	c.27A>C	p.Pro9Pro	219/2326	27/1170	9/389		,G	downstream_gene_variant	MODIFIER	Pav_sc0000622.1_g480.1.mk	Pav_sc0000622.1_g480.1.mk	transcript	TRANSCRIPT_Pav_sc0000622.1_g480.1.mk	protein_coding		c.*5422A>C
	Pav_sc0000622.1	224462	A	G	G	synonymous_variant	LOW	Pav_sc0000622.1_g480.1.mk	Pav_sc0000622.1_g480.1.mk	transcript	TRANSCRIPT_Pav_sc0000622.1_g480.1.mk	protein_coding	43527	c.1713T>C	p.Tyr571Tyr	1780/2713	1713/1767	571/588
	Pav_sc0000622.1	225181	T	C	C	synonymous_variant	LOW	Pav_sc0000622.1_g480.1.mk	Pav_sc0000622.1_g480.1.mk	transcript	TRANSCRIPT_Pav_sc0000622.1_g480.1.mk	protein_coding	43526	c.1083A>G	p.Lys361Lys	1150/2713	1083/1767	361/588
	Pav_sc0000622.1	225968	G	C	C	synonymous_variant	LOW	Pav_sc0000622.1_g480.1.mk	Pav_sc0000622.1_g480.1.mk	transcript	TRANSCRIPT_Pav_sc0000622.1_g480.1.mk	protein_coding	43525	c.897C>G	p.Pro299Pro	964/2713	897/1767	299/588
	Pav_sc0000622.1	226706	T	G	G	synonymous_variant	LOW	Pav_sc0000622.1_g480.1.mk	Pav_sc0000622.1_g480.1.mk	transcript	TRANSCRIPT_Pav_sc0000622.1_g480.1.mk	protein_coding	43525	c.159A>C	p.Ile53Ile	226/2713	159/1767	53/588
	Pav_sc0000648.1	213337	T	G	G	synonymous_variant	LOW	Pav_sc0000648.1_g480.1.mk	Pav_sc0000648.1_g480.1.mk	transcript	TRANSCRIPT_Pav_sc0000648.1_g480.1.mk	protein_coding	43590	c.2730A>C	p.Ala910Ala	2730/2945	2730/2889	910/962		,G	upstream_gene_variant	MODIFIER	Pav_sc0000648.1_g460.1.mk	Pav_sc0000648.1_g460.1.mk	transcript	TRANSCRIPT_Pav_sc0000648.1_g460.1.mk	protein_coding		c.-3404A>C
	Pav_sc0000648.1	213352	T	C	C	synonymous_variant	LOW	Pav_sc0000648.1_g480.1.mk	Pav_sc0000648.1_g480.1.mk	transcript	TRANSCRIPT_Pav_sc0000648.1_g480.1.mk	protein_coding	43590	c.2715A>G	p.Gly905Gly	2715/2945	2715/2889	905/962		,C	upstream_gene_variant	MODIFIER	Pav_sc0000648.1_g460.1.mk	Pav_sc0000648.1_g460.1.mk	transcript	TRANSCRIPT_Pav_sc0000648.1_g460.1.mk	protein_coding		c.-3419A>G
	Pav_sc0000648.1	214038	A	T	T	synonymous_variant	LOW	Pav_sc0000648.1_g480.1.mk	Pav_sc0000648.1_g480.1.mk	transcript	TRANSCRIPT_Pav_sc0000648.1_g480.1.mk	protein_coding	43589	c.2187T>A	p.Ala729Ala	2187/2945	2187/2889	729/962		,T	upstream_gene_variant	MODIFIER	Pav_sc0000648.1_g460.1.mk	Pav_sc0000648.1_g460.1.mk	transcript	TRANSCRIPT_Pav_sc0000648.1_g460.1.mk	protein_coding		c.-4105T>A
	Pav_sc0000648.1	214107	A	G	G	synonymous_variant	LOW	Pav_sc0000648.1_g480.1.mk	Pav_sc0000648.1_g480.1.mk	transcript	TRANSCRIPT_Pav_sc0000648.1_g480.1.mk	protein_coding	43589	c.2118T>C	p.Ser706Ser	2118/2945	2118/2889	706/962		,G	upstream_gene_variant	MODIFIER	Pav_sc0000648.1_g460.1.mk	Pav_sc0000648.1_g460.1.mk	transcript	TRANSCRIPT_Pav_sc0000648.1_g460.1.mk	protein_coding		c.-4174T>C
	Pav_sc0000648.1	214710	G	C	C	splice_region_variant&intron_variant	LOW	Pav_sc0000648.1_g480.1.mk	Pav_sc0000648.1_g480.1.mk	transcript	TRANSCRIPT_Pav_sc0000648.1_g480.1.mk	protein_coding	43558	c.1599+8C>G						,C	upstream_gene_variant	MODIFIER	Pav_sc0000648.1_g460.1.mk	Pav_sc0000648.1_g460.1.mk	transcript	TRANSCRIPT_Pav_sc0000648.1_g460.1.mk	protein_coding		c.-4777C>G
	Pav_sc0000648.1	214999	A	G	G	synonymous_variant	LOW	Pav_sc0000648.1_g480.1.mk	Pav_sc0000648.1_g480.1.mk	transcript	TRANSCRIPT_Pav_sc0000648.1_g480.1.mk	protein_coding	43587	c.1407T>C	p.Tyr469Tyr	1407/2945	1407/2889	469/962		,G	upstream_gene_variant	MODIFIER	Pav_sc0000648.1_g460.1.mk	Pav_sc0000648.1_g460.1.mk	transcript	TRANSCRIPT_Pav_sc0000648.1_g460.1.mk	protein_coding		c.-5066T>C
	Pav_sc0000648.1	215286	C	G	G	synonymous_variant	LOW	Pav_sc0000648.1_g480.1.mk	Pav_sc0000648.1_g480.1.mk	transcript	TRANSCRIPT_Pav_sc0000648.1_g480.1.mk	protein_coding	43586	c.1212G>C	p.Ser404Ser	1212/2945	1212/2889	404/962		,G	upstream_gene_variant	MODIFIER	Pav_sc0000648.1_g470.1.mk	Pav_sc0000648.1_g470.1.mk	transcript	TRANSCRIPT_Pav_sc0000648.1_g470.1.mk	protein_coding		c.-2729G>C					81	,T	downstream_gene_variant	MODIFIER	Pav_sc0000040.1_g1100.1.mk	Pav_sc0000040.1_g1100.1.mk	transcript	TRANSCRIPT_Pav_sc0000040.1_g1100.1.mk	protein_coding		c.*4593C>A					4149
	Pav_sc0000648.1	216060	C	T	T	synonymous_variant	LOW	Pav_sc0000648.1_g480.1.mk	Pav_sc0000648.1_g480.1.mk	transcript	TRANSCRIPT_Pav_sc0000648.1_g480.1.mk	protein_coding	43586	c.438G>A	p.Ala146Ala	438/2945	438/2889	146/962		,T	upstream_gene_variant	MODIFIER	Pav_sc0000648.1_g470.1.mk	Pav_sc0000648.1_g470.1.mk	transcript	TRANSCRIPT_Pav_sc0000648.1_g470.1.mk	protein_coding		c.-3503G>A					996	,A	downstream_gene_variant	MODIFIER	Pav_sc0000040.1_g1100.1.mk	Pav_sc0000040.1_g1100.1.mk	transcript	TRANSCRIPT_Pav_sc0000040.1_g1100.1.mk	protein_coding		c.*4047G>T					3603
	Pav_sc0000648.1	218473	C	T	T	synonymous_variant	LOW	Pav_sc0000648.1_g490.1.mk	Pav_sc0000648.1_g490.1.mk	transcript	TRANSCRIPT_Pav_sc0000648.1_g490.1.mk	protein_coding	43621	c.1185G>A	p.Pro395Pro	1570/2283	1185/1638	395/545		,T	upstream_gene_variant	MODIFIER	Pav_sc0000648.1_g480.1.mk	Pav_sc0000648.1_g480.1.mk	transcript	TRANSCRIPT_Pav_sc0000648.1_g480.1.mk	protein_coding		c.-1976G>A					2241	,T	downstream_gene_variant	MODIFIER	Pav_sc0000040.1_g1100.1.mk	Pav_sc0000040.1_g1100.1.mk	transcript	TRANSCRIPT_Pav_sc0000040.1_g1100.1.mk	protein_coding		c.*2802G>A					2358
	Pav_sc0000648.1	219474	A	G	G	synonymous_variant	LOW	Pav_sc0000648.1_g490.1.mk	Pav_sc0000648.1_g490.1.mk	transcript	TRANSCRIPT_Pav_sc0000648.1_g490.1.mk	protein_coding	43620	c.906T>C	p.His302His	1291/2283	906/1638	302/545		,G	upstream_gene_variant	MODIFIER	Pav_sc0000648.1_g480.1.mk	Pav_sc0000648.1_g480.1.mk	transcript	TRANSCRIPT_Pav_sc0000648.1_g480.1.mk	protein_coding		c.-2977T>C					2677	,T	downstream_gene_variant	MODIFIER	Pav_sc0000040.1_g1100.1.mk	Pav_sc0000040.1_g1100.1.mk	transcript	TRANSCRIPT_Pav_sc0000040.1_g1100.1.mk	protein_coding		c.*2366C>A					1922
	Pav_sc0000648.1	220062	G	A	A	synonymous_variant	LOW	Pav_sc0000648.1_g490.1.mk	Pav_sc0000648.1_g490.1.mk	transcript	TRANSCRIPT_Pav_sc0000648.1_g490.1.mk	protein_coding	43620	c.318C>T	p.Tyr106Tyr	703/2283	318/1638	106/545		,A	upstream_gene_variant	MODIFIER	Pav_sc0000648.1_g480.1.mk	Pav_sc0000648.1_g480.1.mk	transcript	TRANSCRIPT_Pav_sc0000648.1_g480.1.mk	protein_coding		c.-3565C>T					4138	,A	downstream_gene_variant	MODIFIER	Pav_sc0000040.1_g1100.1.mk	Pav_sc0000040.1_g1100.1.mk	transcript	TRANSCRIPT_Pav_sc0000040.1_g1100.1.mk	protein_coding		c.*905G>T					461
	Pav_sc0000648.1	221189	T	C	C	5_prime_UTR_premature_start_codon_gain_variant	LOW	Pav_sc0000648.1_g490.1.mk	Pav_sc0000648.1_g490.1.mk	transcript	TRANSCRIPT_Pav_sc0000648.1_g490.1.mk	protein_coding	43619	c.-39A>G						,C	5_prime_UTR_variant	MODIFIER	Pav_sc0000648.1_g490.1.mk	Pav_sc0000648.1_g490.1.mk	transcript	TRANSCRIPT_Pav_sc0000648.1_g490.1.mk	protein_coding	2019-06-03	c.-39A>G					4268	,T	downstream_gene_variant	MODIFIER	Pav_sc0000040.1_g1100.1.mk	Pav_sc0000040.1_g1100.1.mk	transcript	TRANSCRIPT_Pav_sc0000040.1_g1100.1.mk	protein_coding		c.*775C>A					331
	Pav_sc0000661.1	339005	T	C	C	synonymous_variant	LOW	Pav_sc0000661.1_g610.1.br	Pav_sc0000661.1_g610.1.br	transcript	TRANSCRIPT_Pav_sc0000661.1_g610.1.br	protein_coding	43527	c.1212A>G	p.Thr404Thr	1212/1660	1212/1660	404/552		WARNING_TRANSCRIPT_MULTIPLE_STOP_CODONS														4291	,T	downstream_gene_variant	MODIFIER	Pav_sc0000040.1_g1100.1.mk	Pav_sc0000040.1_g1100.1.mk	transcript	TRANSCRIPT_Pav_sc0000040.1_g1100.1.mk	protein_coding		c.*752C>A					308
	Pav_sc0000661.1	339043	G	A	A	synonymous_variant	LOW	Pav_sc0000661.1_g610.1.br	Pav_sc0000661.1_g610.1.br	transcript	TRANSCRIPT_Pav_sc0000661.1_g610.1.br	protein_coding	43527	c.1174C>T	p.Leu392Leu	1174/1660	1174/1660	392/552		WARNING_TRANSCRIPT_MULTIPLE_STOP_CODONS														4485	,T	downstream_gene_variant	MODIFIER	Pav_sc0000040.1_g1100.1.mk	Pav_sc0000040.1_g1100.1.mk	transcript	TRANSCRIPT_Pav_sc0000040.1_g1100.1.mk	protein_coding		c.*558T>A					114
	Pav_sc0000661.1	339092	A	G	G	synonymous_variant	LOW	Pav_sc0000661.1_g610.1.br	Pav_sc0000661.1_g610.1.br	transcript	TRANSCRIPT_Pav_sc0000661.1_g610.1.br	protein_coding	43527	c.1125T>C	p.Asn375Asn	1125/1660	1125/1660	375/552		WARNING_TRANSCRIPT_MULTIPLE_STOP_CODONS														989	,G	downstream_gene_variant	MODIFIER	Pav_sc0000040.1_g1080.1.mk	Pav_sc0000040.1_g1080.1.mk	transcript	TRANSCRIPT_Pav_sc0000040.1_g1080.1.mk	protein_coding		c.*4939C>G					4939
	Pav_sc0000661.1	339266	C	A	A	synonymous_variant	LOW	Pav_sc0000661.1_g610.1.br	Pav_sc0000661.1_g610.1.br	transcript	TRANSCRIPT_Pav_sc0000661.1_g610.1.br	protein_coding	43527	c.951G>T	p.Ala317Ala	951/1660	951/1660	317/552		WARNING_TRANSCRIPT_MULTIPLE_STOP_CODONS
	Pav_sc0000661.1	339326	G	A	A	synonymous_variant	LOW	Pav_sc0000661.1_g610.1.br	Pav_sc0000661.1_g610.1.br	transcript	TRANSCRIPT_Pav_sc0000661.1_g610.1.br	protein_coding	43527	c.891C>T	p.Ser297Ser	891/1660	891/1660	297/552		WARNING_TRANSCRIPT_MULTIPLE_STOP_CODONS														2795	WARNING_TRANSCRIPT_INCOMPLETE,G	intergenic_region	MODIFIER	Pav_sc0000052.1_g010.1.br-Pav_sc0000052.1_g020.1.br	Pav_sc0000052.1_g010.1.br-Pav_sc0000052.1_g020.1.br	intergenic_region	Pav_sc0000052.1_g010.1.br-Pav_sc0000052.1_g020.1.br			n.10478A>G
	Pav_sc0000661.1	339609	A	G	G	synonymous_variant	LOW	Pav_sc0000661.1_g610.1.br	Pav_sc0000661.1_g610.1.br	transcript	TRANSCRIPT_Pav_sc0000661.1_g610.1.br	protein_coding	43526	c.687T>C	p.Phe229Phe	687/1660	687/1660	229/552		WARNING_TRANSCRIPT_MULTIPLE_STOP_CODONS														2193	WARNING_TRANSCRIPT_INCOMPLETE,G	intergenic_region	MODIFIER	Pav_sc0000052.1_g010.1.br-Pav_sc0000052.1_g020.1.br	Pav_sc0000052.1_g010.1.br-Pav_sc0000052.1_g020.1.br	intergenic_region	Pav_sc0000052.1_g010.1.br-Pav_sc0000052.1_g020.1.br			n.11080T>G
	Pav_sc0000661.1	339936	T	C	C	stop_retained_variant	LOW	Pav_sc0000661.1_g610.1.br	Pav_sc0000661.1_g610.1.br	transcript	TRANSCRIPT_Pav_sc0000661.1_g610.1.br	protein_coding	43526	c.360A>G	p.Ter120Ter	360/1660	360/1660	120/552		WARNING_TRANSCRIPT_MULTIPLE_STOP_CODONS														196	,C	downstream_gene_variant	MODIFIER	Pav_sc0000052.1_g040.1.br	Pav_sc0000052.1_g040.1.br	transcript	TRANSCRIPT_Pav_sc0000052.1_g040.1.br	protein_coding		c.*1884T>G					1884
	Pav_sc0000661.1	341295	A	T	T	synonymous_variant	LOW	Pav_sc0000661.1_g610.1.br	Pav_sc0000661.1_g610.1.br	transcript	TRANSCRIPT_Pav_sc0000661.1_g610.1.br	protein_coding	43525	c.15T>A	p.Thr5Thr	15/1660	15/1660	5/552		WARNING_TRANSCRIPT_MULTIPLE_STOP_CODONS														3468	,A	downstream_gene_variant	MODIFIER	Pav_sc0000052.1_g030.1.br	Pav_sc0000052.1_g030.1.br	transcript	TRANSCRIPT_Pav_sc0000052.1_g030.1.br	protein_coding		c.*789G>A					789
	Pav_sc0000663.1	197057	T	C	C	synonymous_variant	LOW	Pav_sc0000663.1_g360.1.mk	Pav_sc0000663.1_g360.1.mk	transcript	TRANSCRIPT_Pav_sc0000663.1_g360.1.mk	protein_coding	43497	c.180A>G	p.Ala60Ala	318/1064	180/582	60/193		,C	upstream_gene_variant	MODIFIER	Pav_sc0000663.1_g370.1.mk	Pav_sc0000663.1_g370.1.mk	transcript	TRANSCRIPT_Pav_sc0000663.1_g370.1.mk	protein_coding		c.-3773T>C					3434	,A	downstream_gene_variant	MODIFIER	Pav_sc0000052.1_g030.1.br	Pav_sc0000052.1_g030.1.br	transcript	TRANSCRIPT_Pav_sc0000052.1_g030.1.br	protein_coding		c.*823G>A					823
	Pav_sc0000663.1	197072	G	A	A	synonymous_variant	LOW	Pav_sc0000663.1_g360.1.mk	Pav_sc0000663.1_g360.1.mk	transcript	TRANSCRIPT_Pav_sc0000663.1_g360.1.mk	protein_coding	43497	c.165C>T	p.Ser55Ser	303/1064	165/582	55/193		,A	upstream_gene_variant	MODIFIER	Pav_sc0000663.1_g370.1.mk	Pav_sc0000663.1_g370.1.mk	transcript	TRANSCRIPT_Pav_sc0000663.1_g370.1.mk	protein_coding		c.-3758G>A					2909	WARNING_TRANSCRIPT_INCOMPLETE,C	upstream_gene_variant	MODIFIER	Pav_sc0000052.1_g050.1.br	Pav_sc0000052.1_g050.1.br	transcript	TRANSCRIPT_Pav_sc0000052.1_g050.1.br	protein_coding		c.-3402A>C					3402
	Pav_sc0000663.1	200837	T	G	G	splice_region_variant&intron_variant	LOW	Pav_sc0000663.1_g370.1.mk	Pav_sc0000663.1_g370.1.mk	transcript	TRANSCRIPT_Pav_sc0000663.1_g370.1.mk	protein_coding	43466	c.3+5T>G						,G	upstream_gene_variant	MODIFIER	Pav_sc0000663.1_g360.1.mk	Pav_sc0000663.1_g360.1.mk	transcript	TRANSCRIPT_Pav_sc0000663.1_g360.1.mk	protein_coding		c.-3601A>C					3021	WARNING_TRANSCRIPT_INCOMPLETE,A	upstream_gene_variant	MODIFIER	Pav_sc0000052.1_g050.1.br	Pav_sc0000052.1_g050.1.br	transcript	TRANSCRIPT_Pav_sc0000052.1_g050.1.br	protein_coding		c.-3290G>A					3290
	Pav_sc0000663.1	201123	G	A	A	synonymous_variant	LOW	Pav_sc0000663.1_g370.1.mk	Pav_sc0000663.1_g370.1.mk	transcript	TRANSCRIPT_Pav_sc0000663.1_g370.1.mk	protein_coding	43498	c.219G>A	p.Val73Val	267/367	219/240	73/79		,A	upstream_gene_variant	MODIFIER	Pav_sc0000663.1_g360.1.mk	Pav_sc0000663.1_g360.1.mk	transcript	TRANSCRIPT_Pav_sc0000663.1_g360.1.mk	protein_coding		c.-3887C>T					178	WARNING_TRANSCRIPT_MULTIPLE_STOP_CODONS,T	upstream_gene_variant	MODIFIER	Pav_sc0000052.1_g050.1.br	Pav_sc0000052.1_g050.1.br	transcript	TRANSCRIPT_Pav_sc0000052.1_g050.1.br	protein_coding		c.-2679G>T					2679
	Pav_sc0000663.1	202687	G	A	A	synonymous_variant	LOW	Pav_sc0000663.1_g380.1.mk	Pav_sc0000663.1_g380.1.mk	transcript	TRANSCRIPT_Pav_sc0000663.1_g380.1.mk	protein_coding	43466	c.10C>T	p.Leu4Leu	10/171	10/171	1956-04-01		WARNING_TRANSCRIPT_NO_START_CODON,A	upstream_gene_variant	MODIFIER	Pav_sc0000663.1_g390.1.mk	Pav_sc0000663.1_g390.1.mk	transcript	TRANSCRIPT_Pav_sc0000663.1_g390.1.mk	protein_coding		c.-1502G>A					196	WARNING_TRANSCRIPT_MULTIPLE_STOP_CODONS,T	upstream_gene_variant	MODIFIER	Pav_sc0000052.1_g050.1.br	Pav_sc0000052.1_g050.1.br	transcript	TRANSCRIPT_Pav_sc0000052.1_g050.1.br	protein_coding		c.-2661C>T					2661
	Pav_sc0000663.1	204078	C	T	T	5_prime_UTR_premature_start_codon_gain_variant	LOW	Pav_sc0000663.1_g390.1.mk	Pav_sc0000663.1_g390.1.mk	transcript	TRANSCRIPT_Pav_sc0000663.1_g390.1.mk	protein_coding	43525	c.-111C>T						,T	5_prime_UTR_variant	MODIFIER	Pav_sc0000663.1_g390.1.mk	Pav_sc0000663.1_g390.1.mk	transcript	TRANSCRIPT_Pav_sc0000663.1_g390.1.mk	protein_coding	2019-03-01	c.-111C>T					839	WARNING_TRANSCRIPT_MULTIPLE_STOP_CODONS,G	upstream_gene_variant	MODIFIER	Pav_sc0000052.1_g050.1.br	Pav_sc0000052.1_g050.1.br	transcript	TRANSCRIPT_Pav_sc0000052.1_g050.1.br	protein_coding		c.-2018T>G					2018
	Pav_sc0000689.1	166760	A	G	G	5_prime_UTR_premature_start_codon_gain_variant	LOW	Pav_sc0000689.1_g250.1.mk	Pav_sc0000689.1_g250.1.mk	transcript	TRANSCRIPT_Pav_sc0000689.1_g250.1.mk	protein_coding	43525	c.-22A>G						,G	5_prime_UTR_variant	MODIFIER	Pav_sc0000689.1_g250.1.mk	Pav_sc0000689.1_g250.1.mk	transcript	TRANSCRIPT_Pav_sc0000689.1_g250.1.mk	protein_coding	2019-03-01	c.-22A>G					1034	WARNING_TRANSCRIPT_MULTIPLE_STOP_CODONS,A	upstream_gene_variant	MODIFIER	Pav_sc0000052.1_g050.1.br	Pav_sc0000052.1_g050.1.br	transcript	TRANSCRIPT_Pav_sc0000052.1_g050.1.br	protein_coding		c.-1823G>A					1823
	Pav_sc0000700.1	559096	G	A	A	synonymous_variant	LOW	Pav_sc0000700.1_g1070.1.mk	Pav_sc0000700.1_g1070.1.mk	transcript	TRANSCRIPT_Pav_sc0000700.1_g1070.1.mk	protein_coding	43653	c.2004C>T	p.Ala668Ala	2004/2040	2004/2040	668/679		,A	downstream_gene_variant	MODIFIER	Pav_sc0000700.1_g1060.1.mk	Pav_sc0000700.1_g1060.1.mk	transcript	TRANSCRIPT_Pav_sc0000700.1_g1060.1.mk	protein_coding		c.*4662G>A					287	,A	downstream_gene_variant	MODIFIER	Pav_sc0000052.1_g030.1.br	Pav_sc0000052.1_g030.1.br	transcript	TRANSCRIPT_Pav_sc0000052.1_g030.1.br	protein_coding		c.*3970G>A					3970
	Pav_sc0000700.1	561214	A	C	C	synonymous_variant	LOW	Pav_sc0000700.1_g1070.1.mk	Pav_sc0000700.1_g1070.1.mk	transcript	TRANSCRIPT_Pav_sc0000700.1_g1070.1.mk	protein_coding	43651	c.1773T>G	p.Val591Val	1773/2040	1773/2040	591/679																265	,C	downstream_gene_variant	MODIFIER	Pav_sc0000052.1_g030.1.br	Pav_sc0000052.1_g030.1.br	transcript	TRANSCRIPT_Pav_sc0000052.1_g030.1.br	protein_coding		c.*3992T>C					3992
	Pav_sc0000700.1	561346	T	C	C	synonymous_variant	LOW	Pav_sc0000700.1_g1070.1.mk	Pav_sc0000700.1_g1070.1.mk	transcript	TRANSCRIPT_Pav_sc0000700.1_g1070.1.mk	protein_coding	43651	c.1641A>G	p.Leu547Leu	1641/2040	1641/2040	547/679
	Pav_sc0000700.1	561754	C	T	T	synonymous_variant	LOW	Pav_sc0000700.1_g1070.1.mk	Pav_sc0000700.1_g1070.1.mk	transcript	TRANSCRIPT_Pav_sc0000700.1_g1070.1.mk	protein_coding	43651	c.1233G>A	p.Val411Val	1233/2040	1233/2040	411/679		,T	upstream_gene_variant	MODIFIER	Pav_sc0000700.1_g1080.1.br	Pav_sc0000700.1_g1080.1.br	transcript	TRANSCRIPT_Pav_sc0000700.1_g1080.1.br	protein_coding		c.-4637C>T					4568	,C	downstream_gene_variant	MODIFIER	Pav_sc0000071.1_g360.1.br	Pav_sc0000071.1_g360.1.br	transcript	TRANSCRIPT_Pav_sc0000071.1_g360.1.br	protein_coding		c.*56T>C					56
	Pav_sc0000700.1	562711	C	T	T	synonymous_variant	LOW	Pav_sc0000700.1_g1070.1.mk	Pav_sc0000700.1_g1070.1.mk	transcript	TRANSCRIPT_Pav_sc0000700.1_g1070.1.mk	protein_coding	43649	c.933G>A	p.Pro311Pro	933/2040	933/2040	311/679		,T	upstream_gene_variant	MODIFIER	Pav_sc0000700.1_g1080.1.br	Pav_sc0000700.1_g1080.1.br	transcript	TRANSCRIPT_Pav_sc0000700.1_g1080.1.br	protein_coding		c.-3680C>T					4532	,G	downstream_gene_variant	MODIFIER	Pav_sc0000071.1_g360.1.br	Pav_sc0000071.1_g360.1.br	transcript	TRANSCRIPT_Pav_sc0000071.1_g360.1.br	protein_coding		c.*92A>G					92
	Pav_sc0000700.1	562744	A	C	C	synonymous_variant	LOW	Pav_sc0000700.1_g1070.1.mk	Pav_sc0000700.1_g1070.1.mk	transcript	TRANSCRIPT_Pav_sc0000700.1_g1070.1.mk	protein_coding	43649	c.900T>G	p.Ser300Ser	900/2040	900/2040	300/679		,C	upstream_gene_variant	MODIFIER	Pav_sc0000700.1_g1080.1.br	Pav_sc0000700.1_g1080.1.br	transcript	TRANSCRIPT_Pav_sc0000700.1_g1080.1.br	protein_coding		c.-3647A>C					4287	,G	downstream_gene_variant	MODIFIER	Pav_sc0000071.1_g360.1.br	Pav_sc0000071.1_g360.1.br	transcript	TRANSCRIPT_Pav_sc0000071.1_g360.1.br	protein_coding		c.*337A>G					337
	Pav_sc0000700.1	567188	T	A	A	synonymous_variant	LOW	Pav_sc0000700.1_g1080.1.br	Pav_sc0000700.1_g1080.1.br	transcript	TRANSCRIPT_Pav_sc0000700.1_g1080.1.br	protein_coding	43466	c.798T>A	p.Thr266Thr	798/987	798/987	266/328		,A	upstream_gene_variant	MODIFIER	Pav_sc0000700.1_g1070.1.mk	Pav_sc0000700.1_g1070.1.mk	transcript	TRANSCRIPT_Pav_sc0000700.1_g1070.1.mk	protein_coding		c.-1776A>T					4282	,G	downstream_gene_variant	MODIFIER	Pav_sc0000071.1_g360.1.br	Pav_sc0000071.1_g360.1.br	transcript	TRANSCRIPT_Pav_sc0000071.1_g360.1.br	protein_coding		c.*342A>G					342
	Pav_sc0000700.1	572475	C	T	T	synonymous_variant	LOW	Pav_sc0000700.1_g1090.1.br	Pav_sc0000700.1_g1090.1.br	transcript	TRANSCRIPT_Pav_sc0000700.1_g1090.1.br	protein_coding	43466	c.496C>T	p.Leu166Leu	496/1317	496/1317	166/438		,T	upstream_gene_variant	MODIFIER	Pav_sc0000700.1_g1100.1.br	Pav_sc0000700.1_g1100.1.br	transcript	TRANSCRIPT_Pav_sc0000700.1_g1100.1.br	protein_coding		c.-882C>T					4252	,G	downstream_gene_variant	MODIFIER	Pav_sc0000071.1_g360.1.br	Pav_sc0000071.1_g360.1.br	transcript	TRANSCRIPT_Pav_sc0000071.1_g360.1.br	protein_coding		c.*372A>G					372
	Pav_sc0000700.1	572477	G	A	A	synonymous_variant	LOW	Pav_sc0000700.1_g1090.1.br	Pav_sc0000700.1_g1090.1.br	transcript	TRANSCRIPT_Pav_sc0000700.1_g1090.1.br	protein_coding	43466	c.498G>A	p.Leu166Leu	498/1317	498/1317	166/438		,A	upstream_gene_variant	MODIFIER	Pav_sc0000700.1_g1100.1.br	Pav_sc0000700.1_g1100.1.br	transcript	TRANSCRIPT_Pav_sc0000700.1_g1100.1.br	protein_coding		c.-880G>A					4240	,C	downstream_gene_variant	MODIFIER	Pav_sc0000071.1_g360.1.br	Pav_sc0000071.1_g360.1.br	transcript	TRANSCRIPT_Pav_sc0000071.1_g360.1.br	protein_coding		c.*384G>C					384
	Pav_sc0000700.1	572480	A	T	T	synonymous_variant	LOW	Pav_sc0000700.1_g1090.1.br	Pav_sc0000700.1_g1090.1.br	transcript	TRANSCRIPT_Pav_sc0000700.1_g1090.1.br	protein_coding	43466	c.501A>T	p.Leu167Leu	501/1317	501/1317	167/438		,T	upstream_gene_variant	MODIFIER	Pav_sc0000700.1_g1100.1.br	Pav_sc0000700.1_g1100.1.br	transcript	TRANSCRIPT_Pav_sc0000700.1_g1100.1.br	protein_coding		c.-877A>T					4155	,G	downstream_gene_variant	MODIFIER	Pav_sc0000071.1_g360.1.br	Pav_sc0000071.1_g360.1.br	transcript	TRANSCRIPT_Pav_sc0000071.1_g360.1.br	protein_coding		c.*469A>G					469
	Pav_sc0000700.1	572555	G	A	A	synonymous_variant	LOW	Pav_sc0000700.1_g1090.1.br	Pav_sc0000700.1_g1090.1.br	transcript	TRANSCRIPT_Pav_sc0000700.1_g1090.1.br	protein_coding	43466	c.576G>A	p.Ala192Ala	576/1317	576/1317	192/438		,A	upstream_gene_variant	MODIFIER	Pav_sc0000700.1_g1100.1.br	Pav_sc0000700.1_g1100.1.br	transcript	TRANSCRIPT_Pav_sc0000700.1_g1100.1.br	protein_coding		c.-802G>A					4149	,A	downstream_gene_variant	MODIFIER	Pav_sc0000071.1_g360.1.br	Pav_sc0000071.1_g360.1.br	transcript	TRANSCRIPT_Pav_sc0000071.1_g360.1.br	protein_coding		c.*475G>A					475
	Pav_sc0000700.1	572582	C	T	T	synonymous_variant	LOW	Pav_sc0000700.1_g1090.1.br	Pav_sc0000700.1_g1090.1.br	transcript	TRANSCRIPT_Pav_sc0000700.1_g1090.1.br	protein_coding	43466	c.603C>T	p.Asp201Asp	603/1317	603/1317	201/438		,T	upstream_gene_variant	MODIFIER	Pav_sc0000700.1_g1100.1.br	Pav_sc0000700.1_g1100.1.br	transcript	TRANSCRIPT_Pav_sc0000700.1_g1100.1.br	protein_coding		c.-775C>T					4113	,A	downstream_gene_variant	MODIFIER	Pav_sc0000071.1_g360.1.br	Pav_sc0000071.1_g360.1.br	transcript	TRANSCRIPT_Pav_sc0000071.1_g360.1.br	protein_coding		c.*511G>A					511
	Pav_sc0000700.1	572918	T	C	C	synonymous_variant	LOW	Pav_sc0000700.1_g1090.1.br	Pav_sc0000700.1_g1090.1.br	transcript	TRANSCRIPT_Pav_sc0000700.1_g1090.1.br	protein_coding	43466	c.939T>C	p.Cys313Cys	939/1317	939/1317	313/438		,C	upstream_gene_variant	MODIFIER	Pav_sc0000700.1_g1100.1.br	Pav_sc0000700.1_g1100.1.br	transcript	TRANSCRIPT_Pav_sc0000700.1_g1100.1.br	protein_coding		c.-439T>C					3932	,A	downstream_gene_variant	MODIFIER	Pav_sc0000071.1_g360.1.br	Pav_sc0000071.1_g360.1.br	transcript	TRANSCRIPT_Pav_sc0000071.1_g360.1.br	protein_coding		c.*692T>A					692
	Pav_sc0000700.1	574763	A	C	C	synonymous_variant	LOW	Pav_sc0000700.1_g1100.1.br	Pav_sc0000700.1_g1100.1.br	transcript	TRANSCRIPT_Pav_sc0000700.1_g1100.1.br	protein_coding	43526	c.1209A>C	p.Pro403Pro	1209/1852	1209/1852	403/616		WARNING_TRANSCRIPT_MULTIPLE_STOP_CODONS,C	downstream_gene_variant	MODIFIER	Pav_sc0000700.1_g1090.1.br	Pav_sc0000700.1_g1090.1.br	transcript	TRANSCRIPT_Pav_sc0000700.1_g1090.1.br	protein_coding		c.*1467A>C					3931	,T	downstream_gene_variant	MODIFIER	Pav_sc0000071.1_g360.1.br	Pav_sc0000071.1_g360.1.br	transcript	TRANSCRIPT_Pav_sc0000071.1_g360.1.br	protein_coding		c.*693C>T					693
	Pav_sc0000700.1	574778	T	A	A	synonymous_variant	LOW	Pav_sc0000700.1_g1100.1.br	Pav_sc0000700.1_g1100.1.br	transcript	TRANSCRIPT_Pav_sc0000700.1_g1100.1.br	protein_coding	43526	c.1224T>A	p.Thr408Thr	1224/1852	1224/1852	408/616		WARNING_TRANSCRIPT_MULTIPLE_STOP_CODONS,A	downstream_gene_variant	MODIFIER	Pav_sc0000700.1_g1090.1.br	Pav_sc0000700.1_g1090.1.br	transcript	TRANSCRIPT_Pav_sc0000700.1_g1090.1.br	protein_coding		c.*1482T>A					3915	,T	downstream_gene_variant	MODIFIER	Pav_sc0000071.1_g360.1.br	Pav_sc0000071.1_g360.1.br	transcript	TRANSCRIPT_Pav_sc0000071.1_g360.1.br	protein_coding		c.*709A>T					709
	Pav_sc0000700.1	589106	C	T	T	synonymous_variant	LOW	Pav_sc0000700.1_g1120.1.mk	Pav_sc0000700.1_g1120.1.mk	transcript	TRANSCRIPT_Pav_sc0000700.1_g1120.1.mk	protein_coding	43586	c.390G>A	p.Gln130Gln	390/2277	390/2043	130/680																3844	,A	downstream_gene_variant	MODIFIER	Pav_sc0000071.1_g360.1.br	Pav_sc0000071.1_g360.1.br	transcript	TRANSCRIPT_Pav_sc0000071.1_g360.1.br	protein_coding		c.*780T>A					780
	Pav_sc0000700.1	596075	G	A	A	synonymous_variant	LOW	Pav_sc0000700.1_g1130.1.br	Pav_sc0000700.1_g1130.1.br	transcript	TRANSCRIPT_Pav_sc0000700.1_g1130.1.br	protein_coding	43498	c.186C>T	p.Phe62Phe	186/382	186/382	62/126		WARNING_TRANSCRIPT_MULTIPLE_STOP_CODONS,A	downstream_gene_variant	MODIFIER	Pav_sc0000700.1_g1140.1.br	Pav_sc0000700.1_g1140.1.br	transcript	TRANSCRIPT_Pav_sc0000700.1_g1140.1.br	protein_coding		c.*693C>T					3801	,A	downstream_gene_variant	MODIFIER	Pav_sc0000071.1_g360.1.br	Pav_sc0000071.1_g360.1.br	transcript	TRANSCRIPT_Pav_sc0000071.1_g360.1.br	protein_coding		c.*823G>A					823
	Pav_sc0000700.1	601798	G	A	A	synonymous_variant	LOW	Pav_sc0000700.1_g1150.1.mk	Pav_sc0000700.1_g1150.1.mk	transcript	TRANSCRIPT_Pav_sc0000700.1_g1150.1.mk	protein_coding	43590	c.1788C>T	p.Cys596Cys	1788/2960	1788/2373	596/790		,A	upstream_gene_variant	MODIFIER	Pav_sc0000700.1_g1140.1.br	Pav_sc0000700.1_g1140.1.br	transcript	TRANSCRIPT_Pav_sc0000700.1_g1140.1.br	protein_coding		c.-3624C>T					3706	,A	downstream_gene_variant	MODIFIER	Pav_sc0000071.1_g360.1.br	Pav_sc0000071.1_g360.1.br	transcript	TRANSCRIPT_Pav_sc0000071.1_g360.1.br	protein_coding		c.*918C>A					918
	Pav_sc0000700.1	601856	T	C	C	splice_region_variant&intron_variant	LOW	Pav_sc0000700.1_g1150.1.mk	Pav_sc0000700.1_g1150.1.mk	transcript	TRANSCRIPT_Pav_sc0000700.1_g1150.1.mk	protein_coding	43559	c.1738-8A>G						,C	upstream_gene_variant	MODIFIER	Pav_sc0000700.1_g1140.1.br	Pav_sc0000700.1_g1140.1.br	transcript	TRANSCRIPT_Pav_sc0000700.1_g1140.1.br	protein_coding		c.-3682A>G					3530	,A	downstream_gene_variant	MODIFIER	Pav_sc0000071.1_g360.1.br	Pav_sc0000071.1_g360.1.br	transcript	TRANSCRIPT_Pav_sc0000071.1_g360.1.br	protein_coding		c.*1094G>A					1094
	Pav_sc0000700.1	603321	T	G	G	synonymous_variant	LOW	Pav_sc0000700.1_g1150.1.mk	Pav_sc0000700.1_g1150.1.mk	transcript	TRANSCRIPT_Pav_sc0000700.1_g1150.1.mk	protein_coding	43588	c.1381A>C	p.Arg461Arg	1381/2960	1381/2373	461/790		,G	downstream_gene_variant	MODIFIER	Pav_sc0000700.1_g1160.1.mk	Pav_sc0000700.1_g1160.1.mk	transcript	TRANSCRIPT_Pav_sc0000700.1_g1160.1.mk	protein_coding		c.*8217A>C					3497	,A	downstream_gene_variant	MODIFIER	Pav_sc0000071.1_g360.1.br	Pav_sc0000071.1_g360.1.br	transcript	TRANSCRIPT_Pav_sc0000071.1_g360.1.br	protein_coding		c.*1127G>A					1127
	Pav_sc0000700.1	604864	T	G	G	synonymous_variant	LOW	Pav_sc0000700.1_g1150.1.mk	Pav_sc0000700.1_g1150.1.mk	transcript	TRANSCRIPT_Pav_sc0000700.1_g1150.1.mk	protein_coding	43587	c.1072A>C	p.Arg358Arg	1072/2960	1072/2373	358/790		,G	downstream_gene_variant	MODIFIER	Pav_sc0000700.1_g1160.1.mk	Pav_sc0000700.1_g1160.1.mk	transcript	TRANSCRIPT_Pav_sc0000700.1_g1160.1.mk	protein_coding		c.*6674A>C					3489	,T	downstream_gene_variant	MODIFIER	Pav_sc0000071.1_g360.1.br	Pav_sc0000071.1_g360.1.br	transcript	TRANSCRIPT_Pav_sc0000071.1_g360.1.br	protein_coding		c.*1135C>T					1135
	Pav_sc0000700.1	612588	A	T	T	synonymous_variant	LOW	Pav_sc0000700.1_g1160.1.mk	Pav_sc0000700.1_g1160.1.mk	transcript	TRANSCRIPT_Pav_sc0000700.1_g1160.1.mk	protein_coding	43648	c.1080T>A	p.Leu360Leu	1175/3628	1080/2031	360/676		,T	downstream_gene_variant	MODIFIER	Pav_sc0000700.1_g1170.1.mk	Pav_sc0000700.1_g1170.1.mk	transcript	TRANSCRIPT_Pav_sc0000700.1_g1170.1.mk	protein_coding		c.*5117T>A					3462	,A	downstream_gene_variant	MODIFIER	Pav_sc0000071.1_g360.1.br	Pav_sc0000071.1_g360.1.br	transcript	TRANSCRIPT_Pav_sc0000071.1_g360.1.br	protein_coding		c.*1162G>A					1162
	Pav_sc0000733.1	39591	T	C	C	synonymous_variant	LOW	Pav_sc0000733.1_g080.1.mk	Pav_sc0000733.1_g080.1.mk	transcript	TRANSCRIPT_Pav_sc0000733.1_g080.1.mk	protein_coding	43651	c.582T>C	p.Ala194Ala	985/1459	582/1005	194/334		,C	downstream_gene_variant	MODIFIER	Pav_sc0000733.1_g090.1.mk	Pav_sc0000733.1_g090.1.mk	transcript	TRANSCRIPT_Pav_sc0000733.1_g090.1.mk	protein_coding		c.*4917A>G					3294	,A	downstream_gene_variant	MODIFIER	Pav_sc0000071.1_g360.1.br	Pav_sc0000071.1_g360.1.br	transcript	TRANSCRIPT_Pav_sc0000071.1_g360.1.br	protein_coding		c.*1330G>A					1330
	Pav_sc0000733.1	40421	C	T	T	synonymous_variant	LOW	Pav_sc0000733.1_g080.1.mk	Pav_sc0000733.1_g080.1.mk	transcript	TRANSCRIPT_Pav_sc0000733.1_g080.1.mk	protein_coding	43652	c.933C>T	p.His311His	1336/1459	933/1005	311/334		,T	downstream_gene_variant	MODIFIER	Pav_sc0000733.1_g090.1.mk	Pav_sc0000733.1_g090.1.mk	transcript	TRANSCRIPT_Pav_sc0000733.1_g090.1.mk	protein_coding		c.*4087G>A					3288	,A	downstream_gene_variant	MODIFIER	Pav_sc0000071.1_g360.1.br	Pav_sc0000071.1_g360.1.br	transcript	TRANSCRIPT_Pav_sc0000071.1_g360.1.br	protein_coding		c.*1336G>A					1336
	Pav_sc0000733.1	40427	G	C	C	synonymous_variant	LOW	Pav_sc0000733.1_g080.1.mk	Pav_sc0000733.1_g080.1.mk	transcript	TRANSCRIPT_Pav_sc0000733.1_g080.1.mk	protein_coding	43652	c.939G>C	p.Leu313Leu	1342/1459	939/1005	313/334		,C	downstream_gene_variant	MODIFIER	Pav_sc0000733.1_g090.1.mk	Pav_sc0000733.1_g090.1.mk	transcript	TRANSCRIPT_Pav_sc0000733.1_g090.1.mk	protein_coding		c.*4081C>G					3078	,A	downstream_gene_variant	MODIFIER	Pav_sc0000071.1_g360.1.br	Pav_sc0000071.1_g360.1.br	transcript	TRANSCRIPT_Pav_sc0000071.1_g360.1.br	protein_coding		c.*1546C>A					1546
	Pav_sc0000733.1	40511	A	G	G	splice_region_variant&intron_variant	LOW	Pav_sc0000733.1_g080.1.mk	Pav_sc0000733.1_g080.1.mk	transcript	TRANSCRIPT_Pav_sc0000733.1_g080.1.mk	protein_coding	43622	c.*10+8A>G						,G	downstream_gene_variant	MODIFIER	Pav_sc0000733.1_g090.1.mk	Pav_sc0000733.1_g090.1.mk	transcript	TRANSCRIPT_Pav_sc0000733.1_g090.1.mk	protein_coding		c.*3997T>C					3041	,G	downstream_gene_variant	MODIFIER	Pav_sc0000071.1_g360.1.br	Pav_sc0000071.1_g360.1.br	transcript	TRANSCRIPT_Pav_sc0000071.1_g360.1.br	protein_coding		c.*1583T>G					1583
	Pav_sc0000733.1	46674	C	T	T	synonymous_variant	LOW	Pav_sc0000733.1_g090.1.mk	Pav_sc0000733.1_g090.1.mk	transcript	TRANSCRIPT_Pav_sc0000733.1_g090.1.mk	protein_coding	42705	c.2799G>A	p.Ala933Ala	3171/4150	2799/3513	933/1170																787	WARNING_TRANSCRIPT_MULTIPLE_STOP_CODONS,C	upstream_gene_variant	MODIFIER	Pav_sc0000071.1_g390.1.mk	Pav_sc0000071.1_g390.1.mk	transcript	TRANSCRIPT_Pav_sc0000071.1_g390.1.mk	protein_coding		c.-6158T>C					2997
	Pav_sc0000733.1	47466	C	T	T	synonymous_variant	LOW	Pav_sc0000733.1_g090.1.mk	Pav_sc0000733.1_g090.1.mk	transcript	TRANSCRIPT_Pav_sc0000733.1_g090.1.mk	protein_coding	42705	c.2007G>A	p.Ser669Ser	2379/4150	2007/3513	669/1170																781	WARNING_TRANSCRIPT_MULTIPLE_STOP_CODONS,G	upstream_gene_variant	MODIFIER	Pav_sc0000071.1_g390.1.mk	Pav_sc0000071.1_g390.1.mk	transcript	TRANSCRIPT_Pav_sc0000071.1_g390.1.mk	protein_coding		c.-6152C>G					2991
	Pav_sc0000733.1	47658	T	C	C	synonymous_variant	LOW	Pav_sc0000733.1_g090.1.mk	Pav_sc0000733.1_g090.1.mk	transcript	TRANSCRIPT_Pav_sc0000733.1_g090.1.mk	protein_coding	42705	c.1815A>G	p.Gly605Gly	2187/4150	1815/3513	605/1170																739	WARNING_TRANSCRIPT_MULTIPLE_STOP_CODONS,C	upstream_gene_variant	MODIFIER	Pav_sc0000071.1_g390.1.mk	Pav_sc0000071.1_g390.1.mk	transcript	TRANSCRIPT_Pav_sc0000071.1_g390.1.mk	protein_coding		c.-6110T>C					2949
	Pav_sc0000733.1	48533	G	A	A	synonymous_variant	LOW	Pav_sc0000733.1_g090.1.mk	Pav_sc0000733.1_g090.1.mk	transcript	TRANSCRIPT_Pav_sc0000733.1_g090.1.mk	protein_coding	42675	c.1111C>T	p.Leu371Leu	1483/4150	1111/3513	371/1170																648	WARNING_TRANSCRIPT_MULTIPLE_STOP_CODONS,C	upstream_gene_variant	MODIFIER	Pav_sc0000071.1_g390.1.mk	Pav_sc0000071.1_g390.1.mk	transcript	TRANSCRIPT_Pav_sc0000071.1_g390.1.mk	protein_coding		c.-6019T>C					2858
	Pav_sc0000733.1	48534	G	A	A	synonymous_variant	LOW	Pav_sc0000733.1_g090.1.mk	Pav_sc0000733.1_g090.1.mk	transcript	TRANSCRIPT_Pav_sc0000733.1_g090.1.mk	protein_coding	42675	c.1110C>T	p.Phe370Phe	1482/4150	1110/3513	370/1170																611	WARNING_TRANSCRIPT_MULTIPLE_STOP_CODONS,A	upstream_gene_variant	MODIFIER	Pav_sc0000071.1_g390.1.mk	Pav_sc0000071.1_g390.1.mk	transcript	TRANSCRIPT_Pav_sc0000071.1_g390.1.mk	protein_coding		c.-5982G>A					2821
	Pav_sc0000733.1	49684	G	A	A	synonymous_variant	LOW	Pav_sc0000733.1_g090.1.mk	Pav_sc0000733.1_g090.1.mk	transcript	TRANSCRIPT_Pav_sc0000733.1_g090.1.mk	protein_coding	42644	c.978C>T	p.Gly326Gly	1350/4150	978/3513	326/1170																430	WARNING_TRANSCRIPT_MULTIPLE_STOP_CODONS,C	upstream_gene_variant	MODIFIER	Pav_sc0000071.1_g390.1.mk	Pav_sc0000071.1_g390.1.mk	transcript	TRANSCRIPT_Pav_sc0000071.1_g390.1.mk	protein_coding		c.-5801T>C					2640
	Pav_sc0000733.1	49890	T	C	C	synonymous_variant	LOW	Pav_sc0000733.1_g090.1.mk	Pav_sc0000733.1_g090.1.mk	transcript	TRANSCRIPT_Pav_sc0000733.1_g090.1.mk	protein_coding	42614	c.885A>G	p.Val295Val	1257/4150	885/3513	295/1170																295	WARNING_TRANSCRIPT_MULTIPLE_STOP_CODONS,A	upstream_gene_variant	MODIFIER	Pav_sc0000071.1_g390.1.mk	Pav_sc0000071.1_g390.1.mk	transcript	TRANSCRIPT_Pav_sc0000071.1_g390.1.mk	protein_coding		c.-5666G>A					2505
	Pav_sc0000733.1	49932	G	A	A	synonymous_variant	LOW	Pav_sc0000733.1_g090.1.mk	Pav_sc0000733.1_g090.1.mk	transcript	TRANSCRIPT_Pav_sc0000733.1_g090.1.mk	protein_coding	42614	c.843C>T	p.Leu281Leu	1215/4150	843/3513	281/1170																283	WARNING_TRANSCRIPT_MULTIPLE_STOP_CODONS,A	upstream_gene_variant	MODIFIER	Pav_sc0000071.1_g390.1.mk	Pav_sc0000071.1_g390.1.mk	transcript	TRANSCRIPT_Pav_sc0000071.1_g390.1.mk	protein_coding		c.-5654T>A					2493
	Pav_sc0000733.1	52544	G	A	A	splice_region_variant&intron_variant	LOW	Pav_sc0000733.1_g090.1.mk	Pav_sc0000733.1_g090.1.mk	transcript	TRANSCRIPT_Pav_sc0000733.1_g090.1.mk	protein_coding	42064	c.88-6C>T																				148	WARNING_TRANSCRIPT_MULTIPLE_STOP_CODONS,T	upstream_gene_variant	MODIFIER	Pav_sc0000071.1_g390.1.mk	Pav_sc0000071.1_g390.1.mk	transcript	TRANSCRIPT_Pav_sc0000071.1_g390.1.mk	protein_coding		c.-5519A>T					2358
	Pav_sc0000766.1	145998	C	G	G	5_prime_UTR_premature_start_codon_gain_variant	LOW	Pav_sc0000766.1_g280.1.mk	Pav_sc0000766.1_g280.1.mk	transcript	TRANSCRIPT_Pav_sc0000766.1_g280.1.mk	protein_coding	43617	c.-1054C>G						,G	5_prime_UTR_variant	MODIFIER	Pav_sc0000766.1_g280.1.mk	Pav_sc0000766.1_g280.1.mk	transcript	TRANSCRIPT_Pav_sc0000766.1_g280.1.mk	protein_coding	2019-06-01	c.-1054C>G					97	WARNING_TRANSCRIPT_MULTIPLE_STOP_CODONS,T	upstream_gene_variant	MODIFIER	Pav_sc0000071.1_g390.1.mk	Pav_sc0000071.1_g390.1.mk	transcript	TRANSCRIPT_Pav_sc0000071.1_g390.1.mk	protein_coding		c.-5468G>T					2307
	Pav_sc0000766.1	146280	C	T	T	5_prime_UTR_premature_start_codon_gain_variant	LOW	Pav_sc0000766.1_g280.1.mk	Pav_sc0000766.1_g280.1.mk	transcript	TRANSCRIPT_Pav_sc0000766.1_g280.1.mk	protein_coding	43617	c.-772C>T						,T	5_prime_UTR_variant	MODIFIER	Pav_sc0000766.1_g280.1.mk	Pav_sc0000766.1_g280.1.mk	transcript	TRANSCRIPT_Pav_sc0000766.1_g280.1.mk	protein_coding	2019-06-01	c.-772C>T					56	WARNING_TRANSCRIPT_MULTIPLE_STOP_CODONS,G	upstream_gene_variant	MODIFIER	Pav_sc0000071.1_g390.1.mk	Pav_sc0000071.1_g390.1.mk	transcript	TRANSCRIPT_Pav_sc0000071.1_g390.1.mk	protein_coding		c.-5427A>G					2266
	Pav_sc0000766.1	147007	G	T	T	5_prime_UTR_premature_start_codon_gain_variant	LOW	Pav_sc0000766.1_g280.1.mk	Pav_sc0000766.1_g280.1.mk	transcript	TRANSCRIPT_Pav_sc0000766.1_g280.1.mk	protein_coding	43619	c.-247G>T						,T	5_prime_UTR_variant	MODIFIER	Pav_sc0000766.1_g280.1.mk	Pav_sc0000766.1_g280.1.mk	transcript	TRANSCRIPT_Pav_sc0000766.1_g280.1.mk	protein_coding	2019-06-03	c.-247G>T					552	,G	upstream_gene_variant	MODIFIER	Pav_sc0000071.1_g390.1.mk	Pav_sc0000071.1_g390.1.mk	transcript	TRANSCRIPT_Pav_sc0000071.1_g390.1.mk	protein_coding		c.-5336C>G					2175
	Pav_sc0000766.1	147106	C	G	G	5_prime_UTR_premature_start_codon_gain_variant	LOW	Pav_sc0000766.1_g280.1.mk	Pav_sc0000766.1_g280.1.mk	transcript	TRANSCRIPT_Pav_sc0000766.1_g280.1.mk	protein_coding	43619	c.-148C>G						,G	5_prime_UTR_variant	MODIFIER	Pav_sc0000766.1_g280.1.mk	Pav_sc0000766.1_g280.1.mk	transcript	TRANSCRIPT_Pav_sc0000766.1_g280.1.mk	protein_coding	2019-06-03	c.-148C>G					693	,G	upstream_gene_variant	MODIFIER	Pav_sc0000071.1_g390.1.mk	Pav_sc0000071.1_g390.1.mk	transcript	TRANSCRIPT_Pav_sc0000071.1_g390.1.mk	protein_coding		c.-5195A>G					2034
	Pav_sc0000766.1	149348	T	G	G	synonymous_variant	LOW	Pav_sc0000766.1_g280.1.mk	Pav_sc0000766.1_g280.1.mk	transcript	TRANSCRIPT_Pav_sc0000766.1_g280.1.mk	protein_coding	43622	c.657T>G	p.Ala219Ala	1904/2270	657/762	219/253		,G	upstream_gene_variant	MODIFIER	Pav_sc0000766.1_g300.1.mk	Pav_sc0000766.1_g300.1.mk	transcript	TRANSCRIPT_Pav_sc0000766.1_g300.1.mk	protein_coding		c.-4382T>G					707	,A	upstream_gene_variant	MODIFIER	Pav_sc0000071.1_g390.1.mk	Pav_sc0000071.1_g390.1.mk	transcript	TRANSCRIPT_Pav_sc0000071.1_g390.1.mk	protein_coding		c.-5181C>A					2020
	Pav_sc0000766.1	152585	G	A	A	synonymous_variant	LOW	Pav_sc0000766.1_g290.1.mk	Pav_sc0000766.1_g290.1.mk	transcript	TRANSCRIPT_Pav_sc0000766.1_g290.1.mk	protein_coding	43466	c.1053C>T	p.Tyr351Tyr	1053/1362	1053/1362	351/453		,A	upstream_gene_variant	MODIFIER	Pav_sc0000766.1_g300.1.mk	Pav_sc0000766.1_g300.1.mk	transcript	TRANSCRIPT_Pav_sc0000766.1_g300.1.mk	protein_coding		c.-1145G>A					741	,G	upstream_gene_variant	MODIFIER	Pav_sc0000071.1_g390.1.mk	Pav_sc0000071.1_g390.1.mk	transcript	TRANSCRIPT_Pav_sc0000071.1_g390.1.mk	protein_coding		c.-5147C>G					1986
	Pav_sc0000766.1	153503	G	T	T	synonymous_variant	LOW	Pav_sc0000766.1_g290.1.mk	Pav_sc0000766.1_g290.1.mk	transcript	TRANSCRIPT_Pav_sc0000766.1_g290.1.mk	protein_coding	43466	c.135C>A	p.Ala45Ala	135/1362	135/1362	45/453		,T	upstream_gene_variant	MODIFIER	Pav_sc0000766.1_g300.1.mk	Pav_sc0000766.1_g300.1.mk	transcript	TRANSCRIPT_Pav_sc0000766.1_g300.1.mk	protein_coding		c.-227G>T					1096	,T	upstream_gene_variant	MODIFIER	Pav_sc0000071.1_g390.1.mk	Pav_sc0000071.1_g390.1.mk	transcript	TRANSCRIPT_Pav_sc0000071.1_g390.1.mk	protein_coding		c.-4792C>T					1631
	Pav_sc0001046.1	270642	G	T	T	synonymous_variant	LOW	Pav_sc0001046.1_g440.1.mk	Pav_sc0001046.1_g440.1.mk	transcript	TRANSCRIPT_Pav_sc0001046.1_g440.1.mk	protein_coding	43556	c.120C>A	p.Ile40Ile	174/1080	120/1026	40/341		WARNING_TRANSCRIPT_NO_STOP_CODON,T	downstream_gene_variant	MODIFIER	Pav_sc0001046.1_g450.1.mk	Pav_sc0001046.1_g450.1.mk	transcript	TRANSCRIPT_Pav_sc0001046.1_g450.1.mk	protein_coding		c.*1780C>A					1103	,G	upstream_gene_variant	MODIFIER	Pav_sc0000071.1_g390.1.mk	Pav_sc0000071.1_g390.1.mk	transcript	TRANSCRIPT_Pav_sc0000071.1_g390.1.mk	protein_coding		c.-4785A>G					1624
	Pav_sc0001046.1	273961	C	G	G	synonymous_variant	LOW	Pav_sc0001046.1_g450.1.mk	Pav_sc0001046.1_g450.1.mk	transcript	TRANSCRIPT_Pav_sc0001046.1_g450.1.mk	protein_coding	43682	c.450G>C	p.Pro150Pro	537/2175	450/1704	150/567		,G	upstream_gene_variant	MODIFIER	Pav_sc0001046.1_g440.1.mk	Pav_sc0001046.1_g440.1.mk	transcript	TRANSCRIPT_Pav_sc0001046.1_g440.1.mk	protein_coding		c.-3200G>C					1227	,G	upstream_gene_variant	MODIFIER	Pav_sc0000071.1_g390.1.mk	Pav_sc0000071.1_g390.1.mk	transcript	TRANSCRIPT_Pav_sc0000071.1_g390.1.mk	protein_coding		c.-4661T>G					1500
	Pav_sc0001046.1	281555	A	C	C	synonymous_variant	LOW	Pav_sc0001046.1_g470.1.mk	Pav_sc0001046.1_g470.1.mk	transcript	TRANSCRIPT_Pav_sc0001046.1_g470.1.mk	protein_coding	43772	c.309A>C	p.Ala103Ala	309/3152	309/2766	103/921		,C	upstream_gene_variant	MODIFIER	Pav_sc0001046.1_g460.1.br	Pav_sc0001046.1_g460.1.br	transcript	TRANSCRIPT_Pav_sc0001046.1_g460.1.br	protein_coding		c.-1797T>G					1228	,C	upstream_gene_variant	MODIFIER	Pav_sc0000071.1_g390.1.mk	Pav_sc0000071.1_g390.1.mk	transcript	TRANSCRIPT_Pav_sc0000071.1_g390.1.mk	protein_coding		c.-4660T>C					1499
	Pav_sc0001046.1	284460	T	C	C	synonymous_variant	LOW	Pav_sc0001046.1_g470.1.mk	Pav_sc0001046.1_g470.1.mk	transcript	TRANSCRIPT_Pav_sc0001046.1_g470.1.mk	protein_coding	43776	c.531T>C	p.Leu177Leu	531/3152	531/2766	177/921		,C	upstream_gene_variant	MODIFIER	Pav_sc0001046.1_g460.1.br	Pav_sc0001046.1_g460.1.br	transcript	TRANSCRIPT_Pav_sc0001046.1_g460.1.br	protein_coding		c.-4702A>G					1758	,G	upstream_gene_variant	MODIFIER	Pav_sc0000071.1_g390.1.mk	Pav_sc0000071.1_g390.1.mk	transcript	TRANSCRIPT_Pav_sc0000071.1_g390.1.mk	protein_coding		c.-4130C>G					969
	Pav_sc0001046.1	285652	G	A	A	synonymous_variant	LOW	Pav_sc0001046.1_g470.1.mk	Pav_sc0001046.1_g470.1.mk	transcript	TRANSCRIPT_Pav_sc0001046.1_g470.1.mk	protein_coding	43778	c.1362G>A	p.Gly454Gly	1362/3152	1362/2766	454/921		,A	downstream_gene_variant	MODIFIER	Pav_sc0001046.1_g480.1.mk	Pav_sc0001046.1_g480.1.mk	transcript	TRANSCRIPT_Pav_sc0001046.1_g480.1.mk	protein_coding		c.*2504C>T					705	,C	downstream_gene_variant	MODIFIER	Pav_sc0000071.1_g360.1.br	Pav_sc0000071.1_g360.1.br	transcript	TRANSCRIPT_Pav_sc0000071.1_g360.1.br	protein_coding		c.*3919A>C					3919
	Pav_sc0001046.1	287639	T	C	C	splice_region_variant	LOW	Pav_sc0001046.1_g470.1.mk	Pav_sc0001046.1_g470.1.mk	transcript	TRANSCRIPT_Pav_sc0001046.1_g470.1.mk	protein_coding	43780	c.*385T>C						,C	3_prime_UTR_variant	MODIFIER	Pav_sc0001046.1_g470.1.mk	Pav_sc0001046.1_g470.1.mk	transcript	TRANSCRIPT_Pav_sc0001046.1_g470.1.mk	protein_coding	2019-11-11	c.*385T>C					686	,G	downstream_gene_variant	MODIFIER	Pav_sc0000071.1_g360.1.br	Pav_sc0000071.1_g360.1.br	transcript	TRANSCRIPT_Pav_sc0000071.1_g360.1.br	protein_coding		c.*3938T>G					3938
	Pav_sc0001046.1	288561	G	A	A	synonymous_variant	LOW	Pav_sc0001046.1_g480.1.mk	Pav_sc0001046.1_g480.1.mk	transcript	TRANSCRIPT_Pav_sc0001046.1_g480.1.mk	protein_coding	43779	c.2040C>T	p.Asp680Asp	2389/3002	2040/2328	680/775		,A	downstream_gene_variant	MODIFIER	Pav_sc0001046.1_g470.1.mk	Pav_sc0001046.1_g470.1.mk	transcript	TRANSCRIPT_Pav_sc0001046.1_g470.1.mk	protein_coding		c.*1307G>A					650	,C	downstream_gene_variant	MODIFIER	Pav_sc0000071.1_g360.1.br	Pav_sc0000071.1_g360.1.br	transcript	TRANSCRIPT_Pav_sc0000071.1_g360.1.br	protein_coding		c.*3974G>C					3974
	Pav_sc0001046.1	288953	A	G	G	splice_region_variant&synonymous_variant	LOW	Pav_sc0001046.1_g480.1.mk	Pav_sc0001046.1_g480.1.mk	transcript	TRANSCRIPT_Pav_sc0001046.1_g480.1.mk	protein_coding	43778	c.1734T>C	p.Asp578Asp	2083/3002	1734/2328	578/775		,G	downstream_gene_variant	MODIFIER	Pav_sc0001046.1_g470.1.mk	Pav_sc0001046.1_g470.1.mk	transcript	TRANSCRIPT_Pav_sc0001046.1_g470.1.mk	protein_coding		c.*1699A>G					590	,C	downstream_gene_variant	MODIFIER	Pav_sc0000071.1_g360.1.br	Pav_sc0000071.1_g360.1.br	transcript	TRANSCRIPT_Pav_sc0000071.1_g360.1.br	protein_coding		c.*4034G>C					4034
	Pav_sc0001046.1	289952	G	A	A	synonymous_variant	LOW	Pav_sc0001046.1_g480.1.mk	Pav_sc0001046.1_g480.1.mk	transcript	TRANSCRIPT_Pav_sc0001046.1_g480.1.mk	protein_coding	43776	c.1149C>T	p.Ser383Ser	1498/3002	1149/2328	383/775		,A	downstream_gene_variant	MODIFIER	Pav_sc0001046.1_g470.1.mk	Pav_sc0001046.1_g470.1.mk	transcript	TRANSCRIPT_Pav_sc0001046.1_g470.1.mk	protein_coding		c.*2698G>A					525	,T	downstream_gene_variant	MODIFIER	Pav_sc0000071.1_g360.1.br	Pav_sc0000071.1_g360.1.br	transcript	TRANSCRIPT_Pav_sc0000071.1_g360.1.br	protein_coding		c.*4099C>T					4099
	Pav_sc0001046.1	290692	A	G	G	synonymous_variant	LOW	Pav_sc0001046.1_g480.1.mk	Pav_sc0001046.1_g480.1.mk	transcript	TRANSCRIPT_Pav_sc0001046.1_g480.1.mk	protein_coding	43775	c.564T>C	p.Thr188Thr	913/3002	564/2328	188/775		,G	downstream_gene_variant	MODIFIER	Pav_sc0001046.1_g470.1.mk	Pav_sc0001046.1_g470.1.mk	transcript	TRANSCRIPT_Pav_sc0001046.1_g470.1.mk	protein_coding		c.*3438A>G					518	,C	downstream_gene_variant	MODIFIER	Pav_sc0000071.1_g360.1.br	Pav_sc0000071.1_g360.1.br	transcript	TRANSCRIPT_Pav_sc0000071.1_g360.1.br	protein_coding		c.*4106T>C					4106
	Pav_sc0001181.1	302834	T	C	C	synonymous_variant	LOW	Pav_sc0001181.1_g680.1.mk	Pav_sc0001181.1_g680.1.mk	transcript	TRANSCRIPT_Pav_sc0001181.1_g680.1.mk	protein_coding	43558	c.585T>C	p.Asp195Asp	585/1125	585/1125	195/374		,C	upstream_gene_variant	MODIFIER	Pav_sc0001181.1_g690.1.mk	Pav_sc0001181.1_g690.1.mk	transcript	TRANSCRIPT_Pav_sc0001181.1_g690.1.mk	protein_coding		c.-2224T>C					494	,G	downstream_gene_variant	MODIFIER	Pav_sc0000071.1_g360.1.br	Pav_sc0000071.1_g360.1.br	transcript	TRANSCRIPT_Pav_sc0000071.1_g360.1.br	protein_coding		c.*4130A>G					4130
	Pav_sc0001181.1	302972	C	G	G	synonymous_variant	LOW	Pav_sc0001181.1_g680.1.mk	Pav_sc0001181.1_g680.1.mk	transcript	TRANSCRIPT_Pav_sc0001181.1_g680.1.mk	protein_coding	43558	c.723C>G	p.Pro241Pro	723/1125	723/1125	241/374		,G	upstream_gene_variant	MODIFIER	Pav_sc0001181.1_g690.1.mk	Pav_sc0001181.1_g690.1.mk	transcript	TRANSCRIPT_Pav_sc0001181.1_g690.1.mk	protein_coding		c.-2086C>G					438	,A	downstream_gene_variant	MODIFIER	Pav_sc0000071.1_g360.1.br	Pav_sc0000071.1_g360.1.br	transcript	TRANSCRIPT_Pav_sc0000071.1_g360.1.br	protein_coding		c.*4186G>A					4186
	Pav_sc0001181.1	313785	A	T	T	splice_region_variant&synonymous_variant	LOW	Pav_sc0001181.1_g710.1.mk	Pav_sc0001181.1_g710.1.mk	transcript	TRANSCRIPT_Pav_sc0001181.1_g710.1.mk	protein_coding	43809	c.1071A>T	p.Ser357Ser	1395/2270	1071/1545	357/514		,T	upstream_gene_variant	MODIFIER	Pav_sc0001181.1_g700.1.mk	Pav_sc0001181.1_g700.1.mk	transcript	TRANSCRIPT_Pav_sc0001181.1_g700.1.mk	protein_coding		c.-3045T>A					432	,A	downstream_gene_variant	MODIFIER	Pav_sc0000071.1_g360.1.br	Pav_sc0000071.1_g360.1.br	transcript	TRANSCRIPT_Pav_sc0000071.1_g360.1.br	protein_coding		c.*4192G>A					4192
	Pav_sc0001196.1	651417	C	G	G	5_prime_UTR_premature_start_codon_gain_variant	LOW	Pav_sc0001196.1_g980.1.mk	Pav_sc0001196.1_g980.1.mk	transcript	TRANSCRIPT_Pav_sc0001196.1_g980.1.mk	protein_coding	43586	c.-19C>G						,G	5_prime_UTR_variant	MODIFIER	Pav_sc0001196.1_g980.1.mk	Pav_sc0001196.1_g980.1.mk	transcript	TRANSCRIPT_Pav_sc0001196.1_g980.1.mk	protein_coding	2019-05-01	c.-19C>G					427	,G	downstream_gene_variant	MODIFIER	Pav_sc0000071.1_g360.1.br	Pav_sc0000071.1_g360.1.br	transcript	TRANSCRIPT_Pav_sc0000071.1_g360.1.br	protein_coding		c.*4197A>G					4197
	Pav_sc0001196.1	653636	A	G	G	synonymous_variant	LOW	Pav_sc0001196.1_g980.1.mk	Pav_sc0001196.1_g980.1.mk	transcript	TRANSCRIPT_Pav_sc0001196.1_g980.1.mk	protein_coding	43589	c.891A>G	p.Glu297Glu	1726/2264	891/1221	297/406		,G	upstream_gene_variant	MODIFIER	Pav_sc0001196.1_g990.1.mk	Pav_sc0001196.1_g990.1.mk	transcript	TRANSCRIPT_Pav_sc0001196.1_g990.1.mk	protein_coding		c.-1710A>G					392	,A	downstream_gene_variant	MODIFIER	Pav_sc0000071.1_g360.1.br	Pav_sc0000071.1_g360.1.br	transcript	TRANSCRIPT_Pav_sc0000071.1_g360.1.br	protein_coding		c.*4232G>A					4232
	Pav_sc0001196.1	654097	T	A	A	synonymous_variant	LOW	Pav_sc0001196.1_g980.1.mk	Pav_sc0001196.1_g980.1.mk	transcript	TRANSCRIPT_Pav_sc0001196.1_g980.1.mk	protein_coding	43590	c.1194T>A	p.Ala398Ala	2029/2264	1194/1221	398/406		,A	upstream_gene_variant	MODIFIER	Pav_sc0001196.1_g990.1.mk	Pav_sc0001196.1_g990.1.mk	transcript	TRANSCRIPT_Pav_sc0001196.1_g990.1.mk	protein_coding		c.-1249T>A					265	,A	downstream_gene_variant	MODIFIER	Pav_sc0000071.1_g360.1.br	Pav_sc0000071.1_g360.1.br	transcript	TRANSCRIPT_Pav_sc0000071.1_g360.1.br	protein_coding		c.*4359G>A					4359
	Pav_sc0001196.1	657523	T	C	C	synonymous_variant	LOW	Pav_sc0001196.1_g990.1.mk	Pav_sc0001196.1_g990.1.mk	transcript	TRANSCRIPT_Pav_sc0001196.1_g990.1.mk	protein_coding	43527	c.912T>C	p.Phe304Phe	962/1120	912/921	304/306		,C	upstream_gene_variant	MODIFIER	Pav_sc0001196.1_g1000.1.mk	Pav_sc0001196.1_g1000.1.mk	transcript	TRANSCRIPT_Pav_sc0001196.1_g1000.1.mk	protein_coding		c.-4833T>C					1306	WARNING_TRANSCRIPT_MULTIPLE_STOP_CODONS,G	intron_variant	MODIFIER	Pav_sc0000071.1_g390.1.mk	Pav_sc0000071.1_g390.1.mk	transcript	TRANSCRIPT_Pav_sc0000071.1_g390.1.mk	protein_coding	2016-01-01	c.-750+160T>G
	Pav_sc0001196.1	659080	A	G	G	5_prime_UTR_premature_start_codon_gain_variant	LOW	Pav_sc0001196.1_g1000.1.mk	Pav_sc0001196.1_g1000.1.mk	transcript	TRANSCRIPT_Pav_sc0001196.1_g1000.1.mk	protein_coding	43525	c.-337A>G						,G	5_prime_UTR_variant	MODIFIER	Pav_sc0001196.1_g1000.1.mk	Pav_sc0001196.1_g1000.1.mk	transcript	TRANSCRIPT_Pav_sc0001196.1_g1000.1.mk	protein_coding	2019-03-01	c.-337A>G					1447	WARNING_TRANSCRIPT_MULTIPLE_STOP_CODONS,G	intron_variant	MODIFIER	Pav_sc0000071.1_g390.1.mk	Pav_sc0000071.1_g390.1.mk	transcript	TRANSCRIPT_Pav_sc0000071.1_g390.1.mk	protein_coding	2016-01-01	c.-750+301T>G
	Pav_sc0001196.1	662604	C	T	T	synonymous_variant	LOW	Pav_sc0001196.1_g1000.1.mk	Pav_sc0001196.1_g1000.1.mk	transcript	TRANSCRIPT_Pav_sc0001196.1_g1000.1.mk	protein_coding	43526	c.249C>T	p.Ser83Ser	848/1154	249/438	83/145		,T	downstream_gene_variant	MODIFIER	Pav_sc0001196.1_g990.1.mk	Pav_sc0001196.1_g990.1.mk	transcript	TRANSCRIPT_Pav_sc0001196.1_g990.1.mk	protein_coding		c.*5072C>T					1709	WARNING_TRANSCRIPT_MULTIPLE_STOP_CODONS,C	intron_variant	MODIFIER	Pav_sc0000071.1_g390.1.mk	Pav_sc0000071.1_g390.1.mk	transcript	TRANSCRIPT_Pav_sc0000071.1_g390.1.mk	protein_coding	2016-01-01	c.-749-144A>C
	Pav_sc0001217.1	78413	T	C	C	synonymous_variant	LOW	Pav_sc0001217.1_g130.1.mk	Pav_sc0001217.1_g130.1.mk	transcript	TRANSCRIPT_Pav_sc0001217.1_g130.1.mk	protein_coding	43590	c.963T>C	p.His321His	1074/1208	963/981	321/326		,C	upstream_gene_variant	MODIFIER	Pav_sc0001217.1_g140.1.mk	Pav_sc0001217.1_g140.1.mk	transcript	TRANSCRIPT_Pav_sc0001217.1_g140.1.mk	protein_coding		c.-4398T>C					1726	WARNING_TRANSCRIPT_MULTIPLE_STOP_CODONS,T	intron_variant	MODIFIER	Pav_sc0000071.1_g390.1.mk	Pav_sc0000071.1_g390.1.mk	transcript	TRANSCRIPT_Pav_sc0000071.1_g390.1.mk	protein_coding	2016-01-01	c.-749-127G>T
	Pav_sc0001217.1	89097	A	C	C	synonymous_variant	LOW	Pav_sc0001217.1_g150.1.mk	Pav_sc0001217.1_g150.1.mk	transcript	TRANSCRIPT_Pav_sc0001217.1_g150.1.mk	protein_coding	43498	c.57A>C	p.Ala19Ala	302/833	57/381	19/126		,C	downstream_gene_variant	MODIFIER	Pav_sc0001217.1_g140.1.mk	Pav_sc0001217.1_g140.1.mk	transcript	TRANSCRIPT_Pav_sc0001217.1_g140.1.mk	protein_coding		c.*3487A>C					3750	,A	downstream_gene_variant	MODIFIER	Pav_sc0000071.1_g380.1.br	Pav_sc0000071.1_g380.1.br	transcript	TRANSCRIPT_Pav_sc0000071.1_g380.1.br	protein_coding		c.*1888T>A					1888
	Pav_sc0001217.1	89142	C	T	T	synonymous_variant	LOW	Pav_sc0001217.1_g150.1.mk	Pav_sc0001217.1_g150.1.mk	transcript	TRANSCRIPT_Pav_sc0001217.1_g150.1.mk	protein_coding	43498	c.102C>T	p.Leu34Leu	347/833	102/381	34/126		,T	downstream_gene_variant	MODIFIER	Pav_sc0001217.1_g140.1.mk	Pav_sc0001217.1_g140.1.mk	transcript	TRANSCRIPT_Pav_sc0001217.1_g140.1.mk	protein_coding		c.*3532C>T					2567	WARNING_TRANSCRIPT_MULTIPLE_STOP_CODONS,A	intron_variant	MODIFIER	Pav_sc0000071.1_g390.1.mk	Pav_sc0000071.1_g390.1.mk	transcript	TRANSCRIPT_Pav_sc0000071.1_g390.1.mk	protein_coding	2016-03-01	c.-334+195G>A
	Pav_sc0001218.1	42708	A	T	T	synonymous_variant	LOW	Pav_sc0001218.1_g150.1.mk	Pav_sc0001218.1_g150.1.mk	transcript	TRANSCRIPT_Pav_sc0001218.1_g150.1.mk	protein_coding	43621	c.1602T>A	p.Val534Val	1777/3682	1602/2970	534/989																2648	WARNING_TRANSCRIPT_MULTIPLE_STOP_CODONS,A	intron_variant	MODIFIER	Pav_sc0000071.1_g390.1.mk	Pav_sc0000071.1_g390.1.mk	transcript	TRANSCRIPT_Pav_sc0000071.1_g390.1.mk	protein_coding	2016-03-01	c.-334+276C>A
	Pav_sc0001218.1	43787	G	A	A	synonymous_variant	LOW	Pav_sc0001218.1_g150.1.mk	Pav_sc0001218.1_g150.1.mk	transcript	TRANSCRIPT_Pav_sc0001218.1_g150.1.mk	protein_coding	43620	c.1560C>T	p.Val520Val	1735/3682	1560/2970	520/989																2701	WARNING_TRANSCRIPT_MULTIPLE_STOP_CODONS,A	intron_variant	MODIFIER	Pav_sc0000071.1_g390.1.mk	Pav_sc0000071.1_g390.1.mk	transcript	TRANSCRIPT_Pav_sc0000071.1_g390.1.mk	protein_coding	2016-03-01	c.-334+329G>A
	Pav_sc0001218.1	44000	C	T	T	synonymous_variant	LOW	Pav_sc0001218.1_g150.1.mk	Pav_sc0001218.1_g150.1.mk	transcript	TRANSCRIPT_Pav_sc0001218.1_g150.1.mk	protein_coding	43620	c.1347G>A	p.Pro449Pro	1522/3682	1347/2970	449/989
	Pav_sc0001218.1	44495	A	G	G	synonymous_variant	LOW	Pav_sc0001218.1_g150.1.mk	Pav_sc0001218.1_g150.1.mk	transcript	TRANSCRIPT_Pav_sc0001218.1_g150.1.mk	protein_coding	43620	c.852T>C	p.Ile284Ile	1027/3682	852/2970	284/989
	Pav_sc0001218.1	53799	T	C	C	splice_region_variant&intron_variant	LOW	Pav_sc0001218.1_g160.1.mk	Pav_sc0001218.1_g160.1.mk	transcript	TRANSCRIPT_Pav_sc0001218.1_g160.1.mk	protein_coding	43498	c.*88+3T>C						,C	upstream_gene_variant	MODIFIER	Pav_sc0001218.1_g150.1.mk	Pav_sc0001218.1_g150.1.mk	transcript	TRANSCRIPT_Pav_sc0001218.1_g150.1.mk	protein_coding		c.-3415A>G
	Pav_sc0001218.1	53912	G	A	A	splice_region_variant	LOW	Pav_sc0001218.1_g160.1.mk	Pav_sc0001218.1_g160.1.mk	transcript	TRANSCRIPT_Pav_sc0001218.1_g160.1.mk	protein_coding	43527	c.*110G>A						,A	3_prime_UTR_variant	MODIFIER	Pav_sc0001218.1_g160.1.mk	Pav_sc0001218.1_g160.1.mk	transcript	TRANSCRIPT_Pav_sc0001218.1_g160.1.mk	protein_coding	2019-03-03	c.*110G>A					4375	WARNING_TRANSCRIPT_MULTIPLE_STOP_CODONS
	Pav_sc0001263.1	34663	C	A	A	synonymous_variant	LOW	Pav_sc0001263.1_g060.1.mk	Pav_sc0001263.1_g060.1.mk	transcript	TRANSCRIPT_Pav_sc0001263.1_g060.1.mk	protein_coding	43741	c.303G>T	p.Pro101Pro	391/1209	303/735	101/244		,A	upstream_gene_variant	MODIFIER	Pav_sc0001263.1_g070.1.br	Pav_sc0001263.1_g070.1.br	transcript	TRANSCRIPT_Pav_sc0001263.1_g070.1.br	protein_coding		c.-2274C>A
	Pav_sc0001263.1	35113	T	C	C	synonymous_variant	LOW	Pav_sc0001263.1_g060.1.mk	Pav_sc0001263.1_g060.1.mk	transcript	TRANSCRIPT_Pav_sc0001263.1_g060.1.mk	protein_coding	43740	c.165A>G	p.Lys55Lys	253/1209	165/735	55/244		,C	upstream_gene_variant	MODIFIER	Pav_sc0001263.1_g070.1.br	Pav_sc0001263.1_g070.1.br	transcript	TRANSCRIPT_Pav_sc0001263.1_g070.1.br	protein_coding		c.-1824T>C
	Pav_sc0001263.1	43886	A	G	G	5_prime_UTR_premature_start_codon_gain_variant	LOW	Pav_sc0001263.1_g080.1.mk	Pav_sc0001263.1_g080.1.mk	transcript	TRANSCRIPT_Pav_sc0001263.1_g080.1.mk	protein_coding	43739	c.-128T>C						,G	5_prime_UTR_variant	MODIFIER	Pav_sc0001263.1_g080.1.mk	Pav_sc0001263.1_g080.1.mk	transcript	TRANSCRIPT_Pav_sc0001263.1_g080.1.mk	protein_coding	2019-10-01	c.-128T>C
	Pav_sc0001289.1	201089	C	T	T	synonymous_variant	LOW	Pav_sc0001289.1_g370.1.mk	Pav_sc0001289.1_g370.1.mk	transcript	TRANSCRIPT_Pav_sc0001289.1_g370.1.mk	protein_coding	41518	c.1581C>T	p.Ser527Ser	1861/3460	1581/2574	527/857		,T	downstream_gene_variant	MODIFIER	Pav_sc0001289.1_g380.1.mk	Pav_sc0001289.1_g380.1.mk	transcript	TRANSCRIPT_Pav_sc0001289.1_g380.1.mk	protein_coding		c.*2837G>A
	Pav_sc0001289.1	203941	A	G	G	synonymous_variant	LOW	Pav_sc0001289.1_g380.1.mk	Pav_sc0001289.1_g380.1.mk	transcript	TRANSCRIPT_Pav_sc0001289.1_g380.1.mk	protein_coding	43559	c.3393T>C	p.Asp1131Asp	3594/3940	3393/3408	1131/1135		,G	downstream_gene_variant	MODIFIER	Pav_sc0001289.1_g370.1.mk	Pav_sc0001289.1_g370.1.mk	transcript	TRANSCRIPT_Pav_sc0001289.1_g370.1.mk	protein_coding		c.*1277A>G
	Pav_sc0001289.1	204295	G	A	A	synonymous_variant	LOW	Pav_sc0001289.1_g380.1.mk	Pav_sc0001289.1_g380.1.mk	transcript	TRANSCRIPT_Pav_sc0001289.1_g380.1.mk	protein_coding	43558	c.3132C>T	p.Asp1044Asp	3333/3940	3132/3408	1044/1135		,A	downstream_gene_variant	MODIFIER	Pav_sc0001289.1_g370.1.mk	Pav_sc0001289.1_g370.1.mk	transcript	TRANSCRIPT_Pav_sc0001289.1_g370.1.mk	protein_coding		c.*1631G>A
	Pav_sc0001289.1	206644	T	A	A	synonymous_variant	LOW	Pav_sc0001289.1_g380.1.mk	Pav_sc0001289.1_g380.1.mk	transcript	TRANSCRIPT_Pav_sc0001289.1_g380.1.mk	protein_coding	43556	c.2004A>T	p.Val668Val	2205/3940	2004/3408	668/1135		,A	downstream_gene_variant	MODIFIER	Pav_sc0001289.1_g370.1.mk	Pav_sc0001289.1_g370.1.mk	transcript	TRANSCRIPT_Pav_sc0001289.1_g370.1.mk	protein_coding		c.*3980T>A
	Pav_sc0001289.1	207052	A	C	C	synonymous_variant	LOW	Pav_sc0001289.1_g380.1.mk	Pav_sc0001289.1_g380.1.mk	transcript	TRANSCRIPT_Pav_sc0001289.1_g380.1.mk	protein_coding	43556	c.1596T>G	p.Ala532Ala	1797/3940	1596/3408	532/1135		,C	downstream_gene_variant	MODIFIER	Pav_sc0001289.1_g370.1.mk	Pav_sc0001289.1_g370.1.mk	transcript	TRANSCRIPT_Pav_sc0001289.1_g370.1.mk	protein_coding		c.*4388A>C
	Pav_sc0001289.1	208309	A	G	G	synonymous_variant	LOW	Pav_sc0001289.1_g380.1.mk	Pav_sc0001289.1_g380.1.mk	transcript	TRANSCRIPT_Pav_sc0001289.1_g380.1.mk	protein_coding	43556	c.339T>C	p.Tyr113Tyr	540/3940	339/3408	113/1135		,G	upstream_gene_variant	MODIFIER	Pav_sc0001289.1_g390.1.mk	Pav_sc0001289.1_g390.1.mk	transcript	TRANSCRIPT_Pav_sc0001289.1_g390.1.mk	protein_coding		c.-4815A>G
	Pav_sc0001305.1	515435	T	C	C	synonymous_variant	LOW	Pav_sc0001305.1_g950.1.mk	Pav_sc0001305.1_g950.1.mk	transcript	TRANSCRIPT_Pav_sc0001305.1_g950.1.mk	protein_coding	43526	c.111A>G	p.Val37Val	462/1090	111/360	37/119		,C	upstream_gene_variant	MODIFIER	Pav_sc0001305.1_g970.1.mk	Pav_sc0001305.1_g970.1.mk	transcript	TRANSCRIPT_Pav_sc0001305.1_g970.1.mk	protein_coding		c.-2076T>C
	Pav_sc0001305.1	517759	C	T	T	synonymous_variant	LOW	Pav_sc0001305.1_g970.1.mk	Pav_sc0001305.1_g970.1.mk	transcript	TRANSCRIPT_Pav_sc0001305.1_g970.1.mk	protein_coding	43466	c.249C>T	p.Ile83Ile	249/552	249/552	83/183		,T	3_prime_UTR_variant	MODIFIER	Pav_sc0001305.1_g960.1.mk	Pav_sc0001305.1_g960.1.mk	transcript	TRANSCRIPT_Pav_sc0001305.1_g960.1.mk	protein_coding	2019-05-05	c.*2420G>A					3449
	Pav_sc0001305.1	517774	T	C	C	synonymous_variant	LOW	Pav_sc0001305.1_g970.1.mk	Pav_sc0001305.1_g970.1.mk	transcript	TRANSCRIPT_Pav_sc0001305.1_g970.1.mk	protein_coding	43466	c.264T>C	p.Ile88Ile	264/552	264/552	88/183		,C	3_prime_UTR_variant	MODIFIER	Pav_sc0001305.1_g960.1.mk	Pav_sc0001305.1_g960.1.mk	transcript	TRANSCRIPT_Pav_sc0001305.1_g960.1.mk	protein_coding	2019-05-05	c.*2405A>G
	Pav_sc0001305.1	517798	T	G	G	synonymous_variant	LOW	Pav_sc0001305.1_g970.1.mk	Pav_sc0001305.1_g970.1.mk	transcript	TRANSCRIPT_Pav_sc0001305.1_g970.1.mk	protein_coding	43466	c.288T>G	p.Val96Val	288/552	288/552	96/183		,G	3_prime_UTR_variant	MODIFIER	Pav_sc0001305.1_g960.1.mk	Pav_sc0001305.1_g960.1.mk	transcript	TRANSCRIPT_Pav_sc0001305.1_g960.1.mk	protein_coding	2019-05-05	c.*2381A>C
	Pav_sc0001305.1	520978	A	G	G	synonymous_variant	LOW	Pav_sc0001305.1_g960.1.mk	Pav_sc0001305.1_g960.1.mk	transcript	TRANSCRIPT_Pav_sc0001305.1_g960.1.mk	protein_coding	43589	c.1722T>C	p.Ser574Ser	1850/5970	1722/2415	574/804		,G	upstream_gene_variant	MODIFIER	Pav_sc0001305.1_g950.1.mk	Pav_sc0001305.1_g950.1.mk	transcript	TRANSCRIPT_Pav_sc0001305.1_g950.1.mk	protein_coding		c.-5337T>C
	Pav_sc0001305.1	521194	G	A	A	synonymous_variant	LOW	Pav_sc0001305.1_g960.1.mk	Pav_sc0001305.1_g960.1.mk	transcript	TRANSCRIPT_Pav_sc0001305.1_g960.1.mk	protein_coding	43589	c.1506C>T	p.Ser502Ser	1634/5970	1506/2415	502/804		,A	upstream_gene_variant	MODIFIER	Pav_sc0001305.1_g980.1.mk	Pav_sc0001305.1_g980.1.mk	transcript	TRANSCRIPT_Pav_sc0001305.1_g980.1.mk	protein_coding		c.-4938G>A
	Pav_sc0001305.1	521605	G	A	A	synonymous_variant	LOW	Pav_sc0001305.1_g960.1.mk	Pav_sc0001305.1_g960.1.mk	transcript	TRANSCRIPT_Pav_sc0001305.1_g960.1.mk	protein_coding	43589	c.1095C>T	p.Pro365Pro	1223/5970	1095/2415	365/804		,A	upstream_gene_variant	MODIFIER	Pav_sc0001305.1_g980.1.mk	Pav_sc0001305.1_g980.1.mk	transcript	TRANSCRIPT_Pav_sc0001305.1_g980.1.mk	protein_coding		c.-4527G>A
	Pav_sc0001305.1	522028	A	G	G	synonymous_variant	LOW	Pav_sc0001305.1_g960.1.mk	Pav_sc0001305.1_g960.1.mk	transcript	TRANSCRIPT_Pav_sc0001305.1_g960.1.mk	protein_coding	43588	c.753T>C	p.Asn251Asn	881/5970	753/2415	251/804		,G	upstream_gene_variant	MODIFIER	Pav_sc0001305.1_g980.1.mk	Pav_sc0001305.1_g980.1.mk	transcript	TRANSCRIPT_Pav_sc0001305.1_g980.1.mk	protein_coding		c.-4104A>G					2718
	Pav_sc0001305.1	522186	A	C	C	splice_region_variant&intron_variant	LOW	Pav_sc0001305.1_g960.1.mk	Pav_sc0001305.1_g960.1.mk	transcript	TRANSCRIPT_Pav_sc0001305.1_g960.1.mk	protein_coding	43557	c.603-8T>G						,C	upstream_gene_variant	MODIFIER	Pav_sc0001305.1_g980.1.mk	Pav_sc0001305.1_g980.1.mk	transcript	TRANSCRIPT_Pav_sc0001305.1_g980.1.mk	protein_coding		c.-3946A>C
	Pav_sc0001305.1	523623	A	G	G	synonymous_variant	LOW	Pav_sc0001305.1_g960.1.mk	Pav_sc0001305.1_g960.1.mk	transcript	TRANSCRIPT_Pav_sc0001305.1_g960.1.mk	protein_coding	43586	c.144T>C	p.Pro48Pro	272/5970	144/2415	48/804		,G	upstream_gene_variant	MODIFIER	Pav_sc0001305.1_g980.1.mk	Pav_sc0001305.1_g980.1.mk	transcript	TRANSCRIPT_Pav_sc0001305.1_g980.1.mk	protein_coding		c.-2509A>G					14	,C	intergenic_region	MODIFIER	Pav_sc0000071.1_g390.1.mk-Pav_sc0000071.1_g400.1.mk	Pav_sc0000071.1_g390.1.mk-Pav_sc0000071.1_g400.1.mk	intergenic_region	Pav_sc0000071.1_g390.1.mk-Pav_sc0000071.1_g400.1.mk			n.155440A>C
	Pav_sc0001341.1	16522	A	T	T	synonymous_variant	LOW	Pav_sc0001341.1_g030.1.mk	Pav_sc0001341.1_g030.1.mk	transcript	TRANSCRIPT_Pav_sc0001341.1_g030.1.mk	protein_coding	43558	c.519T>A	p.Val173Val	519/798	519/798	173/265		,T	upstream_gene_variant	MODIFIER	Pav_sc0001341.1_g020.1.mk	Pav_sc0001341.1_g020.1.mk	transcript	TRANSCRIPT_Pav_sc0001341.1_g020.1.mk	protein_coding		c.-950T>A					27	,T	intergenic_region	MODIFIER	Pav_sc0000071.1_g390.1.mk-Pav_sc0000071.1_g400.1.mk	Pav_sc0000071.1_g390.1.mk-Pav_sc0000071.1_g400.1.mk	intergenic_region	Pav_sc0000071.1_g390.1.mk-Pav_sc0000071.1_g400.1.mk			n.155453G>T
	Pav_sc0001341.1	16793	T	A	A	synonymous_variant	LOW	Pav_sc0001341.1_g030.1.mk	Pav_sc0001341.1_g030.1.mk	transcript	TRANSCRIPT_Pav_sc0001341.1_g030.1.mk	protein_coding	43557	c.339A>T	p.Ala113Ala	339/798	339/798	113/265		,A	upstream_gene_variant	MODIFIER	Pav_sc0001341.1_g020.1.mk	Pav_sc0001341.1_g020.1.mk	transcript	TRANSCRIPT_Pav_sc0001341.1_g020.1.mk	protein_coding		c.-1221A>T					157	,C	intergenic_region	MODIFIER	Pav_sc0000071.1_g390.1.mk-Pav_sc0000071.1_g400.1.mk	Pav_sc0000071.1_g390.1.mk-Pav_sc0000071.1_g400.1.mk	intergenic_region	Pav_sc0000071.1_g390.1.mk-Pav_sc0000071.1_g400.1.mk			n.155583T>C
	Pav_sc0001341.1	16840	C	T	T	splice_region_variant&intron_variant	LOW	Pav_sc0001341.1_g030.1.mk	Pav_sc0001341.1_g030.1.mk	transcript	TRANSCRIPT_Pav_sc0001341.1_g030.1.mk	protein_coding	43525	c.296-4G>A						,T	upstream_gene_variant	MODIFIER	Pav_sc0001341.1_g020.1.mk	Pav_sc0001341.1_g020.1.mk	transcript	TRANSCRIPT_Pav_sc0001341.1_g020.1.mk	protein_coding		c.-1268G>A					243	,C	downstream_gene_variant	MODIFIER	Pav_sc0000071.1_g410.1.mk	Pav_sc0000071.1_g410.1.mk	transcript	TRANSCRIPT_Pav_sc0000071.1_g410.1.mk	protein_coding		c.*5200T>G					4991
	Pav_sc0001341.1	17047	A	G	G	synonymous_variant	LOW	Pav_sc0001341.1_g030.1.mk	Pav_sc0001341.1_g030.1.mk	transcript	TRANSCRIPT_Pav_sc0001341.1_g030.1.mk	protein_coding	43556	c.228T>C	p.Phe76Phe	228/798	228/798	76/265		,G	synonymous_variant	LOW	Pav_sc0001341.1_g040.1.mk	Pav_sc0001341.1_g040.1.mk	transcript	TRANSCRIPT_Pav_sc0001341.1_g040.1.mk	protein_coding	2019-03-01	c.48A>G					265	,A	downstream_gene_variant	MODIFIER	Pav_sc0000071.1_g410.1.mk	Pav_sc0000071.1_g410.1.mk	transcript	TRANSCRIPT_Pav_sc0000071.1_g410.1.mk	protein_coding		c.*5178C>T					4969
	Pav_sc0001341.1	17675	C	T	T	synonymous_variant	LOW	Pav_sc0001341.1_g040.1.mk	Pav_sc0001341.1_g040.1.mk	transcript	TRANSCRIPT_Pav_sc0001341.1_g040.1.mk	protein_coding	43526	c.315C>T	p.Ser105Ser	315/429	315/429	105/142		,T	upstream_gene_variant	MODIFIER	Pav_sc0001341.1_g020.1.mk	Pav_sc0001341.1_g020.1.mk	transcript	TRANSCRIPT_Pav_sc0001341.1_g020.1.mk	protein_coding		c.-2103G>A					275	,C	downstream_gene_variant	MODIFIER	Pav_sc0000071.1_g410.1.mk	Pav_sc0000071.1_g410.1.mk	transcript	TRANSCRIPT_Pav_sc0000071.1_g410.1.mk	protein_coding		c.*5168T>G					4959
	Pav_sc0001341.1	22673	T	C	C	synonymous_variant	LOW	Pav_sc0001341.1_g060.1.mk	Pav_sc0001341.1_g060.1.mk	transcript	TRANSCRIPT_Pav_sc0001341.1_g060.1.mk	protein_coding	43558	c.375T>C	p.His125His	375/510	375/510	125/169		,C	downstream_gene_variant	MODIFIER	Pav_sc0001341.1_g040.1.mk	Pav_sc0001341.1_g040.1.mk	transcript	TRANSCRIPT_Pav_sc0001341.1_g040.1.mk	protein_coding		c.*4344T>C					331	,G	downstream_gene_variant	MODIFIER	Pav_sc0000071.1_g410.1.mk	Pav_sc0000071.1_g410.1.mk	transcript	TRANSCRIPT_Pav_sc0000071.1_g410.1.mk	protein_coding		c.*5112A>C					4903
	Pav_sc0001341.1	24683	T	C	C	synonymous_variant	LOW	Pav_sc0001341.1_g070.1.mk	Pav_sc0001341.1_g070.1.mk	transcript	TRANSCRIPT_Pav_sc0001341.1_g070.1.mk	protein_coding	43559	c.936A>G	p.Glu312Glu	1263/1508	936/1020	312/339		,C	downstream_gene_variant	MODIFIER	Pav_sc0001341.1_g060.1.mk	Pav_sc0001341.1_g060.1.mk	transcript	TRANSCRIPT_Pav_sc0001341.1_g060.1.mk	protein_coding		c.*1784T>C					415	,G	downstream_gene_variant	MODIFIER	Pav_sc0000071.1_g410.1.mk	Pav_sc0000071.1_g410.1.mk	transcript	TRANSCRIPT_Pav_sc0000071.1_g410.1.mk	protein_coding		c.*5028T>C					4819
	Pav_sc0001341.1	24764	C	T	T	synonymous_variant	LOW	Pav_sc0001341.1_g070.1.mk	Pav_sc0001341.1_g070.1.mk	transcript	TRANSCRIPT_Pav_sc0001341.1_g070.1.mk	protein_coding	43559	c.855G>A	p.Ser285Ser	1182/1508	855/1020	285/339		,T	downstream_gene_variant	MODIFIER	Pav_sc0001341.1_g060.1.mk	Pav_sc0001341.1_g060.1.mk	transcript	TRANSCRIPT_Pav_sc0001341.1_g060.1.mk	protein_coding		c.*1865C>T					467	,G	downstream_gene_variant	MODIFIER	Pav_sc0000071.1_g410.1.mk	Pav_sc0000071.1_g410.1.mk	transcript	TRANSCRIPT_Pav_sc0000071.1_g410.1.mk	protein_coding		c.*4976A>C					4767
	Pav_sc0001479.1	82032	G	T	T	synonymous_variant	LOW	Pav_sc0001479.1_g190.1.mk	Pav_sc0001479.1_g190.1.mk	transcript	TRANSCRIPT_Pav_sc0001479.1_g190.1.mk	protein_coding	43712	c.693G>T	p.Gly231Gly	733/1696	693/1512	231/503		,T	downstream_gene_variant	MODIFIER	Pav_sc0001479.1_g180.1.mk	Pav_sc0001479.1_g180.1.mk	transcript	TRANSCRIPT_Pav_sc0001479.1_g180.1.mk	protein_coding		c.*4543G>T					527	,T	downstream_gene_variant	MODIFIER	Pav_sc0000071.1_g410.1.mk	Pav_sc0000071.1_g410.1.mk	transcript	TRANSCRIPT_Pav_sc0000071.1_g410.1.mk	protein_coding		c.*4916G>A					4707
	Pav_sc0001479.1	82050	C	T	T	synonymous_variant	LOW	Pav_sc0001479.1_g190.1.mk	Pav_sc0001479.1_g190.1.mk	transcript	TRANSCRIPT_Pav_sc0001479.1_g190.1.mk	protein_coding	43712	c.711C>T	p.His237His	751/1696	711/1512	237/503		,T	downstream_gene_variant	MODIFIER	Pav_sc0001479.1_g180.1.mk	Pav_sc0001479.1_g180.1.mk	transcript	TRANSCRIPT_Pav_sc0001479.1_g180.1.mk	protein_coding		c.*4561C>T					535	,C	downstream_gene_variant	MODIFIER	Pav_sc0000071.1_g410.1.mk	Pav_sc0000071.1_g410.1.mk	transcript	TRANSCRIPT_Pav_sc0000071.1_g410.1.mk	protein_coding		c.*4908A>G					4699
	Pav_sc0001479.1	82280	G	T	T	synonymous_variant	LOW	Pav_sc0001479.1_g190.1.mk	Pav_sc0001479.1_g190.1.mk	transcript	TRANSCRIPT_Pav_sc0001479.1_g190.1.mk	protein_coding	43713	c.834G>T	p.Val278Val	874/1696	834/1512	278/503		,T	downstream_gene_variant	MODIFIER	Pav_sc0001479.1_g180.1.mk	Pav_sc0001479.1_g180.1.mk	transcript	TRANSCRIPT_Pav_sc0001479.1_g180.1.mk	protein_coding		c.*4791G>T					563	,G	downstream_gene_variant	MODIFIER	Pav_sc0000071.1_g410.1.mk	Pav_sc0000071.1_g410.1.mk	transcript	TRANSCRIPT_Pav_sc0000071.1_g410.1.mk	protein_coding		c.*4880T>C					4671
	Pav_sc0001583.1	64289	G	A	A	synonymous_variant	LOW	Pav_sc0001583.1_g110.1.mk	Pav_sc0001583.1_g110.1.mk	transcript	TRANSCRIPT_Pav_sc0001583.1_g110.1.mk	protein_coding	43586	c.36G>A	p.Ala12Ala	64/811	36/783	12/260		WARNING_TRANSCRIPT_NO_STOP_CODON,A	upstream_gene_variant	MODIFIER	Pav_sc0001583.1_g120.1.mk	Pav_sc0001583.1_g120.1.mk	transcript	TRANSCRIPT_Pav_sc0001583.1_g120.1.mk	protein_coding		c.-2192G>A					578	,G	downstream_gene_variant	MODIFIER	Pav_sc0000071.1_g410.1.mk	Pav_sc0000071.1_g410.1.mk	transcript	TRANSCRIPT_Pav_sc0000071.1_g410.1.mk	protein_coding		c.*4865T>C					4656
	Pav_sc0001583.1	64310	C	A	A	synonymous_variant	LOW	Pav_sc0001583.1_g110.1.mk	Pav_sc0001583.1_g110.1.mk	transcript	TRANSCRIPT_Pav_sc0001583.1_g110.1.mk	protein_coding	43586	c.57C>A	p.Ser19Ser	85/811	57/783	19/260		WARNING_TRANSCRIPT_NO_STOP_CODON,A	upstream_gene_variant	MODIFIER	Pav_sc0001583.1_g120.1.mk	Pav_sc0001583.1_g120.1.mk	transcript	TRANSCRIPT_Pav_sc0001583.1_g120.1.mk	protein_coding		c.-2171C>A					720	,C	downstream_gene_variant	MODIFIER	Pav_sc0000071.1_g410.1.mk	Pav_sc0000071.1_g410.1.mk	transcript	TRANSCRIPT_Pav_sc0000071.1_g410.1.mk	protein_coding		c.*4723A>G					4514
	Pav_sc0001583.1	64313	T	C	C	synonymous_variant	LOW	Pav_sc0001583.1_g110.1.mk	Pav_sc0001583.1_g110.1.mk	transcript	TRANSCRIPT_Pav_sc0001583.1_g110.1.mk	protein_coding	43586	c.60T>C	p.Asn20Asn	88/811	60/783	20/260		WARNING_TRANSCRIPT_NO_STOP_CODON,C	upstream_gene_variant	MODIFIER	Pav_sc0001583.1_g120.1.mk	Pav_sc0001583.1_g120.1.mk	transcript	TRANSCRIPT_Pav_sc0001583.1_g120.1.mk	protein_coding		c.-2168T>C					765	,C	downstream_gene_variant	MODIFIER	Pav_sc0000071.1_g410.1.mk	Pav_sc0000071.1_g410.1.mk	transcript	TRANSCRIPT_Pav_sc0000071.1_g410.1.mk	protein_coding		c.*4678T>G					4469
	Pav_sc0001583.1	64319	A	G	G	synonymous_variant	LOW	Pav_sc0001583.1_g110.1.mk	Pav_sc0001583.1_g110.1.mk	transcript	TRANSCRIPT_Pav_sc0001583.1_g110.1.mk	protein_coding	43586	c.66A>G	p.Ser22Ser	94/811	66/783	22/260		WARNING_TRANSCRIPT_NO_STOP_CODON,G	upstream_gene_variant	MODIFIER	Pav_sc0001583.1_g120.1.mk	Pav_sc0001583.1_g120.1.mk	transcript	TRANSCRIPT_Pav_sc0001583.1_g120.1.mk	protein_coding		c.-2162A>G					874	,T	downstream_gene_variant	MODIFIER	Pav_sc0000071.1_g410.1.mk	Pav_sc0000071.1_g410.1.mk	transcript	TRANSCRIPT_Pav_sc0000071.1_g410.1.mk	protein_coding		c.*4569G>A					4360
	Pav_sc0001583.1	64343	G	A	A	synonymous_variant	LOW	Pav_sc0001583.1_g110.1.mk	Pav_sc0001583.1_g110.1.mk	transcript	TRANSCRIPT_Pav_sc0001583.1_g110.1.mk	protein_coding	43586	c.90G>A	p.Gly30Gly	118/811	90/783	30/260		WARNING_TRANSCRIPT_NO_STOP_CODON,A	upstream_gene_variant	MODIFIER	Pav_sc0001583.1_g120.1.mk	Pav_sc0001583.1_g120.1.mk	transcript	TRANSCRIPT_Pav_sc0001583.1_g120.1.mk	protein_coding		c.-2138G>A					903	,A	downstream_gene_variant	MODIFIER	Pav_sc0000071.1_g410.1.mk	Pav_sc0000071.1_g410.1.mk	transcript	TRANSCRIPT_Pav_sc0000071.1_g410.1.mk	protein_coding		c.*4540C>T					4331
	Pav_sc0001583.1	64501	T	C	C	synonymous_variant	LOW	Pav_sc0001583.1_g110.1.mk	Pav_sc0001583.1_g110.1.mk	transcript	TRANSCRIPT_Pav_sc0001583.1_g110.1.mk	protein_coding	43587	c.138T>C	p.Ile46Ile	166/811	138/783	46/260		WARNING_TRANSCRIPT_NO_STOP_CODON,C	upstream_gene_variant	MODIFIER	Pav_sc0001583.1_g120.1.mk	Pav_sc0001583.1_g120.1.mk	transcript	TRANSCRIPT_Pav_sc0001583.1_g120.1.mk	protein_coding		c.-1980T>C					966	,C	downstream_gene_variant	MODIFIER	Pav_sc0000071.1_g410.1.mk	Pav_sc0000071.1_g410.1.mk	transcript	TRANSCRIPT_Pav_sc0000071.1_g410.1.mk	protein_coding		c.*4477T>G					4268
	Pav_sc0001583.1	64606	C	T	T	synonymous_variant	LOW	Pav_sc0001583.1_g110.1.mk	Pav_sc0001583.1_g110.1.mk	transcript	TRANSCRIPT_Pav_sc0001583.1_g110.1.mk	protein_coding	43587	c.243C>T	p.Phe81Phe	271/811	243/783	81/260		WARNING_TRANSCRIPT_NO_STOP_CODON,T	upstream_gene_variant	MODIFIER	Pav_sc0001583.1_g120.1.mk	Pav_sc0001583.1_g120.1.mk	transcript	TRANSCRIPT_Pav_sc0001583.1_g120.1.mk	protein_coding		c.-1875C>T					997	,C	downstream_gene_variant	MODIFIER	Pav_sc0000071.1_g410.1.mk	Pav_sc0000071.1_g410.1.mk	transcript	TRANSCRIPT_Pav_sc0000071.1_g410.1.mk	protein_coding		c.*4446A>G					4237
	Pav_sc0001583.1	69040	C	T	T	splice_region_variant&intron_variant	LOW	Pav_sc0001583.1_g120.1.mk	Pav_sc0001583.1_g120.1.mk	transcript	TRANSCRIPT_Pav_sc0001583.1_g120.1.mk	protein_coding	43952	c.420-4C>T						,T	downstream_gene_variant	MODIFIER	Pav_sc0001583.1_g110.1.mk	Pav_sc0001583.1_g110.1.mk	transcript	TRANSCRIPT_Pav_sc0001583.1_g110.1.mk	protein_coding		c.*3588C>T					1040	,T	downstream_gene_variant	MODIFIER	Pav_sc0000071.1_g410.1.mk	Pav_sc0000071.1_g410.1.mk	transcript	TRANSCRIPT_Pav_sc0000071.1_g410.1.mk	protein_coding		c.*4403G>A					4194
	Pav_sc0001583.1	72226	G	A	A	splice_region_variant&intron_variant	LOW	Pav_sc0001583.1_g120.1.mk	Pav_sc0001583.1_g120.1.mk	transcript	TRANSCRIPT_Pav_sc0001583.1_g120.1.mk	protein_coding	44166	c.1251+3G>A																				1096	,C	downstream_gene_variant	MODIFIER	Pav_sc0000071.1_g410.1.mk	Pav_sc0000071.1_g410.1.mk	transcript	TRANSCRIPT_Pav_sc0000071.1_g410.1.mk	protein_coding		c.*4347T>G					4138
	Pav_sc0001583.1	72560	T	C	C	splice_region_variant&intron_variant	LOW	Pav_sc0001583.1_g120.1.mk	Pav_sc0001583.1_g120.1.mk	transcript	TRANSCRIPT_Pav_sc0001583.1_g120.1.mk	protein_coding	44166	c.1252-5T>C																				1105	,A	downstream_gene_variant	MODIFIER	Pav_sc0000071.1_g410.1.mk	Pav_sc0000071.1_g410.1.mk	transcript	TRANSCRIPT_Pav_sc0000071.1_g410.1.mk	protein_coding		c.*4338A>T					4129
	Pav_sc0001583.1	72777	T	C	C	synonymous_variant	LOW	Pav_sc0001583.1_g120.1.mk	Pav_sc0001583.1_g120.1.mk	transcript	TRANSCRIPT_Pav_sc0001583.1_g120.1.mk	protein_coding	14/21	c.1327T>C	p.Leu443Leu	1554/6919	1327/6207	443/2068																1121	,A	downstream_gene_variant	MODIFIER	Pav_sc0000071.1_g410.1.mk	Pav_sc0000071.1_g410.1.mk	transcript	TRANSCRIPT_Pav_sc0000071.1_g410.1.mk	protein_coding		c.*4322C>T					4113
	Pav_sc0001583.1	72914	A	T	T	splice_region_variant&intron_variant	LOW	Pav_sc0001583.1_g120.1.mk	Pav_sc0001583.1_g120.1.mk	transcript	TRANSCRIPT_Pav_sc0001583.1_g120.1.mk	protein_coding	14/20	c.1384-4A>T																				1149	,G	downstream_gene_variant	MODIFIER	Pav_sc0000071.1_g410.1.mk	Pav_sc0000071.1_g410.1.mk	transcript	TRANSCRIPT_Pav_sc0000071.1_g410.1.mk	protein_coding		c.*4294G>C					4085
	Pav_sc0001583.1	73166	T	C	C	synonymous_variant	LOW	Pav_sc0001583.1_g120.1.mk	Pav_sc0001583.1_g120.1.mk	transcript	TRANSCRIPT_Pav_sc0001583.1_g120.1.mk	protein_coding	15/21	c.1632T>C	p.Ala544Ala	1859/6919	1632/6207	544/2068																1158	,G	downstream_gene_variant	MODIFIER	Pav_sc0000071.1_g410.1.mk	Pav_sc0000071.1_g410.1.mk	transcript	TRANSCRIPT_Pav_sc0000071.1_g410.1.mk	protein_coding		c.*4285A>C					4076
	Pav_sc0001583.1	73868	A	G	G	synonymous_variant	LOW	Pav_sc0001583.1_g120.1.mk	Pav_sc0001583.1_g120.1.mk	transcript	TRANSCRIPT_Pav_sc0001583.1_g120.1.mk	protein_coding	15/21	c.2334A>G	p.Lys778Lys	2561/6919	2334/6207	778/2068																1186	,T	downstream_gene_variant	MODIFIER	Pav_sc0000071.1_g410.1.mk	Pav_sc0000071.1_g410.1.mk	transcript	TRANSCRIPT_Pav_sc0000071.1_g410.1.mk	protein_coding		c.*4257T>A					4048
	Pav_sc0001583.1	73931	C	T	T	synonymous_variant	LOW	Pav_sc0001583.1_g120.1.mk	Pav_sc0001583.1_g120.1.mk	transcript	TRANSCRIPT_Pav_sc0001583.1_g120.1.mk	protein_coding	15/21	c.2397C>T	p.Asp799Asp	2624/6919	2397/6207	799/2068																1199	,T	downstream_gene_variant	MODIFIER	Pav_sc0000071.1_g410.1.mk	Pav_sc0000071.1_g410.1.mk	transcript	TRANSCRIPT_Pav_sc0000071.1_g410.1.mk	protein_coding		c.*4244C>A					4035
	Pav_sc0001583.1	76460	G	A	A	synonymous_variant	LOW	Pav_sc0001583.1_g120.1.mk	Pav_sc0001583.1_g120.1.mk	transcript	TRANSCRIPT_Pav_sc0001583.1_g120.1.mk	protein_coding	18/21	c.4404G>A	p.Ala1468Ala	4631/6919	4404/6207	1468/2068																1241	,A	downstream_gene_variant	MODIFIER	Pav_sc0000071.1_g410.1.mk	Pav_sc0000071.1_g410.1.mk	transcript	TRANSCRIPT_Pav_sc0000071.1_g410.1.mk	protein_coding		c.*4202A>T					3993
	Pav_sc0001583.1	76845	A	G	G	splice_region_variant&intron_variant	LOW	Pav_sc0001583.1_g120.1.mk	Pav_sc0001583.1_g120.1.mk	transcript	TRANSCRIPT_Pav_sc0001583.1_g120.1.mk	protein_coding	18/20	c.4428-4A>G																				1386	,C	downstream_gene_variant	MODIFIER	Pav_sc0000071.1_g410.1.mk	Pav_sc0000071.1_g410.1.mk	transcript	TRANSCRIPT_Pav_sc0000071.1_g410.1.mk	protein_coding		c.*4057C>G					3848
	Pav_sc0001583.1	83191	A	G	G	synonymous_variant	LOW	Pav_sc0001583.1_g130.1.mk	Pav_sc0001583.1_g130.1.mk	transcript	TRANSCRIPT_Pav_sc0001583.1_g130.1.mk	protein_coding	14/14	c.1173T>C	p.Gly391Gly	1295/1547	1173/1212	391/403		,G	downstream_gene_variant	MODIFIER	Pav_sc0001583.1_g120.1.mk	Pav_sc0001583.1_g120.1.mk	transcript	TRANSCRIPT_Pav_sc0001583.1_g120.1.mk	protein_coding		c.*4305A>G					1408	,G	downstream_gene_variant	MODIFIER	Pav_sc0000071.1_g410.1.mk	Pav_sc0000071.1_g410.1.mk	transcript	TRANSCRIPT_Pav_sc0000071.1_g410.1.mk	protein_coding		c.*4035T>C					3826
	Pav_sc0001583.1	83445	G	A	A	synonymous_variant	LOW	Pav_sc0001583.1_g130.1.mk	Pav_sc0001583.1_g130.1.mk	transcript	TRANSCRIPT_Pav_sc0001583.1_g130.1.mk	protein_coding	13/14	c.1029C>T	p.Pro343Pro	1151/1547	1029/1212	343/403		,A	downstream_gene_variant	MODIFIER	Pav_sc0001583.1_g120.1.mk	Pav_sc0001583.1_g120.1.mk	transcript	TRANSCRIPT_Pav_sc0001583.1_g120.1.mk	protein_coding		c.*4559G>A					1430	,G	downstream_gene_variant	MODIFIER	Pav_sc0000071.1_g410.1.mk	Pav_sc0000071.1_g410.1.mk	transcript	TRANSCRIPT_Pav_sc0000071.1_g410.1.mk	protein_coding		c.*4013T>C					3804
	Pav_sc0001583.1	83454	A	G	G	synonymous_variant	LOW	Pav_sc0001583.1_g130.1.mk	Pav_sc0001583.1_g130.1.mk	transcript	TRANSCRIPT_Pav_sc0001583.1_g130.1.mk	protein_coding	13/14	c.1020T>C	p.Pro340Pro	1142/1547	1020/1212	340/403		,G	downstream_gene_variant	MODIFIER	Pav_sc0001583.1_g120.1.mk	Pav_sc0001583.1_g120.1.mk	transcript	TRANSCRIPT_Pav_sc0001583.1_g120.1.mk	protein_coding		c.*4568A>G					1523	,G	downstream_gene_variant	MODIFIER	Pav_sc0000071.1_g410.1.mk	Pav_sc0000071.1_g410.1.mk	transcript	TRANSCRIPT_Pav_sc0000071.1_g410.1.mk	protein_coding		c.*3920A>C					3711
	Pav_sc0001583.1	83590	A	G	G	synonymous_variant	LOW	Pav_sc0001583.1_g130.1.mk	Pav_sc0001583.1_g130.1.mk	transcript	TRANSCRIPT_Pav_sc0001583.1_g130.1.mk	protein_coding	41974	c.969T>C	p.Tyr323Tyr	1091/1547	969/1212	323/403		,G	downstream_gene_variant	MODIFIER	Pav_sc0001583.1_g120.1.mk	Pav_sc0001583.1_g120.1.mk	transcript	TRANSCRIPT_Pav_sc0001583.1_g120.1.mk	protein_coding		c.*4704A>G					1657	,G	downstream_gene_variant	MODIFIER	Pav_sc0000071.1_g410.1.mk	Pav_sc0000071.1_g410.1.mk	transcript	TRANSCRIPT_Pav_sc0000071.1_g410.1.mk	protein_coding		c.*3786T>C					3577
	Pav_sc0001797.1	187414	G	A	A	splice_region_variant&synonymous_variant	LOW	Pav_sc0001797.1_g340.1.br	Pav_sc0001797.1_g340.1.br	transcript	TRANSCRIPT_Pav_sc0001797.1_g340.1.br	protein_coding	43559	c.399C>T	p.Gly133Gly	399/508	399/508	133/168		WARNING_TRANSCRIPT_MULTIPLE_STOP_CODONS,A	upstream_gene_variant	MODIFIER	Pav_sc0001797.1_g350.1.mk	Pav_sc0001797.1_g350.1.mk	transcript	TRANSCRIPT_Pav_sc0001797.1_g350.1.mk	protein_coding		c.-3437G>A					3472	,T	intron_variant	MODIFIER	Pav_sc0000071.1_g400.1.mk	Pav_sc0000071.1_g400.1.mk	transcript	TRANSCRIPT_Pav_sc0000071.1_g400.1.mk	protein_coding	2019-08-01	c.124-44G>T
	Pav_sc0001797.1	193966	G	T	T	synonymous_variant	LOW	Pav_sc0001797.1_g350.1.mk	Pav_sc0001797.1_g350.1.mk	transcript	TRANSCRIPT_Pav_sc0001797.1_g350.1.mk	protein_coding	43559	c.2040G>T	p.Gly680Gly	2397/2721	2040/2244	680/747		,T	upstream_gene_variant	MODIFIER	Pav_sc0001797.1_g340.1.br	Pav_sc0001797.1_g340.1.br	transcript	TRANSCRIPT_Pav_sc0001797.1_g340.1.br	protein_coding		c.-4084C>A					2070	,T	downstream_gene_variant	MODIFIER	Pav_sc0000071.1_g410.1.mk	Pav_sc0000071.1_g410.1.mk	transcript	TRANSCRIPT_Pav_sc0000071.1_g410.1.mk	protein_coding		c.*3373C>A					3164
	Pav_sc0001797.1	195452	G	C	C	splice_region_variant&intron_variant	LOW	Pav_sc0001797.1_g360.1.mk	Pav_sc0001797.1_g360.1.mk	transcript	TRANSCRIPT_Pav_sc0001797.1_g360.1.mk	protein_coding	43717	c.1452+8C>G						,C	downstream_gene_variant	MODIFIER	Pav_sc0001797.1_g350.1.mk	Pav_sc0001797.1_g350.1.mk	transcript	TRANSCRIPT_Pav_sc0001797.1_g350.1.mk	protein_coding		c.*1282G>C					2857	,T	intron_variant	MODIFIER	Pav_sc0000071.1_g400.1.mk	Pav_sc0000071.1_g400.1.mk	transcript	TRANSCRIPT_Pav_sc0000071.1_g400.1.mk	protein_coding	2019-08-04	c.425+22A>T
	Pav_sc0001797.1	195487	C	T	T	synonymous_variant	LOW	Pav_sc0001797.1_g360.1.mk	Pav_sc0001797.1_g360.1.mk	transcript	TRANSCRIPT_Pav_sc0001797.1_g360.1.mk	protein_coding	43747	c.1425G>A	p.Gln475Gln	1425/1836	1425/1836	475/611		,T	downstream_gene_variant	MODIFIER	Pav_sc0001797.1_g350.1.mk	Pav_sc0001797.1_g350.1.mk	transcript	TRANSCRIPT_Pav_sc0001797.1_g350.1.mk	protein_coding		c.*1317C>T					3271	,G	downstream_gene_variant	MODIFIER	Pav_sc0000071.1_g410.1.mk	Pav_sc0000071.1_g410.1.mk	transcript	TRANSCRIPT_Pav_sc0000071.1_g410.1.mk	protein_coding		c.*2172T>C					1963
	Pav_sc0001797.1	196696	G	T	T	synonymous_variant	LOW	Pav_sc0001797.1_g360.1.mk	Pav_sc0001797.1_g360.1.mk	transcript	TRANSCRIPT_Pav_sc0001797.1_g360.1.mk	protein_coding	43744	c.1065C>A	p.Ser355Ser	1065/1836	1065/1836	355/611		,T	downstream_gene_variant	MODIFIER	Pav_sc0001797.1_g350.1.mk	Pav_sc0001797.1_g350.1.mk	transcript	TRANSCRIPT_Pav_sc0001797.1_g350.1.mk	protein_coding		c.*2526G>T					3456	,T	downstream_gene_variant	MODIFIER	Pav_sc0000071.1_g410.1.mk	Pav_sc0000071.1_g410.1.mk	transcript	TRANSCRIPT_Pav_sc0000071.1_g410.1.mk	protein_coding		c.*1987G>A					1778
	Pav_sc0001797.1	196810	G	A	A	synonymous_variant	LOW	Pav_sc0001797.1_g360.1.mk	Pav_sc0001797.1_g360.1.mk	transcript	TRANSCRIPT_Pav_sc0001797.1_g360.1.mk	protein_coding	43744	c.951C>T	p.Asp317Asp	951/1836	951/1836	317/611		,A	downstream_gene_variant	MODIFIER	Pav_sc0001797.1_g350.1.mk	Pav_sc0001797.1_g350.1.mk	transcript	TRANSCRIPT_Pav_sc0001797.1_g350.1.mk	protein_coding		c.*2640G>A					1544	,T	intron_variant	MODIFIER	Pav_sc0000071.1_g400.1.mk	Pav_sc0000071.1_g400.1.mk	transcript	TRANSCRIPT_Pav_sc0000071.1_g400.1.mk	protein_coding	2019-08-07	c.1080+213A>T
	Pav_sc0001797.1	197394	C	T	T	synonymous_variant	LOW	Pav_sc0001797.1_g360.1.mk	Pav_sc0001797.1_g360.1.mk	transcript	TRANSCRIPT_Pav_sc0001797.1_g360.1.mk	protein_coding	43742	c.771G>A	p.Val257Val	771/1836	771/1836	257/611		,T	downstream_gene_variant	MODIFIER	Pav_sc0001797.1_g350.1.mk	Pav_sc0001797.1_g350.1.mk	transcript	TRANSCRIPT_Pav_sc0001797.1_g350.1.mk	protein_coding		c.*3224C>T					1391	,A	intron_variant	MODIFIER	Pav_sc0000071.1_g400.1.mk	Pav_sc0000071.1_g400.1.mk	transcript	TRANSCRIPT_Pav_sc0000071.1_g400.1.mk	protein_coding	2019-08-07	c.1081-299G>A
	Pav_sc0001797.1	199258	C	T	T	synonymous_variant	LOW	Pav_sc0001797.1_g360.1.mk	Pav_sc0001797.1_g360.1.mk	transcript	TRANSCRIPT_Pav_sc0001797.1_g360.1.mk	protein_coding	43741	c.552G>A	p.Gly184Gly	552/1836	552/1836	184/611		,T	downstream_gene_variant	MODIFIER	Pav_sc0001797.1_g350.1.mk	Pav_sc0001797.1_g350.1.mk	transcript	TRANSCRIPT_Pav_sc0001797.1_g350.1.mk	protein_coding		c.*5088C>T					4177	,G	downstream_gene_variant	MODIFIER	Pav_sc0000071.1_g410.1.mk	Pav_sc0000071.1_g410.1.mk	transcript	TRANSCRIPT_Pav_sc0000071.1_g410.1.mk	protein_coding		c.*1266A>C					1057
	Pav_sc0001883.1	68115	C	T	T	synonymous_variant	LOW	Pav_sc0001883.1_g130.1.br	Pav_sc0001883.1_g130.1.br	transcript	TRANSCRIPT_Pav_sc0001883.1_g130.1.br	protein_coding	43466	c.348G>A	p.Ala116Ala	348/516	348/516	116/171		,T	upstream_gene_variant	MODIFIER	Pav_sc0001883.1_g120.1.mk	Pav_sc0001883.1_g120.1.mk	transcript	TRANSCRIPT_Pav_sc0001883.1_g120.1.mk	protein_coding		c.-3667G>A					4314	,T	downstream_gene_variant	MODIFIER	Pav_sc0000071.1_g410.1.mk	Pav_sc0000071.1_g410.1.mk	transcript	TRANSCRIPT_Pav_sc0000071.1_g410.1.mk	protein_coding		c.*1129C>A					920
	Pav_sc0001883.1	82792	G	A	A	synonymous_variant	LOW	Pav_sc0001883.1_g150.1.mk	Pav_sc0001883.1_g150.1.mk	transcript	TRANSCRIPT_Pav_sc0001883.1_g150.1.mk	protein_coding	43526	c.996C>T	p.Phe332Phe	996/1326	996/1326	332/441		,A	upstream_gene_variant	MODIFIER	Pav_sc0001883.1_g160.1.mk	Pav_sc0001883.1_g160.1.mk	transcript	TRANSCRIPT_Pav_sc0001883.1_g160.1.mk	protein_coding		c.-178G>A					4329	,G	downstream_gene_variant	MODIFIER	Pav_sc0000071.1_g410.1.mk	Pav_sc0000071.1_g410.1.mk	transcript	TRANSCRIPT_Pav_sc0000071.1_g410.1.mk	protein_coding		c.*1114T>C					905
	Pav_sc0002233.1	184056	C	T	T	synonymous_variant	LOW	Pav_sc0002233.1_g390.1.mk	Pav_sc0002233.1_g390.1.mk	transcript	TRANSCRIPT_Pav_sc0002233.1_g390.1.mk	protein_coding	43466	c.49C>T	p.Leu17Leu	49/411	49/411	17/136		,T	upstream_gene_variant	MODIFIER	Pav_sc0002233.1_g380.1.mk	Pav_sc0002233.1_g380.1.mk	transcript	TRANSCRIPT_Pav_sc0002233.1_g380.1.mk	protein_coding		c.-2613G>A					4542	,C	downstream_gene_variant	MODIFIER	Pav_sc0000071.1_g410.1.mk	Pav_sc0000071.1_g410.1.mk	transcript	TRANSCRIPT_Pav_sc0000071.1_g410.1.mk	protein_coding		c.*901A>G					692
	Pav_sc0002233.1	184142	G	A	A	synonymous_variant	LOW	Pav_sc0002233.1_g390.1.mk	Pav_sc0002233.1_g390.1.mk	transcript	TRANSCRIPT_Pav_sc0002233.1_g390.1.mk	protein_coding	43466	c.135G>A	p.Ser45Ser	135/411	135/411	45/136		,A	upstream_gene_variant	MODIFIER	Pav_sc0002233.1_g380.1.mk	Pav_sc0002233.1_g380.1.mk	transcript	TRANSCRIPT_Pav_sc0002233.1_g380.1.mk	protein_coding		c.-2699C>T					622	,G	intron_variant	MODIFIER	Pav_sc0000071.1_g400.1.mk	Pav_sc0000071.1_g400.1.mk	transcript	TRANSCRIPT_Pav_sc0000071.1_g400.1.mk	protein_coding	2019-08-08	c.*274+17A>G
	Pav_sc0002233.1	184289	G	A	A	synonymous_variant	LOW	Pav_sc0002233.1_g390.1.mk	Pav_sc0002233.1_g390.1.mk	transcript	TRANSCRIPT_Pav_sc0002233.1_g390.1.mk	protein_coding	43466	c.282G>A	p.Ala94Ala	282/411	282/411	94/136		,A	upstream_gene_variant	MODIFIER	Pav_sc0002233.1_g380.1.mk	Pav_sc0002233.1_g380.1.mk	transcript	TRANSCRIPT_Pav_sc0002233.1_g380.1.mk	protein_coding		c.-2846C>T					543	,G	intron_variant	MODIFIER	Pav_sc0000071.1_g400.1.mk	Pav_sc0000071.1_g400.1.mk	transcript	TRANSCRIPT_Pav_sc0000071.1_g400.1.mk	protein_coding	2019-08-08	c.*274+96C>G
	Pav_sc0002233.1	187127	A	G	G	synonymous_variant	LOW	Pav_sc0002233.1_g400.1.mk	Pav_sc0002233.1_g400.1.mk	transcript	TRANSCRIPT_Pav_sc0002233.1_g400.1.mk	protein_coding	43498	c.237A>G	p.Ser79Ser	237/835	237/549	79/182		,G	downstream_gene_variant	MODIFIER	Pav_sc0002233.1_g390.1.mk	Pav_sc0002233.1_g390.1.mk	transcript	TRANSCRIPT_Pav_sc0002233.1_g390.1.mk	protein_coding		c.*2709A>G					503	,A	intron_variant	MODIFIER	Pav_sc0000071.1_g400.1.mk	Pav_sc0000071.1_g400.1.mk	transcript	TRANSCRIPT_Pav_sc0000071.1_g400.1.mk	protein_coding	2019-08-08	c.*274+136G>A
	Pav_sc0002233.1	188341	T	G	G	splice_region_variant	LOW	Pav_sc0002233.1_g410.1.mk	Pav_sc0002233.1_g410.1.mk	transcript	TRANSCRIPT_Pav_sc0002233.1_g410.1.mk	protein_coding	43559	c.*274A>C						,G	3_prime_UTR_variant	MODIFIER	Pav_sc0002233.1_g410.1.mk	Pav_sc0002233.1_g410.1.mk	transcript	TRANSCRIPT_Pav_sc0002233.1_g410.1.mk	protein_coding	2019-04-04	c.*274A>C					4923	,G	downstream_gene_variant	MODIFIER	Pav_sc0000071.1_g410.1.mk	Pav_sc0000071.1_g410.1.mk	transcript	TRANSCRIPT_Pav_sc0000071.1_g410.1.mk	protein_coding		c.*520T>C					311
	Pav_sc0002233.1	190773	T	C	C	synonymous_variant	LOW	Pav_sc0002233.1_g410.1.mk	Pav_sc0002233.1_g410.1.mk	transcript	TRANSCRIPT_Pav_sc0002233.1_g410.1.mk	protein_coding	43556	c.747A>G	p.Ala249Ala	747/2476	747/1869	249/622		,C	upstream_gene_variant	MODIFIER	Pav_sc0002233.1_g420.1.mk	Pav_sc0002233.1_g420.1.mk	transcript	TRANSCRIPT_Pav_sc0002233.1_g420.1.mk	protein_coding		c.-1562T>C
	Pav_sc0002264.1	59463	T	G	G	splice_region_variant&intron_variant	LOW	Pav_sc0002264.1_g140.1.mk	Pav_sc0002264.1_g140.1.mk	transcript	TRANSCRIPT_Pav_sc0002264.1_g140.1.mk	protein_coding	43558	c.483+5A>C						,G	upstream_gene_variant	MODIFIER	Pav_sc0002264.1_g150.1.mk	Pav_sc0002264.1_g150.1.mk	transcript	TRANSCRIPT_Pav_sc0002264.1_g150.1.mk	protein_coding		c.-2433T>G
	Pav_sc0002264.1	59510	C	T	T	synonymous_variant	LOW	Pav_sc0002264.1_g140.1.mk	Pav_sc0002264.1_g140.1.mk	transcript	TRANSCRIPT_Pav_sc0002264.1_g140.1.mk	protein_coding	43588	c.441G>A	p.Glu147Glu	581/1194	441/717	147/238		,T	upstream_gene_variant	MODIFIER	Pav_sc0002264.1_g150.1.mk	Pav_sc0002264.1_g150.1.mk	transcript	TRANSCRIPT_Pav_sc0002264.1_g150.1.mk	protein_coding		c.-2386C>T
	Pav_sc0002264.1	59523	G	T	T	splice_region_variant&intron_variant	LOW	Pav_sc0002264.1_g140.1.mk	Pav_sc0002264.1_g140.1.mk	transcript	TRANSCRIPT_Pav_sc0002264.1_g140.1.mk	protein_coding	43557	c.431-3C>A						,T	upstream_gene_variant	MODIFIER	Pav_sc0002264.1_g150.1.mk	Pav_sc0002264.1_g150.1.mk	transcript	TRANSCRIPT_Pav_sc0002264.1_g150.1.mk	protein_coding		c.-2373G>T
	Pav_sc0002264.1	59615	C	T	T	splice_region_variant&synonymous_variant	LOW	Pav_sc0002264.1_g140.1.mk	Pav_sc0002264.1_g140.1.mk	transcript	TRANSCRIPT_Pav_sc0002264.1_g140.1.mk	protein_coding	43587	c.429G>A	p.Ser143Ser	569/1194	429/717	143/238		,T	upstream_gene_variant	MODIFIER	Pav_sc0002264.1_g150.1.mk	Pav_sc0002264.1_g150.1.mk	transcript	TRANSCRIPT_Pav_sc0002264.1_g150.1.mk	protein_coding		c.-2281C>T
	Pav_sc0002264.1	59663	T	C	C	synonymous_variant	LOW	Pav_sc0002264.1_g140.1.mk	Pav_sc0002264.1_g140.1.mk	transcript	TRANSCRIPT_Pav_sc0002264.1_g140.1.mk	protein_coding	43587	c.381A>G	p.Leu127Leu	521/1194	381/717	127/238		,C	upstream_gene_variant	MODIFIER	Pav_sc0002264.1_g150.1.mk	Pav_sc0002264.1_g150.1.mk	transcript	TRANSCRIPT_Pav_sc0002264.1_g150.1.mk	protein_coding		c.-2233T>C
	Pav_sc0002264.1	59678	T	C	C	synonymous_variant	LOW	Pav_sc0002264.1_g140.1.mk	Pav_sc0002264.1_g140.1.mk	transcript	TRANSCRIPT_Pav_sc0002264.1_g140.1.mk	protein_coding	43587	c.366A>G	p.Arg122Arg	506/1194	366/717	122/238		,C	upstream_gene_variant	MODIFIER	Pav_sc0002264.1_g150.1.mk	Pav_sc0002264.1_g150.1.mk	transcript	TRANSCRIPT_Pav_sc0002264.1_g150.1.mk	protein_coding		c.-2218T>C
	Pav_sc0002264.1	59741	T	C	C	synonymous_variant	LOW	Pav_sc0002264.1_g140.1.mk	Pav_sc0002264.1_g140.1.mk	transcript	TRANSCRIPT_Pav_sc0002264.1_g140.1.mk	protein_coding	43587	c.303A>G	p.Gln101Gln	443/1194	303/717	101/238		,C	upstream_gene_variant	MODIFIER	Pav_sc0002264.1_g150.1.mk	Pav_sc0002264.1_g150.1.mk	transcript	TRANSCRIPT_Pav_sc0002264.1_g150.1.mk	protein_coding		c.-2155T>C
	Pav_sc0002264.1	59747	C	T	T	synonymous_variant	LOW	Pav_sc0002264.1_g140.1.mk	Pav_sc0002264.1_g140.1.mk	transcript	TRANSCRIPT_Pav_sc0002264.1_g140.1.mk	protein_coding	43587	c.297G>A	p.Glu99Glu	437/1194	297/717	99/238		,T	upstream_gene_variant	MODIFIER	Pav_sc0002264.1_g150.1.mk	Pav_sc0002264.1_g150.1.mk	transcript	TRANSCRIPT_Pav_sc0002264.1_g150.1.mk	protein_coding		c.-2149C>T
	Pav_sc0002264.1	59897	G	A	A	synonymous_variant	LOW	Pav_sc0002264.1_g140.1.mk	Pav_sc0002264.1_g140.1.mk	transcript	TRANSCRIPT_Pav_sc0002264.1_g140.1.mk	protein_coding	43587	c.147C>T	p.Pro49Pro	287/1194	147/717	49/238		,A	upstream_gene_variant	MODIFIER	Pav_sc0002264.1_g150.1.mk	Pav_sc0002264.1_g150.1.mk	transcript	TRANSCRIPT_Pav_sc0002264.1_g150.1.mk	protein_coding		c.-1999G>A
	Pav_sc0002264.1	59906	A	G	G	synonymous_variant	LOW	Pav_sc0002264.1_g140.1.mk	Pav_sc0002264.1_g140.1.mk	transcript	TRANSCRIPT_Pav_sc0002264.1_g140.1.mk	protein_coding	43587	c.138T>C	p.Asn46Asn	278/1194	138/717	46/238		,G	upstream_gene_variant	MODIFIER	Pav_sc0002264.1_g150.1.mk	Pav_sc0002264.1_g150.1.mk	transcript	TRANSCRIPT_Pav_sc0002264.1_g150.1.mk	protein_coding		c.-1990A>G
	Pav_sc0002264.1	59909	C	T	T	synonymous_variant	LOW	Pav_sc0002264.1_g140.1.mk	Pav_sc0002264.1_g140.1.mk	transcript	TRANSCRIPT_Pav_sc0002264.1_g140.1.mk	protein_coding	43587	c.135G>A	p.Lys45Lys	275/1194	135/717	45/238		,T	upstream_gene_variant	MODIFIER	Pav_sc0002264.1_g150.1.mk	Pav_sc0002264.1_g150.1.mk	transcript	TRANSCRIPT_Pav_sc0002264.1_g150.1.mk	protein_coding		c.-1987C>T
	Pav_sc0002264.1	59918	A	G	G	synonymous_variant	LOW	Pav_sc0002264.1_g140.1.mk	Pav_sc0002264.1_g140.1.mk	transcript	TRANSCRIPT_Pav_sc0002264.1_g140.1.mk	protein_coding	43587	c.126T>C	p.Arg42Arg	266/1194	126/717	42/238		,G	upstream_gene_variant	MODIFIER	Pav_sc0002264.1_g150.1.mk	Pav_sc0002264.1_g150.1.mk	transcript	TRANSCRIPT_Pav_sc0002264.1_g150.1.mk	protein_coding		c.-1978A>G
	Pav_sc0002264.1	59986	A	G	G	synonymous_variant	LOW	Pav_sc0002264.1_g140.1.mk	Pav_sc0002264.1_g140.1.mk	transcript	TRANSCRIPT_Pav_sc0002264.1_g140.1.mk	protein_coding	43587	c.58T>C	p.Leu20Leu	198/1194	58/717	20/238		,G	upstream_gene_variant	MODIFIER	Pav_sc0002264.1_g150.1.mk	Pav_sc0002264.1_g150.1.mk	transcript	TRANSCRIPT_Pav_sc0002264.1_g150.1.mk	protein_coding		c.-1910A>G
	Pav_sc0002264.1	59993	A	G	G	synonymous_variant	LOW	Pav_sc0002264.1_g140.1.mk	Pav_sc0002264.1_g140.1.mk	transcript	TRANSCRIPT_Pav_sc0002264.1_g140.1.mk	protein_coding	43587	c.51T>C	p.His17His	191/1194	51/717	17/238		,G	upstream_gene_variant	MODIFIER	Pav_sc0002264.1_g150.1.mk	Pav_sc0002264.1_g150.1.mk	transcript	TRANSCRIPT_Pav_sc0002264.1_g150.1.mk	protein_coding		c.-1903A>G
	Pav_sc0002264.1	61115	A	C,G	C	5_prime_UTR_premature_start_codon_gain_variant	LOW	Pav_sc0002264.1_g140.1.mk	Pav_sc0002264.1_g140.1.mk	transcript	TRANSCRIPT_Pav_sc0002264.1_g140.1.mk	protein_coding	43586	c.-57T>G						,C	5_prime_UTR_variant	MODIFIER	Pav_sc0002264.1_g140.1.mk	Pav_sc0002264.1_g140.1.mk	transcript	TRANSCRIPT_Pav_sc0002264.1_g140.1.mk	protein_coding	2019-05-01	c.-57T>G
	Pav_sc0002264.1	61167	A	G	G	5_prime_UTR_premature_start_codon_gain_variant	LOW	Pav_sc0002264.1_g140.1.mk	Pav_sc0002264.1_g140.1.mk	transcript	TRANSCRIPT_Pav_sc0002264.1_g140.1.mk	protein_coding	43586	c.-109T>C						,G	5_prime_UTR_variant	MODIFIER	Pav_sc0002264.1_g140.1.mk	Pav_sc0002264.1_g140.1.mk	transcript	TRANSCRIPT_Pav_sc0002264.1_g140.1.mk	protein_coding	2019-05-01	c.-109T>C
	Pav_sc0002264.1	61193	T	C	C	5_prime_UTR_premature_start_codon_gain_variant	LOW	Pav_sc0002264.1_g140.1.mk	Pav_sc0002264.1_g140.1.mk	transcript	TRANSCRIPT_Pav_sc0002264.1_g140.1.mk	protein_coding	43586	c.-135A>G						,C	5_prime_UTR_variant	MODIFIER	Pav_sc0002264.1_g140.1.mk	Pav_sc0002264.1_g140.1.mk	transcript	TRANSCRIPT_Pav_sc0002264.1_g140.1.mk	protein_coding	2019-05-01	c.-135A>G
	Pav_sc0002264.1	61922	A	G	G	synonymous_variant	LOW	Pav_sc0002264.1_g150.1.mk	Pav_sc0002264.1_g150.1.mk	transcript	TRANSCRIPT_Pav_sc0002264.1_g150.1.mk	protein_coding	43497	c.27A>G	p.Leu9Leu	27/357	27/357	9/118		,G	upstream_gene_variant	MODIFIER	Pav_sc0002264.1_g140.1.mk	Pav_sc0002264.1_g140.1.mk	transcript	TRANSCRIPT_Pav_sc0002264.1_g140.1.mk	protein_coding		c.-864T>C
	Pav_sc0002264.1	62099	T	C	C	synonymous_variant	LOW	Pav_sc0002264.1_g150.1.mk	Pav_sc0002264.1_g150.1.mk	transcript	TRANSCRIPT_Pav_sc0002264.1_g150.1.mk	protein_coding	43497	c.204T>C	p.Asp68Asp	204/357	204/357	68/118		,C	upstream_gene_variant	MODIFIER	Pav_sc0002264.1_g140.1.mk	Pav_sc0002264.1_g140.1.mk	transcript	TRANSCRIPT_Pav_sc0002264.1_g140.1.mk	protein_coding		c.-1041A>G
	Pav_sc0002264.1	62105	T	G	G	synonymous_variant	LOW	Pav_sc0002264.1_g150.1.mk	Pav_sc0002264.1_g150.1.mk	transcript	TRANSCRIPT_Pav_sc0002264.1_g150.1.mk	protein_coding	43497	c.210T>G	p.Ser70Ser	210/357	210/357	70/118		,G	upstream_gene_variant	MODIFIER	Pav_sc0002264.1_g140.1.mk	Pav_sc0002264.1_g140.1.mk	transcript	TRANSCRIPT_Pav_sc0002264.1_g140.1.mk	protein_coding		c.-1047A>C
	Pav_sc0002264.1	62150	C	T	T	synonymous_variant	LOW	Pav_sc0002264.1_g150.1.mk	Pav_sc0002264.1_g150.1.mk	transcript	TRANSCRIPT_Pav_sc0002264.1_g150.1.mk	protein_coding	43497	c.255C>T	p.Thr85Thr	255/357	255/357	85/118		,T	upstream_gene_variant	MODIFIER	Pav_sc0002264.1_g140.1.mk	Pav_sc0002264.1_g140.1.mk	transcript	TRANSCRIPT_Pav_sc0002264.1_g140.1.mk	protein_coding		c.-1092G>A
	Pav_sc0002264.1	62195	G	A	A	synonymous_variant	LOW	Pav_sc0002264.1_g150.1.mk	Pav_sc0002264.1_g150.1.mk	transcript	TRANSCRIPT_Pav_sc0002264.1_g150.1.mk	protein_coding	43497	c.300G>A	p.Glu100Glu	300/357	300/357	100/118		,A	upstream_gene_variant	MODIFIER	Pav_sc0002264.1_g140.1.mk	Pav_sc0002264.1_g140.1.mk	transcript	TRANSCRIPT_Pav_sc0002264.1_g140.1.mk	protein_coding		c.-1137C>T
	Pav_sc0002264.1	62210	T	C	C	synonymous_variant	LOW	Pav_sc0002264.1_g150.1.mk	Pav_sc0002264.1_g150.1.mk	transcript	TRANSCRIPT_Pav_sc0002264.1_g150.1.mk	protein_coding	43497	c.315T>C	p.Leu105Leu	315/357	315/357	105/118		,C	upstream_gene_variant	MODIFIER	Pav_sc0002264.1_g140.1.mk	Pav_sc0002264.1_g140.1.mk	transcript	TRANSCRIPT_Pav_sc0002264.1_g140.1.mk	protein_coding		c.-1152A>G
	Pav_sc0002264.1	62222	C	G	G	synonymous_variant	LOW	Pav_sc0002264.1_g150.1.mk	Pav_sc0002264.1_g150.1.mk	transcript	TRANSCRIPT_Pav_sc0002264.1_g150.1.mk	protein_coding	43497	c.327C>G	p.Thr109Thr	327/357	327/357	109/118		,G	upstream_gene_variant	MODIFIER	Pav_sc0002264.1_g140.1.mk	Pav_sc0002264.1_g140.1.mk	transcript	TRANSCRIPT_Pav_sc0002264.1_g140.1.mk	protein_coding		c.-1164G>C
	Pav_sc0002264.1	62234	G	A	A	synonymous_variant	LOW	Pav_sc0002264.1_g150.1.mk	Pav_sc0002264.1_g150.1.mk	transcript	TRANSCRIPT_Pav_sc0002264.1_g150.1.mk	protein_coding	43497	c.339G>A	p.Arg113Arg	339/357	339/357	113/118		,A	upstream_gene_variant	MODIFIER	Pav_sc0002264.1_g140.1.mk	Pav_sc0002264.1_g140.1.mk	transcript	TRANSCRIPT_Pav_sc0002264.1_g140.1.mk	protein_coding		c.-1176C>T
	Pav_sc0002264.1	62252	A	G	G	splice_region_variant&intron_variant	LOW	Pav_sc0002264.1_g150.1.mk	Pav_sc0002264.1_g150.1.mk	transcript	TRANSCRIPT_Pav_sc0002264.1_g150.1.mk	protein_coding	43466	c.351+6A>G						,G	upstream_gene_variant	MODIFIER	Pav_sc0002264.1_g140.1.mk	Pav_sc0002264.1_g140.1.mk	transcript	TRANSCRIPT_Pav_sc0002264.1_g140.1.mk	protein_coding		c.-1194T>C
	Pav_sc0002828.1	188415	A	G	G	synonymous_variant	LOW	Pav_sc0002828.1_g330.1.br	Pav_sc0002828.1_g330.1.br	transcript	TRANSCRIPT_Pav_sc0002828.1_g330.1.br	protein_coding	43526	c.858T>C	p.Ser286Ser	858/2425	858/2425	286/807		WARNING_TRANSCRIPT_MULTIPLE_STOP_CODONS,G	upstream_gene_variant	MODIFIER	Pav_sc0002828.1_g320.1.mk	Pav_sc0002828.1_g320.1.mk	transcript	TRANSCRIPT_Pav_sc0002828.1_g320.1.mk	protein_coding		c.-5761T>C					4443	,C	intergenic_region	MODIFIER	Pav_sc0000072.1_g660.1.mk-Pav_sc0000072.1_g670.1.mk	Pav_sc0000072.1_g660.1.mk-Pav_sc0000072.1_g670.1.mk	intergenic_region	Pav_sc0000072.1_g660.1.mk-Pav_sc0000072.1_g670.1.mk			n.407603T>C
	Pav_sc0002828.1	189548	G	A	A	synonymous_variant	LOW	Pav_sc0002828.1_g330.1.br	Pav_sc0002828.1_g330.1.br	transcript	TRANSCRIPT_Pav_sc0002828.1_g330.1.br	protein_coding	43525	c.204C>T	p.Asp68Asp	204/2425	204/2425	68/807		WARNING_TRANSCRIPT_MULTIPLE_STOP_CODONS,A	upstream_gene_variant	MODIFIER	Pav_sc0002828.1_g340.1.mk	Pav_sc0002828.1_g340.1.mk	transcript	TRANSCRIPT_Pav_sc0002828.1_g340.1.mk	protein_coding		c.-2087G>A					4373	,A	intergenic_region	MODIFIER	Pav_sc0000072.1_g660.1.mk-Pav_sc0000072.1_g670.1.mk	Pav_sc0000072.1_g660.1.mk-Pav_sc0000072.1_g670.1.mk	intergenic_region	Pav_sc0000072.1_g660.1.mk-Pav_sc0000072.1_g670.1.mk			n.407673T>A
	Pav_sc0002828.1	192135	G	T	T	synonymous_variant	LOW	Pav_sc0002828.1_g340.1.mk	Pav_sc0002828.1_g340.1.mk	transcript	TRANSCRIPT_Pav_sc0002828.1_g340.1.mk	protein_coding	43466	c.501G>T	p.Ala167Ala	501/642	501/642	167/213		,T	upstream_gene_variant	MODIFIER	Pav_sc0002828.1_g330.1.br	Pav_sc0002828.1_g330.1.br	transcript	TRANSCRIPT_Pav_sc0002828.1_g330.1.br	protein_coding		c.-2384C>A
	Pav_sc0002828.1	192174	C	T	T	synonymous_variant	LOW	Pav_sc0002828.1_g340.1.mk	Pav_sc0002828.1_g340.1.mk	transcript	TRANSCRIPT_Pav_sc0002828.1_g340.1.mk	protein_coding	43466	c.540C>T	p.Gly180Gly	540/642	540/642	180/213		,T	upstream_gene_variant	MODIFIER	Pav_sc0002828.1_g330.1.br	Pav_sc0002828.1_g330.1.br	transcript	TRANSCRIPT_Pav_sc0002828.1_g330.1.br	protein_coding		c.-2423G>A
	Pav_sc0003201.1	91961	G	A	A	synonymous_variant	LOW	Pav_sc0003201.1_g130.1.mk	Pav_sc0003201.1_g130.1.mk	transcript	TRANSCRIPT_Pav_sc0003201.1_g130.1.mk	protein_coding	43466	c.1059C>T	p.Ser353Ser	1059/1068	1059/1068	353/355
	Pav_sc0003201.1	92114	G	A	A	synonymous_variant	LOW	Pav_sc0003201.1_g130.1.mk	Pav_sc0003201.1_g130.1.mk	transcript	TRANSCRIPT_Pav_sc0003201.1_g130.1.mk	protein_coding	43466	c.906C>T	p.Thr302Thr	906/1068	906/1068	302/355
	Pav_sc0003201.1	92249	A	G	G	synonymous_variant	LOW	Pav_sc0003201.1_g130.1.mk	Pav_sc0003201.1_g130.1.mk	transcript	TRANSCRIPT_Pav_sc0003201.1_g130.1.mk	protein_coding	43466	c.771T>C	p.Val257Val	771/1068	771/1068	257/355
	Pav_sc0003201.1	92324	T	G	G	synonymous_variant	LOW	Pav_sc0003201.1_g130.1.mk	Pav_sc0003201.1_g130.1.mk	transcript	TRANSCRIPT_Pav_sc0003201.1_g130.1.mk	protein_coding	43466	c.696A>C	p.Gly232Gly	696/1068	696/1068	232/355
	Pav_sc0003201.1	92357	A	G	G	synonymous_variant	LOW	Pav_sc0003201.1_g130.1.mk	Pav_sc0003201.1_g130.1.mk	transcript	TRANSCRIPT_Pav_sc0003201.1_g130.1.mk	protein_coding	43466	c.663T>C	p.Asn221Asn	663/1068	663/1068	221/355
	Pav_sc0003201.1	92561	A	G	G	synonymous_variant	LOW	Pav_sc0003201.1_g130.1.mk	Pav_sc0003201.1_g130.1.mk	transcript	TRANSCRIPT_Pav_sc0003201.1_g130.1.mk	protein_coding	43466	c.459T>C	p.Ile153Ile	459/1068	459/1068	153/355
	Pav_sc0003201.1	92684	T	C	C	synonymous_variant	LOW	Pav_sc0003201.1_g130.1.mk	Pav_sc0003201.1_g130.1.mk	transcript	TRANSCRIPT_Pav_sc0003201.1_g130.1.mk	protein_coding	43466	c.336A>G	p.Glu112Glu	336/1068	336/1068	112/355
	Pav_sc0003201.1	92843	G	A	A	synonymous_variant	LOW	Pav_sc0003201.1_g130.1.mk	Pav_sc0003201.1_g130.1.mk	transcript	TRANSCRIPT_Pav_sc0003201.1_g130.1.mk	protein_coding	43466	c.177C>T	p.Pro59Pro	177/1068	177/1068	59/355
	Pav_sc0003562.1	88786	C	T	T	splice_region_variant&intron_variant	LOW	Pav_sc0003562.1_g190.1.mk	Pav_sc0003562.1_g190.1.mk	transcript	TRANSCRIPT_Pav_sc0003562.1_g190.1.mk	protein_coding	43716	c.696-4G>A						,T	upstream_gene_variant	MODIFIER	Pav_sc0003562.1_g180.1.br	Pav_sc0003562.1_g180.1.br	transcript	TRANSCRIPT_Pav_sc0003562.1_g180.1.br	protein_coding		c.-3199G>A
	Pav_sc0004290.1	101947	T	A	A	splice_region_variant&intron_variant	LOW	Pav_sc0004290.1_g210.1.mk	Pav_sc0004290.1_g210.1.mk	transcript	TRANSCRIPT_Pav_sc0004290.1_g210.1.mk	protein_coding	44136	c.1885-7T>A						,A	downstream_gene_variant	MODIFIER	Pav_sc0004290.1_g220.1.mk	Pav_sc0004290.1_g220.1.mk	transcript	TRANSCRIPT_Pav_sc0004290.1_g220.1.mk	protein_coding		c.*5156A>T					188	,C	intergenic_region	MODIFIER	Pav_sc0000072.1_g670.1.mk-Pav_sc0000072.1_g680.1.mk	Pav_sc0000072.1_g670.1.mk-Pav_sc0000072.1_g680.1.mk	intergenic_region	Pav_sc0000072.1_g670.1.mk-Pav_sc0000072.1_g680.1.mk			n.415547T>C
	Pav_sc0004290.1	102139	C	T	T	synonymous_variant	LOW	Pav_sc0004290.1_g210.1.mk	Pav_sc0004290.1_g210.1.mk	transcript	TRANSCRIPT_Pav_sc0004290.1_g210.1.mk	protein_coding	44531	c.2070C>T	p.Val690Val	2070/3852	2070/3852	690/1283		,T	downstream_gene_variant	MODIFIER	Pav_sc0004290.1_g220.1.mk	Pav_sc0004290.1_g220.1.mk	transcript	TRANSCRIPT_Pav_sc0004290.1_g220.1.mk	protein_coding		c.*4964G>A					343	,A	downstream_gene_variant	MODIFIER	Pav_sc0000072.1_g690.1.mk	Pav_sc0000072.1_g690.1.mk	transcript	TRANSCRIPT_Pav_sc0000072.1_g690.1.mk	protein_coding		c.*5237A>T					4949
	Pav_sc0004290.1	102395	A	C	C	synonymous_variant	LOW	Pav_sc0004290.1_g210.1.mk	Pav_sc0004290.1_g210.1.mk	transcript	TRANSCRIPT_Pav_sc0004290.1_g210.1.mk	protein_coding	13/21	c.2220A>C	p.Ile740Ile	2220/3852	2220/3852	740/1283		,C	downstream_gene_variant	MODIFIER	Pav_sc0004290.1_g220.1.mk	Pav_sc0004290.1_g220.1.mk	transcript	TRANSCRIPT_Pav_sc0004290.1_g220.1.mk	protein_coding		c.*4708T>G					349	,T	downstream_gene_variant	MODIFIER	Pav_sc0000072.1_g690.1.mk	Pav_sc0000072.1_g690.1.mk	transcript	TRANSCRIPT_Pav_sc0000072.1_g690.1.mk	protein_coding		c.*5231T>A					4943
	Pav_sc0004290.1	104882	C	T	T	synonymous_variant	LOW	Pav_sc0004290.1_g210.1.mk	Pav_sc0004290.1_g210.1.mk	transcript	TRANSCRIPT_Pav_sc0004290.1_g210.1.mk	protein_coding	17/21	c.3057C>T	p.Pro1019Pro	3057/3852	3057/3852	1019/1283		,T	downstream_gene_variant	MODIFIER	Pav_sc0004290.1_g220.1.mk	Pav_sc0004290.1_g220.1.mk	transcript	TRANSCRIPT_Pav_sc0004290.1_g220.1.mk	protein_coding		c.*2221G>A					352	,A	downstream_gene_variant	MODIFIER	Pav_sc0000072.1_g690.1.mk	Pav_sc0000072.1_g690.1.mk	transcript	TRANSCRIPT_Pav_sc0000072.1_g690.1.mk	protein_coding		c.*5228A>T					4940
	Pav_sc0004290.1	105521	T	A	A	synonymous_variant	LOW	Pav_sc0004290.1_g210.1.mk	Pav_sc0004290.1_g210.1.mk	transcript	TRANSCRIPT_Pav_sc0004290.1_g210.1.mk	protein_coding	20/21	c.3390T>A	p.Gly1130Gly	3390/3852	3390/3852	1130/1283		,A	downstream_gene_variant	MODIFIER	Pav_sc0004290.1_g220.1.mk	Pav_sc0004290.1_g220.1.mk	transcript	TRANSCRIPT_Pav_sc0004290.1_g220.1.mk	protein_coding		c.*1582A>T					404	,G	downstream_gene_variant	MODIFIER	Pav_sc0000072.1_g690.1.mk	Pav_sc0000072.1_g690.1.mk	transcript	TRANSCRIPT_Pav_sc0000072.1_g690.1.mk	protein_coding		c.*5176G>C					4888
	Pav_sc0004290.1	105999	A	G	G	synonymous_variant	LOW	Pav_sc0004290.1_g210.1.mk	Pav_sc0004290.1_g210.1.mk	transcript	TRANSCRIPT_Pav_sc0004290.1_g210.1.mk	protein_coding	21/21	c.3585A>G	p.Val1195Val	3585/3852	3585/3852	1195/1283		,G	downstream_gene_variant	MODIFIER	Pav_sc0004290.1_g220.1.mk	Pav_sc0004290.1_g220.1.mk	transcript	TRANSCRIPT_Pav_sc0004290.1_g220.1.mk	protein_coding		c.*1104T>C					451	,C	downstream_gene_variant	MODIFIER	Pav_sc0000072.1_g690.1.mk	Pav_sc0000072.1_g690.1.mk	transcript	TRANSCRIPT_Pav_sc0000072.1_g690.1.mk	protein_coding		c.*5129A>G					4841
	Pav_sc0004290.1	107865	G	A	A	synonymous_variant	LOW	Pav_sc0004290.1_g220.1.mk	Pav_sc0004290.1_g220.1.mk	transcript	TRANSCRIPT_Pav_sc0004290.1_g220.1.mk	protein_coding	43559	c.1434C>T	p.Asn478Asn	2056/3128	1434/2196	478/731		,A	downstream_gene_variant	MODIFIER	Pav_sc0004290.1_g210.1.mk	Pav_sc0004290.1_g210.1.mk	transcript	TRANSCRIPT_Pav_sc0004290.1_g210.1.mk	protein_coding		c.*1599G>A					534	,T	downstream_gene_variant	MODIFIER	Pav_sc0000072.1_g690.1.mk	Pav_sc0000072.1_g690.1.mk	transcript	TRANSCRIPT_Pav_sc0000072.1_g690.1.mk	protein_coding		c.*5046C>A					4758
	Pav_sc0004290.1	116324	T	C	C	splice_region_variant&intron_variant	LOW	Pav_sc0004290.1_g230.1.mk	Pav_sc0004290.1_g230.1.mk	transcript	TRANSCRIPT_Pav_sc0004290.1_g230.1.mk	protein_coding	43717	c.951+3T>C						,C	upstream_gene_variant	MODIFIER	Pav_sc0004290.1_g220.1.mk	Pav_sc0004290.1_g220.1.mk	transcript	TRANSCRIPT_Pav_sc0004290.1_g220.1.mk	protein_coding		c.-4856A>G					581	,T	downstream_gene_variant	MODIFIER	Pav_sc0000072.1_g690.1.mk	Pav_sc0000072.1_g690.1.mk	transcript	TRANSCRIPT_Pav_sc0000072.1_g690.1.mk	protein_coding		c.*4999C>A					4711
	Pav_sc0000009.1	683182	C	T	T	missense_variant	MODERATE	Pav_sc0000009.1_g1330.1.mk	Pav_sc0000009.1_g1330.1.mk	transcript	TRANSCRIPT_Pav_sc0000009.1_g1330.1.mk	protein_coding	43620	c.366G>A	p.Met122Ile	366/1443	366/1443	122/480		WARNING_TRANSCRIPT_NO_STOP_CODON,T	downstream_gene_variant	MODIFIER	Pav_sc0000009.1_g1320.1.mk	Pav_sc0000009.1_g1320.1.mk	transcript	TRANSCRIPT_Pav_sc0000009.1_g1320.1.mk	protein_coding		c.*2367C>T					634	,C	downstream_gene_variant	MODIFIER	Pav_sc0000072.1_g690.1.mk	Pav_sc0000072.1_g690.1.mk	transcript	TRANSCRIPT_Pav_sc0000072.1_g690.1.mk	protein_coding		c.*4946A>G					4658
	Pav_sc0000009.1	683337	G	A	A	missense_variant	MODERATE	Pav_sc0000009.1_g1330.1.mk	Pav_sc0000009.1_g1330.1.mk	transcript	TRANSCRIPT_Pav_sc0000009.1_g1330.1.mk	protein_coding	43620	c.211C>T	p.His71Tyr	211/1443	211/1443	71/480		WARNING_TRANSCRIPT_NO_STOP_CODON,A	downstream_gene_variant	MODIFIER	Pav_sc0000009.1_g1320.1.mk	Pav_sc0000009.1_g1320.1.mk	transcript	TRANSCRIPT_Pav_sc0000009.1_g1320.1.mk	protein_coding		c.*2522G>A					677	,C	downstream_gene_variant	MODIFIER	Pav_sc0000072.1_g690.1.mk	Pav_sc0000072.1_g690.1.mk	transcript	TRANSCRIPT_Pav_sc0000072.1_g690.1.mk	protein_coding		c.*4903T>G					4615
	Pav_sc0000009.1	684459	C	G	G	missense_variant	MODERATE	Pav_sc0000009.1_g1330.1.mk	Pav_sc0000009.1_g1330.1.mk	transcript	TRANSCRIPT_Pav_sc0000009.1_g1330.1.mk	protein_coding	43619	c.135G>C	p.Met45Ile	135/1443	135/1443	45/480		WARNING_TRANSCRIPT_NO_STOP_CODON,G	downstream_gene_variant	MODIFIER	Pav_sc0000009.1_g1320.1.mk	Pav_sc0000009.1_g1320.1.mk	transcript	TRANSCRIPT_Pav_sc0000009.1_g1320.1.mk	protein_coding		c.*3644C>G					678	,A	downstream_gene_variant	MODIFIER	Pav_sc0000072.1_g690.1.mk	Pav_sc0000072.1_g690.1.mk	transcript	TRANSCRIPT_Pav_sc0000072.1_g690.1.mk	protein_coding		c.*4902A>T					4614
	Pav_sc0000009.1	684463	A	G	G	missense_variant&splice_region_variant	MODERATE	Pav_sc0000009.1_g1330.1.mk	Pav_sc0000009.1_g1330.1.mk	transcript	TRANSCRIPT_Pav_sc0000009.1_g1330.1.mk	protein_coding	43619	c.131T>C	p.Val44Ala	131/1443	131/1443	44/480		WARNING_TRANSCRIPT_NO_STOP_CODON,G	downstream_gene_variant	MODIFIER	Pav_sc0000009.1_g1320.1.mk	Pav_sc0000009.1_g1320.1.mk	transcript	TRANSCRIPT_Pav_sc0000009.1_g1320.1.mk	protein_coding		c.*3648A>G					696	,A	downstream_gene_variant	MODIFIER	Pav_sc0000072.1_g690.1.mk	Pav_sc0000072.1_g690.1.mk	transcript	TRANSCRIPT_Pav_sc0000072.1_g690.1.mk	protein_coding		c.*4884G>T					4596
	Pav_sc0000009.1	685041	C	T	T	missense_variant	MODERATE	Pav_sc0000009.1_g1330.1.mk	Pav_sc0000009.1_g1330.1.mk	transcript	TRANSCRIPT_Pav_sc0000009.1_g1330.1.mk	protein_coding	43618	c.37G>A	p.Val13Ile	37/1443	37/1443	13/480		WARNING_TRANSCRIPT_NO_STOP_CODON,T	downstream_gene_variant	MODIFIER	Pav_sc0000009.1_g1320.1.mk	Pav_sc0000009.1_g1320.1.mk	transcript	TRANSCRIPT_Pav_sc0000009.1_g1320.1.mk	protein_coding		c.*4226C>T					701	,T	downstream_gene_variant	MODIFIER	Pav_sc0000072.1_g690.1.mk	Pav_sc0000072.1_g690.1.mk	transcript	TRANSCRIPT_Pav_sc0000072.1_g690.1.mk	protein_coding		c.*4879G>A					4591
	Pav_sc0000009.1	692950	A	G	G	missense_variant	MODERATE	Pav_sc0000009.1_g1350.1.br	Pav_sc0000009.1_g1350.1.br	transcript	TRANSCRIPT_Pav_sc0000009.1_g1350.1.br	protein_coding	43678	c.11A>G	p.Asn4Ser	11/684	11/684	4/227		WARNING_TRANSCRIPT_MULTIPLE_STOP_CODONS,G	upstream_gene_variant	MODIFIER	Pav_sc0000009.1_g1340.1.br	Pav_sc0000009.1_g1340.1.br	transcript	TRANSCRIPT_Pav_sc0000009.1_g1340.1.br	protein_coding		c.-4652T>C					704	,A	downstream_gene_variant	MODIFIER	Pav_sc0000072.1_g690.1.mk	Pav_sc0000072.1_g690.1.mk	transcript	TRANSCRIPT_Pav_sc0000072.1_g690.1.mk	protein_coding		c.*4876C>T					4588
	Pav_sc0000009.1	692988	G	T	T	missense_variant	MODERATE	Pav_sc0000009.1_g1350.1.br	Pav_sc0000009.1_g1350.1.br	transcript	TRANSCRIPT_Pav_sc0000009.1_g1350.1.br	protein_coding	43678	c.49G>T	p.Val17Phe	49/684	49/684	17/227		WARNING_TRANSCRIPT_MULTIPLE_STOP_CODONS,T	upstream_gene_variant	MODIFIER	Pav_sc0000009.1_g1340.1.br	Pav_sc0000009.1_g1340.1.br	transcript	TRANSCRIPT_Pav_sc0000009.1_g1340.1.br	protein_coding		c.-4690C>A					830	,A	downstream_gene_variant	MODIFIER	Pav_sc0000072.1_g690.1.mk	Pav_sc0000072.1_g690.1.mk	transcript	TRANSCRIPT_Pav_sc0000072.1_g690.1.mk	protein_coding		c.*4750G>T					4462
	Pav_sc0000028.1	97534	C	T	T	missense_variant	MODERATE	Pav_sc0000028.1_g180.1.mk	Pav_sc0000028.1_g180.1.mk	transcript	TRANSCRIPT_Pav_sc0000028.1_g180.1.mk	protein_coding	43618	c.344C>T	p.Ser115Leu	344/1302	344/1302	115/433		,T	downstream_gene_variant	MODIFIER	Pav_sc0000028.1_g170.1.mk	Pav_sc0000028.1_g170.1.mk	transcript	TRANSCRIPT_Pav_sc0000028.1_g170.1.mk	protein_coding		c.*3688C>T					852	,A	downstream_gene_variant	MODIFIER	Pav_sc0000072.1_g690.1.mk	Pav_sc0000072.1_g690.1.mk	transcript	TRANSCRIPT_Pav_sc0000072.1_g690.1.mk	protein_coding		c.*4728C>T					4440
	Pav_sc0000028.1	98852	G	A	A	missense_variant	MODERATE	Pav_sc0000028.1_g180.1.mk	Pav_sc0000028.1_g180.1.mk	transcript	TRANSCRIPT_Pav_sc0000028.1_g180.1.mk	protein_coding	43622	c.1249G>A	p.Glu417Lys	1249/1302	1249/1302	417/433		,A	downstream_gene_variant	MODIFIER	Pav_sc0000028.1_g170.1.mk	Pav_sc0000028.1_g170.1.mk	transcript	TRANSCRIPT_Pav_sc0000028.1_g170.1.mk	protein_coding		c.*5006G>A					884	,T	downstream_gene_variant	MODIFIER	Pav_sc0000072.1_g690.1.mk	Pav_sc0000072.1_g690.1.mk	transcript	TRANSCRIPT_Pav_sc0000072.1_g690.1.mk	protein_coding		c.*4696T>A					4408
	Pav_sc0000028.1	111740	G	A	A	missense_variant	MODERATE	Pav_sc0000028.1_g210.1.mk	Pav_sc0000028.1_g210.1.mk	transcript	TRANSCRIPT_Pav_sc0000028.1_g210.1.mk	protein_coding	43466	c.539G>A	p.Ser180Asn	539/711	539/711	180/236		,A	upstream_gene_variant	MODIFIER	Pav_sc0000028.1_g190.1.mk	Pav_sc0000028.1_g190.1.mk	transcript	TRANSCRIPT_Pav_sc0000028.1_g190.1.mk	protein_coding		c.-7604C>T					885	,T	downstream_gene_variant	MODIFIER	Pav_sc0000072.1_g690.1.mk	Pav_sc0000072.1_g690.1.mk	transcript	TRANSCRIPT_Pav_sc0000072.1_g690.1.mk	protein_coding		c.*4695T>A					4407
	Pav_sc0000040.1	534191	T	C	C	missense_variant	MODERATE	Pav_sc0000040.1_g1070.1.mk	Pav_sc0000040.1_g1070.1.mk	transcript	TRANSCRIPT_Pav_sc0000040.1_g1070.1.mk	protein_coding	21/27	c.2173T>C	p.Ser725Pro	2312/3269	2173/2949	725/982		,C	upstream_gene_variant	MODIFIER	Pav_sc0000040.1_g1080.1.mk	Pav_sc0000040.1_g1080.1.mk	transcript	TRANSCRIPT_Pav_sc0000040.1_g1080.1.mk	protein_coding		c.-3966T>C					906	,T	downstream_gene_variant	MODIFIER	Pav_sc0000072.1_g690.1.mk	Pav_sc0000072.1_g690.1.mk	transcript	TRANSCRIPT_Pav_sc0000072.1_g690.1.mk	protein_coding		c.*4674T>A					4386
	Pav_sc0000040.1	534224	A	C	C	missense_variant	MODERATE	Pav_sc0000040.1_g1070.1.mk	Pav_sc0000040.1_g1070.1.mk	transcript	TRANSCRIPT_Pav_sc0000040.1_g1070.1.mk	protein_coding	21/27	c.2206A>C	p.Asn736His	2345/3269	2206/2949	736/982		,C	upstream_gene_variant	MODIFIER	Pav_sc0000040.1_g1080.1.mk	Pav_sc0000040.1_g1080.1.mk	transcript	TRANSCRIPT_Pav_sc0000040.1_g1080.1.mk	protein_coding		c.-3933A>C					909	,T	downstream_gene_variant	MODIFIER	Pav_sc0000072.1_g690.1.mk	Pav_sc0000072.1_g690.1.mk	transcript	TRANSCRIPT_Pav_sc0000072.1_g690.1.mk	protein_coding		c.*4671T>A					4383
	Pav_sc0000040.1	534301	A	T	T	missense_variant	MODERATE	Pav_sc0000040.1_g1070.1.mk	Pav_sc0000040.1_g1070.1.mk	transcript	TRANSCRIPT_Pav_sc0000040.1_g1070.1.mk	protein_coding	21/27	c.2283A>T	p.Glu761Asp	2422/3269	2283/2949	761/982		,T	upstream_gene_variant	MODIFIER	Pav_sc0000040.1_g1080.1.mk	Pav_sc0000040.1_g1080.1.mk	transcript	TRANSCRIPT_Pav_sc0000040.1_g1080.1.mk	protein_coding		c.-3856A>T					910	,C	downstream_gene_variant	MODIFIER	Pav_sc0000072.1_g690.1.mk	Pav_sc0000072.1_g690.1.mk	transcript	TRANSCRIPT_Pav_sc0000072.1_g690.1.mk	protein_coding		c.*4670T>G					4382
	Pav_sc0000040.1	549408	C	A	A	missense_variant	MODERATE	Pav_sc0000040.1_g1090.1.mk	Pav_sc0000040.1_g1090.1.mk	transcript	TRANSCRIPT_Pav_sc0000040.1_g1090.1.mk	protein_coding	43685	c.1412G>T	p.Arg471Ile	1710/2175	1412/1560	471/519		,A	downstream_gene_variant	MODIFIER	Pav_sc0000040.1_g1080.1.mk	Pav_sc0000040.1_g1080.1.mk	transcript	TRANSCRIPT_Pav_sc0000040.1_g1080.1.mk	protein_coding		c.*996C>A					925	,T	downstream_gene_variant	MODIFIER	Pav_sc0000072.1_g690.1.mk	Pav_sc0000072.1_g690.1.mk	transcript	TRANSCRIPT_Pav_sc0000072.1_g690.1.mk	protein_coding		c.*4655T>A					4367
	Pav_sc0000040.1	550653	C	T	T	missense_variant	MODERATE	Pav_sc0000040.1_g1090.1.mk	Pav_sc0000040.1_g1090.1.mk	transcript	TRANSCRIPT_Pav_sc0000040.1_g1090.1.mk	protein_coding	43681	c.1102G>A	p.Glu368Lys	1400/2175	1102/1560	368/519		,T	downstream_gene_variant	MODIFIER	Pav_sc0000040.1_g1080.1.mk	Pav_sc0000040.1_g1080.1.mk	transcript	TRANSCRIPT_Pav_sc0000040.1_g1080.1.mk	protein_coding		c.*2241C>T					984	,A	downstream_gene_variant	MODIFIER	Pav_sc0000072.1_g690.1.mk	Pav_sc0000072.1_g690.1.mk	transcript	TRANSCRIPT_Pav_sc0000072.1_g690.1.mk	protein_coding		c.*4596C>T					4308
	Pav_sc0000040.1	551089	G	T	T	missense_variant	MODERATE	Pav_sc0000040.1_g1090.1.mk	Pav_sc0000040.1_g1090.1.mk	transcript	TRANSCRIPT_Pav_sc0000040.1_g1090.1.mk	protein_coding	43680	c.769C>A	p.His257Asn	1067/2175	769/1560	257/519		,T	downstream_gene_variant	MODIFIER	Pav_sc0000040.1_g1080.1.mk	Pav_sc0000040.1_g1080.1.mk	transcript	TRANSCRIPT_Pav_sc0000040.1_g1080.1.mk	protein_coding		c.*2677G>T					997	,T	downstream_gene_variant	MODIFIER	Pav_sc0000072.1_g690.1.mk	Pav_sc0000072.1_g690.1.mk	transcript	TRANSCRIPT_Pav_sc0000072.1_g690.1.mk	protein_coding		c.*4583G>A					4295
	Pav_sc0000052.1	16607	G	A	A	missense_variant	MODERATE	Pav_sc0000052.1_g040.1.br	Pav_sc0000052.1_g040.1.br	transcript	TRANSCRIPT_Pav_sc0000052.1_g040.1.br	protein_coding	43527	c.233C>T	p.Ser78Leu	233/364	233/364	78/120		WARNING_TRANSCRIPT_MULTIPLE_STOP_CODONS,A	upstream_gene_variant	MODIFIER	Pav_sc0000052.1_g020.1.br	Pav_sc0000052.1_g020.1.br	transcript	TRANSCRIPT_Pav_sc0000052.1_g020.1.br	protein_coding		c.-3021C>T					1030	,C	downstream_gene_variant	MODIFIER	Pav_sc0000072.1_g690.1.mk	Pav_sc0000072.1_g690.1.mk	transcript	TRANSCRIPT_Pav_sc0000072.1_g690.1.mk	protein_coding		c.*4550A>G					4262
	Pav_sc0000071.1	144709	T	C	C	missense_variant	MODERATE	Pav_sc0000071.1_g370.1.br	Pav_sc0000071.1_g370.1.br	transcript	TRANSCRIPT_Pav_sc0000071.1_g370.1.br	protein_coding	43466	c.271A>G	p.Lys91Glu	271/306	271/306	91/101		,C	upstream_gene_variant	MODIFIER	Pav_sc0000071.1_g380.1.br	Pav_sc0000071.1_g380.1.br	transcript	TRANSCRIPT_Pav_sc0000071.1_g380.1.br	protein_coding		c.-787T>C					1173	,T	downstream_gene_variant	MODIFIER	Pav_sc0000072.1_g690.1.mk	Pav_sc0000072.1_g690.1.mk	transcript	TRANSCRIPT_Pav_sc0000072.1_g690.1.mk	protein_coding		c.*4407C>A					4119
	Pav_sc0000071.1	144715	C	G	G	missense_variant	MODERATE	Pav_sc0000071.1_g370.1.br	Pav_sc0000071.1_g370.1.br	transcript	TRANSCRIPT_Pav_sc0000071.1_g370.1.br	protein_coding	43466	c.265G>C	p.Asp89His	265/306	265/306	89/101		,G	upstream_gene_variant	MODIFIER	Pav_sc0000071.1_g380.1.br	Pav_sc0000071.1_g380.1.br	transcript	TRANSCRIPT_Pav_sc0000071.1_g380.1.br	protein_coding		c.-781C>G					1238	,T	downstream_gene_variant	MODIFIER	Pav_sc0000072.1_g690.1.mk	Pav_sc0000072.1_g690.1.mk	transcript	TRANSCRIPT_Pav_sc0000072.1_g690.1.mk	protein_coding		c.*4342T>A					4054
	Pav_sc0000071.1	144757	T	C	C	missense_variant	MODERATE	Pav_sc0000071.1_g370.1.br	Pav_sc0000071.1_g370.1.br	transcript	TRANSCRIPT_Pav_sc0000071.1_g370.1.br	protein_coding	43466	c.223A>G	p.Lys75Glu	223/306	223/306	75/101		,C	upstream_gene_variant	MODIFIER	Pav_sc0000071.1_g380.1.br	Pav_sc0000071.1_g380.1.br	transcript	TRANSCRIPT_Pav_sc0000071.1_g380.1.br	protein_coding		c.-739T>C					1359	,A	downstream_gene_variant	MODIFIER	Pav_sc0000072.1_g690.1.mk	Pav_sc0000072.1_g690.1.mk	transcript	TRANSCRIPT_Pav_sc0000072.1_g690.1.mk	protein_coding		c.*4221A>T					3933
	Pav_sc0000071.1	144885	G	A	A	missense_variant	MODERATE	Pav_sc0000071.1_g370.1.br	Pav_sc0000071.1_g370.1.br	transcript	TRANSCRIPT_Pav_sc0000071.1_g370.1.br	protein_coding	43466	c.95C>T	p.Pro32Leu	95/306	95/306	32/101		,A	upstream_gene_variant	MODIFIER	Pav_sc0000071.1_g380.1.br	Pav_sc0000071.1_g380.1.br	transcript	TRANSCRIPT_Pav_sc0000071.1_g380.1.br	protein_coding		c.-611G>A					1398	,T	downstream_gene_variant	MODIFIER	Pav_sc0000072.1_g690.1.mk	Pav_sc0000072.1_g690.1.mk	transcript	TRANSCRIPT_Pav_sc0000072.1_g690.1.mk	protein_coding		c.*4182T>A					3894
	Pav_sc0000071.1	145672	A	G	G	missense_variant	MODERATE	Pav_sc0000071.1_g380.1.br	Pav_sc0000071.1_g380.1.br	transcript	TRANSCRIPT_Pav_sc0000071.1_g380.1.br	protein_coding	43525	c.177A>G	p.Ile59Met	177/1201	177/1201	59/399		WARNING_TRANSCRIPT_MULTIPLE_STOP_CODONS,G	upstream_gene_variant	MODIFIER	Pav_sc0000071.1_g370.1.br	Pav_sc0000071.1_g370.1.br	transcript	TRANSCRIPT_Pav_sc0000071.1_g370.1.br	protein_coding		c.-693T>C					1638	,A	downstream_gene_variant	MODIFIER	Pav_sc0000072.1_g690.1.mk	Pav_sc0000072.1_g690.1.mk	transcript	TRANSCRIPT_Pav_sc0000072.1_g690.1.mk	protein_coding		c.*3942G>T					3654
	Pav_sc0000071.1	145686	C	A	A	missense_variant	MODERATE	Pav_sc0000071.1_g380.1.br	Pav_sc0000071.1_g380.1.br	transcript	TRANSCRIPT_Pav_sc0000071.1_g380.1.br	protein_coding	43525	c.191C>A	p.Ala64Asp	191/1201	191/1201	64/399		WARNING_TRANSCRIPT_MULTIPLE_STOP_CODONS,A	upstream_gene_variant	MODIFIER	Pav_sc0000071.1_g370.1.br	Pav_sc0000071.1_g370.1.br	transcript	TRANSCRIPT_Pav_sc0000071.1_g370.1.br	protein_coding		c.-707G>T					3097	,A	intron_variant	MODIFIER	Pav_sc0000072.1_g680.1.mk	Pav_sc0000072.1_g680.1.mk	transcript	TRANSCRIPT_Pav_sc0000072.1_g680.1.mk	protein_coding	2019-06-01	c.94+109T>A
	Pav_sc0000071.1	146075	C	T	T	missense_variant	MODERATE	Pav_sc0000071.1_g380.1.br	Pav_sc0000071.1_g380.1.br	transcript	TRANSCRIPT_Pav_sc0000071.1_g380.1.br	protein_coding	43526	c.502C>T	p.Arg168Cys	502/1201	502/1201	168/399		WARNING_TRANSCRIPT_MULTIPLE_STOP_CODONS,T	upstream_gene_variant	MODIFIER	Pav_sc0000071.1_g370.1.br	Pav_sc0000071.1_g370.1.br	transcript	TRANSCRIPT_Pav_sc0000071.1_g370.1.br	protein_coding		c.-1096G>A					2947	,A	intron_variant	MODIFIER	Pav_sc0000072.1_g680.1.mk	Pav_sc0000072.1_g680.1.mk	transcript	TRANSCRIPT_Pav_sc0000072.1_g680.1.mk	protein_coding	2019-06-01	c.95-79G>A
	Pav_sc0000071.1	146082	A	G	G	missense_variant	MODERATE	Pav_sc0000071.1_g380.1.br	Pav_sc0000071.1_g380.1.br	transcript	TRANSCRIPT_Pav_sc0000071.1_g380.1.br	protein_coding	43526	c.509A>G	p.Gln170Arg	509/1201	509/1201	170/399		WARNING_TRANSCRIPT_MULTIPLE_STOP_CODONS,G	upstream_gene_variant	MODIFIER	Pav_sc0000071.1_g370.1.br	Pav_sc0000071.1_g370.1.br	transcript	TRANSCRIPT_Pav_sc0000071.1_g370.1.br	protein_coding		c.-1103T>C					2931	,A	intron_variant	MODIFIER	Pav_sc0000072.1_g680.1.mk	Pav_sc0000072.1_g680.1.mk	transcript	TRANSCRIPT_Pav_sc0000072.1_g680.1.mk	protein_coding	2019-06-01	c.95-63G>A
	Pav_sc0000071.1	146206	T	G	G	missense_variant	MODERATE	Pav_sc0000071.1_g380.1.br	Pav_sc0000071.1_g380.1.br	transcript	TRANSCRIPT_Pav_sc0000071.1_g380.1.br	protein_coding	43526	c.633T>G	p.Phe211Leu	633/1201	633/1201	211/399		WARNING_TRANSCRIPT_MULTIPLE_STOP_CODONS,G	upstream_gene_variant	MODIFIER	Pav_sc0000071.1_g370.1.br	Pav_sc0000071.1_g370.1.br	transcript	TRANSCRIPT_Pav_sc0000071.1_g370.1.br	protein_coding		c.-1227A>C					2549	,C	intron_variant	MODIFIER	Pav_sc0000072.1_g680.1.mk	Pav_sc0000072.1_g680.1.mk	transcript	TRANSCRIPT_Pav_sc0000072.1_g680.1.mk	protein_coding	2019-06-02	c.310-55A>C
	Pav_sc0000071.1	146737	C	G	G	missense_variant	MODERATE	Pav_sc0000071.1_g380.1.br	Pav_sc0000071.1_g380.1.br	transcript	TRANSCRIPT_Pav_sc0000071.1_g380.1.br	protein_coding	43527	c.1097C>G	p.Ser366Cys	1097/1201	1097/1201	366/399		WARNING_TRANSCRIPT_MULTIPLE_STOP_CODONS,G	upstream_gene_variant	MODIFIER	Pav_sc0000071.1_g370.1.br	Pav_sc0000071.1_g370.1.br	transcript	TRANSCRIPT_Pav_sc0000071.1_g370.1.br	protein_coding		c.-1758G>C					3014	,A	downstream_gene_variant	MODIFIER	Pav_sc0000072.1_g690.1.mk	Pav_sc0000072.1_g690.1.mk	transcript	TRANSCRIPT_Pav_sc0000072.1_g690.1.mk	protein_coding		c.*2566C>T					2278
	Pav_sc0000071.1	151216	G	A	A	missense_variant	MODERATE	Pav_sc0000071.1_g390.1.mk	Pav_sc0000071.1_g390.1.mk	transcript	TRANSCRIPT_Pav_sc0000071.1_g390.1.mk	protein_coding	42948	c.184G>A	p.Ala62Thr	1215/3228	184/1968	62/655		,A	downstream_gene_variant	MODIFIER	Pav_sc0000071.1_g380.1.br	Pav_sc0000071.1_g380.1.br	transcript	TRANSCRIPT_Pav_sc0000071.1_g380.1.br	protein_coding		c.*4375G>A					2273	,A	intron_variant	MODIFIER	Pav_sc0000072.1_g680.1.mk	Pav_sc0000072.1_g680.1.mk	transcript	TRANSCRIPT_Pav_sc0000072.1_g680.1.mk	protein_coding	2019-06-03	c.522+9T>A
	Pav_sc0000071.1	159740	G	T	T	missense_variant	MODERATE	Pav_sc0000071.1_g400.1.mk	Pav_sc0000071.1_g400.1.mk	transcript	TRANSCRIPT_Pav_sc0000071.1_g400.1.mk	protein_coding	43716	c.1253G>T	p.Trp418Leu	1376/2307	1253/1260	418/419		,T	downstream_gene_variant	MODIFIER	Pav_sc0000071.1_g390.1.mk	Pav_sc0000071.1_g390.1.mk	transcript	TRANSCRIPT_Pav_sc0000071.1_g390.1.mk	protein_coding		c.*4543G>T					3096	,C	downstream_gene_variant	MODIFIER	Pav_sc0000072.1_g690.1.mk	Pav_sc0000072.1_g690.1.mk	transcript	TRANSCRIPT_Pav_sc0000072.1_g690.1.mk	protein_coding		c.*2484A>G					2196
	Pav_sc0000072.1	419356	G	A	A	missense_variant	MODERATE	Pav_sc0000072.1_g680.1.mk	Pav_sc0000072.1_g680.1.mk	transcript	TRANSCRIPT_Pav_sc0000072.1_g680.1.mk	protein_coding	43653	c.1051G>A	p.Ala351Thr	1051/1113	1051/1113	351/370		,A	downstream_gene_variant	MODIFIER	Pav_sc0000072.1_g670.1.mk	Pav_sc0000072.1_g670.1.mk	transcript	TRANSCRIPT_Pav_sc0000072.1_g670.1.mk	protein_coding		c.*4176G>A					3207	,G	downstream_gene_variant	MODIFIER	Pav_sc0000072.1_g690.1.mk	Pav_sc0000072.1_g690.1.mk	transcript	TRANSCRIPT_Pav_sc0000072.1_g690.1.mk	protein_coding		c.*2373T>C					2085
	Pav_sc0000087.1	87755	G	A	A	missense_variant	MODERATE	Pav_sc0000087.1_g190.1.mk	Pav_sc0000087.1_g190.1.mk	transcript	TRANSCRIPT_Pav_sc0000087.1_g190.1.mk	protein_coding	43497	c.40G>A	p.Asp14Asn	40/747	40/747	14/248		,A	upstream_gene_variant	MODIFIER	Pav_sc0000087.1_g200.1.mk	Pav_sc0000087.1_g200.1.mk	transcript	TRANSCRIPT_Pav_sc0000087.1_g200.1.mk	protein_coding		c.-2553G>A					1446	,C	intron_variant	MODIFIER	Pav_sc0000072.1_g680.1.mk	Pav_sc0000072.1_g680.1.mk	transcript	TRANSCRIPT_Pav_sc0000072.1_g680.1.mk	protein_coding	2019-06-06	c.978+48A>C
	Pav_sc0000089.1	53045	T	C	C	missense_variant	MODERATE	Pav_sc0000089.1_g080.1.mk	Pav_sc0000089.1_g080.1.mk	transcript	TRANSCRIPT_Pav_sc0000089.1_g080.1.mk	protein_coding	43525	c.40A>G	p.Thr14Ala	40/1389	40/1389	14/462		,C	upstream_gene_variant	MODIFIER	Pav_sc0000089.1_g070.1.mk	Pav_sc0000089.1_g070.1.mk	transcript	TRANSCRIPT_Pav_sc0000089.1_g070.1.mk	protein_coding		c.-3908A>G					3997	,A	downstream_gene_variant	MODIFIER	Pav_sc0000072.1_g690.1.mk	Pav_sc0000072.1_g690.1.mk	transcript	TRANSCRIPT_Pav_sc0000072.1_g690.1.mk	protein_coding		c.*1583C>T					1295
	Pav_sc0000095.1	729115	A	C	C	missense_variant	MODERATE	Pav_sc0000095.1_g1410.1.mk	Pav_sc0000095.1_g1410.1.mk	transcript	TRANSCRIPT_Pav_sc0000095.1_g1410.1.mk	protein_coding	43558	c.378A>C	p.Gln126His	516/969	378/474	126/157		,C	upstream_gene_variant	MODIFIER	Pav_sc0000095.1_g1420.1.mk	Pav_sc0000095.1_g1420.1.mk	transcript	TRANSCRIPT_Pav_sc0000095.1_g1420.1.mk	protein_coding		c.-4438A>C					262	,G	downstream_gene_variant	MODIFIER	Pav_sc0000072.1_g690.1.mk	Pav_sc0000072.1_g690.1.mk	transcript	TRANSCRIPT_Pav_sc0000072.1_g690.1.mk	protein_coding		c.*1259A>C					971
	Pav_sc0000095.1	733991	T	C	C	missense_variant	MODERATE	Pav_sc0000095.1_g1420.1.mk	Pav_sc0000095.1_g1420.1.mk	transcript	TRANSCRIPT_Pav_sc0000095.1_g1420.1.mk	protein_coding	45717	c.236T>C	p.Val79Ala	236/2765	236/2478	79/825		,C	downstream_gene_variant	MODIFIER	Pav_sc0000095.1_g1410.1.mk	Pav_sc0000095.1_g1410.1.mk	transcript	TRANSCRIPT_Pav_sc0000095.1_g1410.1.mk	protein_coding		c.*4625T>C					391	,T	downstream_gene_variant	MODIFIER	Pav_sc0000072.1_g690.1.mk	Pav_sc0000072.1_g690.1.mk	transcript	TRANSCRIPT_Pav_sc0000072.1_g690.1.mk	protein_coding		c.*1130G>A					842
	Pav_sc0000095.1	737868	G	A	A	missense_variant	MODERATE	Pav_sc0000095.1_g1420.1.mk	Pav_sc0000095.1_g1420.1.mk	transcript	TRANSCRIPT_Pav_sc0000095.1_g1420.1.mk	protein_coding	14/25	c.1544G>A	p.Ser515Asn	1544/2765	1544/2478	515/825																474	,A	downstream_gene_variant	MODIFIER	Pav_sc0000072.1_g690.1.mk	Pav_sc0000072.1_g690.1.mk	transcript	TRANSCRIPT_Pav_sc0000072.1_g690.1.mk	protein_coding		c.*1047A>T					759
	Pav_sc0000138.1	265968	A	G	G	missense_variant	MODERATE	Pav_sc0000138.1_g570.1.mk	Pav_sc0000138.1_g570.1.mk	transcript	TRANSCRIPT_Pav_sc0000138.1_g570.1.mk	protein_coding	43525	c.293A>G	p.Asn98Ser	293/1572	293/1572	98/523		WARNING_TRANSCRIPT_NO_STOP_CODON,G	downstream_gene_variant	MODIFIER	Pav_sc0000138.1_g560.1.mk	Pav_sc0000138.1_g560.1.mk	transcript	TRANSCRIPT_Pav_sc0000138.1_g560.1.mk	protein_coding		c.*5806A>G					480	,T	downstream_gene_variant	MODIFIER	Pav_sc0000072.1_g690.1.mk	Pav_sc0000072.1_g690.1.mk	transcript	TRANSCRIPT_Pav_sc0000072.1_g690.1.mk	protein_coding		c.*1041T>A					753
	Pav_sc0000138.1	266192	T	C	C	missense_variant	MODERATE	Pav_sc0000138.1_g570.1.mk	Pav_sc0000138.1_g570.1.mk	transcript	TRANSCRIPT_Pav_sc0000138.1_g570.1.mk	protein_coding	43525	c.517T>C	p.Trp173Arg	517/1572	517/1572	173/523		WARNING_TRANSCRIPT_NO_STOP_CODON,C	downstream_gene_variant	MODIFIER	Pav_sc0000138.1_g560.1.mk	Pav_sc0000138.1_g560.1.mk	transcript	TRANSCRIPT_Pav_sc0000138.1_g560.1.mk	protein_coding		c.*6030T>C					630	,C	downstream_gene_variant	MODIFIER	Pav_sc0000072.1_g690.1.mk	Pav_sc0000072.1_g690.1.mk	transcript	TRANSCRIPT_Pav_sc0000072.1_g690.1.mk	protein_coding		c.*891A>G					603
	Pav_sc0000157.1	287365	C	A	A	missense_variant	MODERATE	Pav_sc0000157.1_g620.1.mk	Pav_sc0000157.1_g620.1.mk	transcript	TRANSCRIPT_Pav_sc0000157.1_g620.1.mk	protein_coding	43498	c.1154G>T	p.Gly385Val	1154/1395	1154/1395	385/464		,A	upstream_gene_variant	MODIFIER	Pav_sc0000157.1_g600.1.mk	Pav_sc0000157.1_g600.1.mk	transcript	TRANSCRIPT_Pav_sc0000157.1_g600.1.mk	protein_coding		c.-6364G>T					672	,T	downstream_gene_variant	MODIFIER	Pav_sc0000072.1_g690.1.mk	Pav_sc0000072.1_g690.1.mk	transcript	TRANSCRIPT_Pav_sc0000072.1_g690.1.mk	protein_coding		c.*849G>A					561
	Pav_sc0000157.1	307570	G	C	C	missense_variant	MODERATE	Pav_sc0000157.1_g650.1.mk	Pav_sc0000157.1_g650.1.mk	transcript	TRANSCRIPT_Pav_sc0000157.1_g650.1.mk	protein_coding	43590	c.1621C>G	p.Leu541Val	1836/2655	1621/2079	541/692		,C	downstream_gene_variant	MODIFIER	Pav_sc0000157.1_g640.1.mk	Pav_sc0000157.1_g640.1.mk	transcript	TRANSCRIPT_Pav_sc0000157.1_g640.1.mk	protein_coding		c.*2948G>C					676	,A	downstream_gene_variant	MODIFIER	Pav_sc0000072.1_g690.1.mk	Pav_sc0000072.1_g690.1.mk	transcript	TRANSCRIPT_Pav_sc0000072.1_g690.1.mk	protein_coding		c.*845C>T					557
	Pav_sc0000157.1	308060	T	C	C	missense_variant	MODERATE	Pav_sc0000157.1_g650.1.mk	Pav_sc0000157.1_g650.1.mk	transcript	TRANSCRIPT_Pav_sc0000157.1_g650.1.mk	protein_coding	43589	c.1214A>G	p.Lys405Arg	1429/2655	1214/2079	405/692		,C	downstream_gene_variant	MODIFIER	Pav_sc0000157.1_g640.1.mk	Pav_sc0000157.1_g640.1.mk	transcript	TRANSCRIPT_Pav_sc0000157.1_g640.1.mk	protein_coding		c.*3438T>C					706	,A	downstream_gene_variant	MODIFIER	Pav_sc0000072.1_g690.1.mk	Pav_sc0000072.1_g690.1.mk	transcript	TRANSCRIPT_Pav_sc0000072.1_g690.1.mk	protein_coding		c.*815C>T					527
	Pav_sc0000157.1	308327	A	T	T	missense_variant	MODERATE	Pav_sc0000157.1_g650.1.mk	Pav_sc0000157.1_g650.1.mk	transcript	TRANSCRIPT_Pav_sc0000157.1_g650.1.mk	protein_coding	43588	c.1024T>A	p.Leu342Ile	1239/2655	1024/2079	342/692		,T	downstream_gene_variant	MODIFIER	Pav_sc0000157.1_g640.1.mk	Pav_sc0000157.1_g640.1.mk	transcript	TRANSCRIPT_Pav_sc0000157.1_g640.1.mk	protein_coding		c.*3705A>T					820	,G	downstream_gene_variant	MODIFIER	Pav_sc0000072.1_g690.1.mk	Pav_sc0000072.1_g690.1.mk	transcript	TRANSCRIPT_Pav_sc0000072.1_g690.1.mk	protein_coding		c.*701G>C					413
	Pav_sc0000157.1	308495	A	G	G	missense_variant	MODERATE	Pav_sc0000157.1_g650.1.mk	Pav_sc0000157.1_g650.1.mk	transcript	TRANSCRIPT_Pav_sc0000157.1_g650.1.mk	protein_coding	43588	c.856T>C	p.Cys286Arg	1071/2655	856/2079	286/692		,G	downstream_gene_variant	MODIFIER	Pav_sc0000157.1_g640.1.mk	Pav_sc0000157.1_g640.1.mk	transcript	TRANSCRIPT_Pav_sc0000157.1_g640.1.mk	protein_coding		c.*3873A>G					133	,C	intergenic_region	MODIFIER	Pav_sc0000072.1_g680.1.mk-Pav_sc0000072.1_g690.1.mk	Pav_sc0000072.1_g680.1.mk-Pav_sc0000072.1_g690.1.mk	intergenic_region	Pav_sc0000072.1_g680.1.mk-Pav_sc0000072.1_g690.1.mk			n.420518A>C
	Pav_sc0000157.1	311220	C	A	A	missense_variant	MODERATE	Pav_sc0000157.1_g660.1.mk	Pav_sc0000157.1_g660.1.mk	transcript	TRANSCRIPT_Pav_sc0000157.1_g660.1.mk	protein_coding	43685	c.5869G>T	p.Val1957Leu	5869/6141	5869/6141	1957/2046		,A	upstream_gene_variant	MODIFIER	Pav_sc0000157.1_g650.1.mk	Pav_sc0000157.1_g650.1.mk	transcript	TRANSCRIPT_Pav_sc0000157.1_g650.1.mk	protein_coding		c.-1870G>T					82	,T	intergenic_region	MODIFIER	Pav_sc0000072.1_g680.1.mk-Pav_sc0000072.1_g690.1.mk	Pav_sc0000072.1_g680.1.mk-Pav_sc0000072.1_g690.1.mk	intergenic_region	Pav_sc0000072.1_g680.1.mk-Pav_sc0000072.1_g690.1.mk			n.420569C>T
	Pav_sc0000157.1	311337	C	A	A	missense_variant	MODERATE	Pav_sc0000157.1_g660.1.mk	Pav_sc0000157.1_g660.1.mk	transcript	TRANSCRIPT_Pav_sc0000157.1_g660.1.mk	protein_coding	43685	c.5752G>T	p.Val1918Phe	5752/6141	5752/6141	1918/2046		,A	upstream_gene_variant	MODIFIER	Pav_sc0000157.1_g650.1.mk	Pav_sc0000157.1_g650.1.mk	transcript	TRANSCRIPT_Pav_sc0000157.1_g650.1.mk	protein_coding		c.-1987G>T
	Pav_sc0000157.1	312588	G	C	C	missense_variant	MODERATE	Pav_sc0000157.1_g660.1.mk	Pav_sc0000157.1_g660.1.mk	transcript	TRANSCRIPT_Pav_sc0000157.1_g660.1.mk	protein_coding	43684	c.4852C>G	p.His1618Asp	4852/6141	4852/6141	1618/2046		,C	upstream_gene_variant	MODIFIER	Pav_sc0000157.1_g650.1.mk	Pav_sc0000157.1_g650.1.mk	transcript	TRANSCRIPT_Pav_sc0000157.1_g650.1.mk	protein_coding		c.-3238C>G
	Pav_sc0000157.1	312723	T	G	G	missense_variant	MODERATE	Pav_sc0000157.1_g660.1.mk	Pav_sc0000157.1_g660.1.mk	transcript	TRANSCRIPT_Pav_sc0000157.1_g660.1.mk	protein_coding	43684	c.4717A>C	p.Asn1573His	4717/6141	4717/6141	1573/2046		,G	upstream_gene_variant	MODIFIER	Pav_sc0000157.1_g650.1.mk	Pav_sc0000157.1_g650.1.mk	transcript	TRANSCRIPT_Pav_sc0000157.1_g650.1.mk	protein_coding		c.-3373A>C
	Pav_sc0000157.1	312906	T	C	C	missense_variant	MODERATE	Pav_sc0000157.1_g660.1.mk	Pav_sc0000157.1_g660.1.mk	transcript	TRANSCRIPT_Pav_sc0000157.1_g660.1.mk	protein_coding	43684	c.4534A>G	p.Arg1512Gly	4534/6141	4534/6141	1512/2046		,C	upstream_gene_variant	MODIFIER	Pav_sc0000157.1_g650.1.mk	Pav_sc0000157.1_g650.1.mk	transcript	TRANSCRIPT_Pav_sc0000157.1_g650.1.mk	protein_coding		c.-3556A>G
	Pav_sc0000157.1	313236	T	A	A	missense_variant	MODERATE	Pav_sc0000157.1_g660.1.mk	Pav_sc0000157.1_g660.1.mk	transcript	TRANSCRIPT_Pav_sc0000157.1_g660.1.mk	protein_coding	43684	c.4204A>T	p.Ile1402Leu	4204/6141	4204/6141	1402/2046		,A	upstream_gene_variant	MODIFIER	Pav_sc0000157.1_g650.1.mk	Pav_sc0000157.1_g650.1.mk	transcript	TRANSCRIPT_Pav_sc0000157.1_g650.1.mk	protein_coding		c.-3886A>T
	Pav_sc0000157.1	313694	C	A	A	missense_variant	MODERATE	Pav_sc0000157.1_g660.1.mk	Pav_sc0000157.1_g660.1.mk	transcript	TRANSCRIPT_Pav_sc0000157.1_g660.1.mk	protein_coding	43684	c.3746G>T	p.Gly1249Val	3746/6141	3746/6141	1249/2046		,A	upstream_gene_variant	MODIFIER	Pav_sc0000157.1_g650.1.mk	Pav_sc0000157.1_g650.1.mk	transcript	TRANSCRIPT_Pav_sc0000157.1_g650.1.mk	protein_coding		c.-4344G>T
	Pav_sc0000157.1	314011	G	T	T	missense_variant	MODERATE	Pav_sc0000157.1_g660.1.mk	Pav_sc0000157.1_g660.1.mk	transcript	TRANSCRIPT_Pav_sc0000157.1_g660.1.mk	protein_coding	43684	c.3429C>A	p.Ser1143Arg	3429/6141	3429/6141	1143/2046		,T	upstream_gene_variant	MODIFIER	Pav_sc0000157.1_g650.1.mk	Pav_sc0000157.1_g650.1.mk	transcript	TRANSCRIPT_Pav_sc0000157.1_g650.1.mk	protein_coding		c.-4661C>A
	Pav_sc0000157.1	314135	C	A	A	missense_variant	MODERATE	Pav_sc0000157.1_g660.1.mk	Pav_sc0000157.1_g660.1.mk	transcript	TRANSCRIPT_Pav_sc0000157.1_g660.1.mk	protein_coding	43684	c.3305G>T	p.Arg1102Leu	3305/6141	3305/6141	1102/2046		,A	upstream_gene_variant	MODIFIER	Pav_sc0000157.1_g650.1.mk	Pav_sc0000157.1_g650.1.mk	transcript	TRANSCRIPT_Pav_sc0000157.1_g650.1.mk	protein_coding		c.-4785G>T
	Pav_sc0000220.1	805013	G	C	C	missense_variant	MODERATE	Pav_sc0000220.1_g1750.1.mk	Pav_sc0000220.1_g1750.1.mk	transcript	TRANSCRIPT_Pav_sc0000220.1_g1750.1.mk	protein_coding	41974	c.1599G>C	p.Glu533Asp	1903/2560	1599/1830	533/609		,C	downstream_gene_variant	MODIFIER	Pav_sc0000220.1_g1740.1.mk	Pav_sc0000220.1_g1740.1.mk	transcript	TRANSCRIPT_Pav_sc0000220.1_g1740.1.mk	protein_coding		c.*5177G>C
	Pav_sc0000254.1	100470	C	A,T	A	missense_variant	MODERATE	Pav_sc0000254.1_g190.1.mk	Pav_sc0000254.1_g190.1.mk	transcript	TRANSCRIPT_Pav_sc0000254.1_g190.1.mk	protein_coding	43679	c.353C>A	p.Ala118Glu	778/6763	353/3213	118/1070		,T	missense_variant	MODERATE	Pav_sc0000254.1_g190.1.mk	Pav_sc0000254.1_g190.1.mk	transcript	TRANSCRIPT_Pav_sc0000254.1_g190.1.mk	protein_coding	2019-08-02	c.353C>T
	Pav_sc0000254.1	100565	A	T	T	missense_variant	MODERATE	Pav_sc0000254.1_g190.1.mk	Pav_sc0000254.1_g190.1.mk	transcript	TRANSCRIPT_Pav_sc0000254.1_g190.1.mk	protein_coding	43679	c.448A>T	p.Met150Leu	873/6763	448/3213	150/1070		,T	upstream_gene_variant	MODIFIER	Pav_sc0000254.1_g180.1.mk	Pav_sc0000254.1_g180.1.mk	transcript	TRANSCRIPT_Pav_sc0000254.1_g180.1.mk	protein_coding		c.-3118T>A
	Pav_sc0000254.1	102544	A	C	C	missense_variant	MODERATE	Pav_sc0000254.1_g190.1.mk	Pav_sc0000254.1_g190.1.mk	transcript	TRANSCRIPT_Pav_sc0000254.1_g190.1.mk	protein_coding	43681	c.1696A>C	p.Ile566Leu	2121/6763	1696/3213	566/1070		,C	upstream_gene_variant	MODIFIER	Pav_sc0000254.1_g180.1.mk	Pav_sc0000254.1_g180.1.mk	transcript	TRANSCRIPT_Pav_sc0000254.1_g180.1.mk	protein_coding		c.-5097T>G
	Pav_sc0000254.1	103228	A	G	G	missense_variant	MODERATE	Pav_sc0000254.1_g190.1.mk	Pav_sc0000254.1_g190.1.mk	transcript	TRANSCRIPT_Pav_sc0000254.1_g190.1.mk	protein_coding	43681	c.2380A>G	p.Thr794Ala	2805/6763	2380/3213	794/1070		,G	downstream_gene_variant	MODIFIER	Pav_sc0000254.1_g200.1.mk	Pav_sc0000254.1_g200.1.mk	transcript	TRANSCRIPT_Pav_sc0000254.1_g200.1.mk	protein_coding		c.*2245T>C
	Pav_sc0000257.1	817479	C	T	T	missense_variant&splice_region_variant	MODERATE	Pav_sc0000257.1_g1330.1.br	Pav_sc0000257.1_g1330.1.br	transcript	TRANSCRIPT_Pav_sc0000257.1_g1330.1.br	protein_coding	43497	c.239C>T	p.Pro80Leu	239/1263	239/1263	80/420		,T	upstream_gene_variant	MODIFIER	Pav_sc0000257.1_g1340.1.br	Pav_sc0000257.1_g1340.1.br	transcript	TRANSCRIPT_Pav_sc0000257.1_g1340.1.br	protein_coding		c.-4599C>T
	Pav_sc0000257.1	817775	C	A	A	missense_variant	MODERATE	Pav_sc0000257.1_g1330.1.br	Pav_sc0000257.1_g1330.1.br	transcript	TRANSCRIPT_Pav_sc0000257.1_g1330.1.br	protein_coding	43498	c.443C>A	p.Pro148His	443/1263	443/1263	148/420		,A	upstream_gene_variant	MODIFIER	Pav_sc0000257.1_g1340.1.br	Pav_sc0000257.1_g1340.1.br	transcript	TRANSCRIPT_Pav_sc0000257.1_g1340.1.br	protein_coding		c.-4303C>A
	Pav_sc0000257.1	817777	G	T	T	missense_variant	MODERATE	Pav_sc0000257.1_g1330.1.br	Pav_sc0000257.1_g1330.1.br	transcript	TRANSCRIPT_Pav_sc0000257.1_g1330.1.br	protein_coding	43498	c.445G>T	p.Ala149Ser	445/1263	445/1263	149/420		,T	upstream_gene_variant	MODIFIER	Pav_sc0000257.1_g1340.1.br	Pav_sc0000257.1_g1340.1.br	transcript	TRANSCRIPT_Pav_sc0000257.1_g1340.1.br	protein_coding		c.-4301G>T
	Pav_sc0000257.1	817790	G	T	T	missense_variant	MODERATE	Pav_sc0000257.1_g1330.1.br	Pav_sc0000257.1_g1330.1.br	transcript	TRANSCRIPT_Pav_sc0000257.1_g1330.1.br	protein_coding	43498	c.458G>T	p.Arg153Met	458/1263	458/1263	153/420		,T	upstream_gene_variant	MODIFIER	Pav_sc0000257.1_g1340.1.br	Pav_sc0000257.1_g1340.1.br	transcript	TRANSCRIPT_Pav_sc0000257.1_g1340.1.br	protein_coding		c.-4288G>T
	Pav_sc0000257.1	818161	C	G	G	missense_variant	MODERATE	Pav_sc0000257.1_g1330.1.br	Pav_sc0000257.1_g1330.1.br	transcript	TRANSCRIPT_Pav_sc0000257.1_g1330.1.br	protein_coding	43498	c.829C>G	p.Gln277Glu	829/1263	829/1263	277/420		,G	upstream_gene_variant	MODIFIER	Pav_sc0000257.1_g1340.1.br	Pav_sc0000257.1_g1340.1.br	transcript	TRANSCRIPT_Pav_sc0000257.1_g1340.1.br	protein_coding		c.-3917C>G
	Pav_sc0000257.1	818230	G	A	A	missense_variant	MODERATE	Pav_sc0000257.1_g1330.1.br	Pav_sc0000257.1_g1330.1.br	transcript	TRANSCRIPT_Pav_sc0000257.1_g1330.1.br	protein_coding	43498	c.898G>A	p.Gly300Ser	898/1263	898/1263	300/420		,A	upstream_gene_variant	MODIFIER	Pav_sc0000257.1_g1340.1.br	Pav_sc0000257.1_g1340.1.br	transcript	TRANSCRIPT_Pav_sc0000257.1_g1340.1.br	protein_coding		c.-3848G>A
	Pav_sc0000257.1	822157	G	A	A	missense_variant	MODERATE	Pav_sc0000257.1_g1340.1.br	Pav_sc0000257.1_g1340.1.br	transcript	TRANSCRIPT_Pav_sc0000257.1_g1340.1.br	protein_coding	43525	c.80G>A	p.Gly27Asp	80/526	80/526	27/174		WARNING_TRANSCRIPT_MULTIPLE_STOP_CODONS,A	upstream_gene_variant	MODIFIER	Pav_sc0000257.1_g1350.1.mk	Pav_sc0000257.1_g1350.1.mk	transcript	TRANSCRIPT_Pav_sc0000257.1_g1350.1.mk	protein_coding		c.-40338G>A
	Pav_sc0000257.1	863421	C	A	A	missense_variant	MODERATE	Pav_sc0000257.1_g1350.1.mk	Pav_sc0000257.1_g1350.1.mk	transcript	TRANSCRIPT_Pav_sc0000257.1_g1350.1.mk	protein_coding	34/36	c.166C>A	p.Gln56Lys	4114/4419	166/471	56/156
	Pav_sc0000257.1	863422	A	C	C	missense_variant	MODERATE	Pav_sc0000257.1_g1350.1.mk	Pav_sc0000257.1_g1350.1.mk	transcript	TRANSCRIPT_Pav_sc0000257.1_g1350.1.mk	protein_coding	34/36	c.167A>C	p.Gln56Pro	4115/4419	167/471	56/156
	Pav_sc0000257.1	863878	A	G	G	missense_variant	MODERATE	Pav_sc0000257.1_g1350.1.mk	Pav_sc0000257.1_g1350.1.mk	transcript	TRANSCRIPT_Pav_sc0000257.1_g1350.1.mk	protein_coding	36/36	c.430A>G	p.Thr144Ala	4378/4419	430/471	144/156
	Pav_sc0000283.1	17170	G	C	C	missense_variant	MODERATE	Pav_sc0000283.1_g060.1.br	Pav_sc0000283.1_g060.1.br	transcript	TRANSCRIPT_Pav_sc0000283.1_g060.1.br	protein_coding	43498	c.314G>C	p.Cys105Ser	314/343	314/343	105/113		WARNING_TRANSCRIPT_MULTIPLE_STOP_CODONS,C	downstream_gene_variant	MODIFIER	Pav_sc0000283.1_g070.1.br	Pav_sc0000283.1_g070.1.br	transcript	TRANSCRIPT_Pav_sc0000283.1_g070.1.br	protein_coding		c.*191C>G					4932	,C	intergenic_region	MODIFIER	Pav_sc0000072.1_g690.1.mk-Pav_sc0000072.1_g700.1.mk	Pav_sc0000072.1_g690.1.mk-Pav_sc0000072.1_g700.1.mk	intergenic_region	Pav_sc0000072.1_g690.1.mk-Pav_sc0000072.1_g700.1.mk			n.428083T>C
	Pav_sc0000283.1	17381	T	G	G	missense_variant	MODERATE	Pav_sc0000283.1_g070.1.br	Pav_sc0000283.1_g070.1.br	transcript	TRANSCRIPT_Pav_sc0000283.1_g070.1.br	protein_coding	43498	c.1156A>C	p.Thr386Pro	1156/1176	1156/1176	386/391		,G	downstream_gene_variant	MODIFIER	Pav_sc0000283.1_g060.1.br	Pav_sc0000283.1_g060.1.br	transcript	TRANSCRIPT_Pav_sc0000283.1_g060.1.br	protein_coding		c.*182T>G					4903	,A	intergenic_region	MODIFIER	Pav_sc0000072.1_g690.1.mk-Pav_sc0000072.1_g700.1.mk	Pav_sc0000072.1_g690.1.mk-Pav_sc0000072.1_g700.1.mk	intergenic_region	Pav_sc0000072.1_g690.1.mk-Pav_sc0000072.1_g700.1.mk			n.428112G>A
	Pav_sc0000283.1	17405	G	A	A	missense_variant	MODERATE	Pav_sc0000283.1_g070.1.br	Pav_sc0000283.1_g070.1.br	transcript	TRANSCRIPT_Pav_sc0000283.1_g070.1.br	protein_coding	43498	c.1132C>T	p.Arg378Cys	1132/1176	1132/1176	378/391		,A	downstream_gene_variant	MODIFIER	Pav_sc0000283.1_g060.1.br	Pav_sc0000283.1_g060.1.br	transcript	TRANSCRIPT_Pav_sc0000283.1_g060.1.br	protein_coding		c.*206G>A					4844	,C	intergenic_region	MODIFIER	Pav_sc0000072.1_g690.1.mk-Pav_sc0000072.1_g700.1.mk	Pav_sc0000072.1_g690.1.mk-Pav_sc0000072.1_g700.1.mk	intergenic_region	Pav_sc0000072.1_g690.1.mk-Pav_sc0000072.1_g700.1.mk			n.428171T>C
	Pav_sc0000283.1	17419	C	T	T	missense_variant	MODERATE	Pav_sc0000283.1_g070.1.br	Pav_sc0000283.1_g070.1.br	transcript	TRANSCRIPT_Pav_sc0000283.1_g070.1.br	protein_coding	43498	c.1118G>A	p.Gly373Glu	1118/1176	1118/1176	373/391		,T	downstream_gene_variant	MODIFIER	Pav_sc0000283.1_g060.1.br	Pav_sc0000283.1_g060.1.br	transcript	TRANSCRIPT_Pav_sc0000283.1_g060.1.br	protein_coding		c.*220C>T					4145	,A	intergenic_region	MODIFIER	Pav_sc0000072.1_g690.1.mk-Pav_sc0000072.1_g700.1.mk	Pav_sc0000072.1_g690.1.mk-Pav_sc0000072.1_g700.1.mk	intergenic_region	Pav_sc0000072.1_g690.1.mk-Pav_sc0000072.1_g700.1.mk			n.428870T>A
	Pav_sc0000283.1	17537	G	A	A	missense_variant	MODERATE	Pav_sc0000283.1_g070.1.br	Pav_sc0000283.1_g070.1.br	transcript	TRANSCRIPT_Pav_sc0000283.1_g070.1.br	protein_coding	43498	c.1000C>T	p.Leu334Phe	1000/1176	1000/1176	334/391		,A	downstream_gene_variant	MODIFIER	Pav_sc0000283.1_g060.1.br	Pav_sc0000283.1_g060.1.br	transcript	TRANSCRIPT_Pav_sc0000283.1_g060.1.br	protein_coding		c.*338G>A					4080	,T	intergenic_region	MODIFIER	Pav_sc0000072.1_g690.1.mk-Pav_sc0000072.1_g700.1.mk	Pav_sc0000072.1_g690.1.mk-Pav_sc0000072.1_g700.1.mk	intergenic_region	Pav_sc0000072.1_g690.1.mk-Pav_sc0000072.1_g700.1.mk			n.428935A>T
	Pav_sc0000283.1	17648	T	C	C	missense_variant	MODERATE	Pav_sc0000283.1_g070.1.br	Pav_sc0000283.1_g070.1.br	transcript	TRANSCRIPT_Pav_sc0000283.1_g070.1.br	protein_coding	43498	c.889A>G	p.Thr297Ala	889/1176	889/1176	297/391		,C	downstream_gene_variant	MODIFIER	Pav_sc0000283.1_g060.1.br	Pav_sc0000283.1_g060.1.br	transcript	TRANSCRIPT_Pav_sc0000283.1_g060.1.br	protein_coding		c.*449T>C					3681	,A	intergenic_region	MODIFIER	Pav_sc0000072.1_g690.1.mk-Pav_sc0000072.1_g700.1.mk	Pav_sc0000072.1_g690.1.mk-Pav_sc0000072.1_g700.1.mk	intergenic_region	Pav_sc0000072.1_g690.1.mk-Pav_sc0000072.1_g700.1.mk			n.429334G>A
	Pav_sc0000283.1	19503	G	A	A	missense_variant	MODERATE	Pav_sc0000283.1_g070.1.br	Pav_sc0000283.1_g070.1.br	transcript	TRANSCRIPT_Pav_sc0000283.1_g070.1.br	protein_coding	43497	c.16C>T	p.Arg6Trp	16/1176	16/1176	6/391		,A	downstream_gene_variant	MODIFIER	Pav_sc0000283.1_g060.1.br	Pav_sc0000283.1_g060.1.br	transcript	TRANSCRIPT_Pav_sc0000283.1_g060.1.br	protein_coding		c.*2304G>A					3552	,T	intergenic_region	MODIFIER	Pav_sc0000072.1_g690.1.mk-Pav_sc0000072.1_g700.1.mk	Pav_sc0000072.1_g690.1.mk-Pav_sc0000072.1_g700.1.mk	intergenic_region	Pav_sc0000072.1_g690.1.mk-Pav_sc0000072.1_g700.1.mk			n.429463G>T
	Pav_sc0000283.1	19506	A	G	G	missense_variant	MODERATE	Pav_sc0000283.1_g070.1.br	Pav_sc0000283.1_g070.1.br	transcript	TRANSCRIPT_Pav_sc0000283.1_g070.1.br	protein_coding	43497	c.13T>C	p.Ser5Pro	13/1176	13/1176	5/391		,G	downstream_gene_variant	MODIFIER	Pav_sc0000283.1_g060.1.br	Pav_sc0000283.1_g060.1.br	transcript	TRANSCRIPT_Pav_sc0000283.1_g060.1.br	protein_coding		c.*2307A>G					3486	,G	intergenic_region	MODIFIER	Pav_sc0000072.1_g690.1.mk-Pav_sc0000072.1_g700.1.mk	Pav_sc0000072.1_g690.1.mk-Pav_sc0000072.1_g700.1.mk	intergenic_region	Pav_sc0000072.1_g690.1.mk-Pav_sc0000072.1_g700.1.mk			n.429529A>G
	Pav_sc0000322.1	63660	A	C	C	missense_variant	MODERATE	Pav_sc0000322.1_g150.1.mk	Pav_sc0000322.1_g150.1.mk	transcript	TRANSCRIPT_Pav_sc0000322.1_g150.1.mk	protein_coding	43862	c.1102T>G	p.Tyr368Asp	1102/5148	1102/5007	368/1668		,C	downstream_gene_variant	MODIFIER	Pav_sc0000322.1_g160.1.mk	Pav_sc0000322.1_g160.1.mk	transcript	TRANSCRIPT_Pav_sc0000322.1_g160.1.mk	protein_coding		c.*4217T>G					3458	,C	intergenic_region	MODIFIER	Pav_sc0000072.1_g690.1.mk-Pav_sc0000072.1_g700.1.mk	Pav_sc0000072.1_g690.1.mk-Pav_sc0000072.1_g700.1.mk	intergenic_region	Pav_sc0000072.1_g690.1.mk-Pav_sc0000072.1_g700.1.mk			n.429557T>C
	Pav_sc0000322.1	63765	T	G	G	missense_variant	MODERATE	Pav_sc0000322.1_g150.1.mk	Pav_sc0000322.1_g150.1.mk	transcript	TRANSCRIPT_Pav_sc0000322.1_g150.1.mk	protein_coding	43862	c.997A>C	p.Asn333His	997/5148	997/5007	333/1668		,G	downstream_gene_variant	MODIFIER	Pav_sc0000322.1_g160.1.mk	Pav_sc0000322.1_g160.1.mk	transcript	TRANSCRIPT_Pav_sc0000322.1_g160.1.mk	protein_coding		c.*4112A>C					3432	,T	intergenic_region	MODIFIER	Pav_sc0000072.1_g690.1.mk-Pav_sc0000072.1_g700.1.mk	Pav_sc0000072.1_g690.1.mk-Pav_sc0000072.1_g700.1.mk	intergenic_region	Pav_sc0000072.1_g690.1.mk-Pav_sc0000072.1_g700.1.mk			n.429583A>T
	Pav_sc0000322.1	64248	C	T	T	missense_variant	MODERATE	Pav_sc0000322.1_g150.1.mk	Pav_sc0000322.1_g150.1.mk	transcript	TRANSCRIPT_Pav_sc0000322.1_g150.1.mk	protein_coding	43831	c.787G>A	p.Glu263Lys	787/5148	787/5007	263/1668		,T	downstream_gene_variant	MODIFIER	Pav_sc0000322.1_g160.1.mk	Pav_sc0000322.1_g160.1.mk	transcript	TRANSCRIPT_Pav_sc0000322.1_g160.1.mk	protein_coding		c.*3629G>A					3417	,G	intergenic_region	MODIFIER	Pav_sc0000072.1_g690.1.mk-Pav_sc0000072.1_g700.1.mk	Pav_sc0000072.1_g690.1.mk-Pav_sc0000072.1_g700.1.mk	intergenic_region	Pav_sc0000072.1_g690.1.mk-Pav_sc0000072.1_g700.1.mk			n.429598T>G
	Pav_sc0000322.1	64364	A	G	G	missense_variant	MODERATE	Pav_sc0000322.1_g150.1.mk	Pav_sc0000322.1_g150.1.mk	transcript	TRANSCRIPT_Pav_sc0000322.1_g150.1.mk	protein_coding	43831	c.671T>C	p.Leu224Ser	671/5148	671/5007	224/1668		,G	downstream_gene_variant	MODIFIER	Pav_sc0000322.1_g160.1.mk	Pav_sc0000322.1_g160.1.mk	transcript	TRANSCRIPT_Pav_sc0000322.1_g160.1.mk	protein_coding		c.*3513T>C					3279	,A	intergenic_region	MODIFIER	Pav_sc0000072.1_g690.1.mk-Pav_sc0000072.1_g700.1.mk	Pav_sc0000072.1_g690.1.mk-Pav_sc0000072.1_g700.1.mk	intergenic_region	Pav_sc0000072.1_g690.1.mk-Pav_sc0000072.1_g700.1.mk			n.429736G>A
	Pav_sc0000322.1	64580	T	A	A	missense_variant	MODERATE	Pav_sc0000322.1_g150.1.mk	Pav_sc0000322.1_g150.1.mk	transcript	TRANSCRIPT_Pav_sc0000322.1_g150.1.mk	protein_coding	43831	c.455A>T	p.Lys152Met	455/5148	455/5007	152/1668		,A	downstream_gene_variant	MODIFIER	Pav_sc0000322.1_g160.1.mk	Pav_sc0000322.1_g160.1.mk	transcript	TRANSCRIPT_Pav_sc0000322.1_g160.1.mk	protein_coding		c.*3297A>T					3101	,A	intergenic_region	MODIFIER	Pav_sc0000072.1_g690.1.mk-Pav_sc0000072.1_g700.1.mk	Pav_sc0000072.1_g690.1.mk-Pav_sc0000072.1_g700.1.mk	intergenic_region	Pav_sc0000072.1_g690.1.mk-Pav_sc0000072.1_g700.1.mk			n.429914G>A
	Pav_sc0000322.1	64842	C	G	G	missense_variant	MODERATE	Pav_sc0000322.1_g150.1.mk	Pav_sc0000322.1_g150.1.mk	transcript	TRANSCRIPT_Pav_sc0000322.1_g150.1.mk	protein_coding	43831	c.193G>C	p.Glu65Gln	193/5148	193/5007	65/1668		,G	downstream_gene_variant	MODIFIER	Pav_sc0000322.1_g160.1.mk	Pav_sc0000322.1_g160.1.mk	transcript	TRANSCRIPT_Pav_sc0000322.1_g160.1.mk	protein_coding		c.*3035G>C					2918	,A	intergenic_region	MODIFIER	Pav_sc0000072.1_g690.1.mk-Pav_sc0000072.1_g700.1.mk	Pav_sc0000072.1_g690.1.mk-Pav_sc0000072.1_g700.1.mk	intergenic_region	Pav_sc0000072.1_g690.1.mk-Pav_sc0000072.1_g700.1.mk			n.430097G>A
	Pav_sc0000322.1	64995	A	G	G	missense_variant	MODERATE	Pav_sc0000322.1_g150.1.mk	Pav_sc0000322.1_g150.1.mk	transcript	TRANSCRIPT_Pav_sc0000322.1_g150.1.mk	protein_coding	43831	c.40T>C	p.Tyr14His	40/5148	40/5007	14/1668		,G	downstream_gene_variant	MODIFIER	Pav_sc0000322.1_g160.1.mk	Pav_sc0000322.1_g160.1.mk	transcript	TRANSCRIPT_Pav_sc0000322.1_g160.1.mk	protein_coding		c.*2882T>C					2581	,A	intergenic_region	MODIFIER	Pav_sc0000072.1_g690.1.mk-Pav_sc0000072.1_g700.1.mk	Pav_sc0000072.1_g690.1.mk-Pav_sc0000072.1_g700.1.mk	intergenic_region	Pav_sc0000072.1_g690.1.mk-Pav_sc0000072.1_g700.1.mk			n.430434G>A
	Pav_sc0000322.1	68291	G	T	T	missense_variant	MODERATE	Pav_sc0000322.1_g160.1.mk	Pav_sc0000322.1_g160.1.mk	transcript	TRANSCRIPT_Pav_sc0000322.1_g160.1.mk	protein_coding	43558	c.787C>A	p.Gln263Lys	1070/1663	787/1041	263/346		,T	upstream_gene_variant	MODIFIER	Pav_sc0000322.1_g150.1.mk	Pav_sc0000322.1_g150.1.mk	transcript	TRANSCRIPT_Pav_sc0000322.1_g150.1.mk	protein_coding		c.-3257C>A					2531	,C	intergenic_region	MODIFIER	Pav_sc0000072.1_g690.1.mk-Pav_sc0000072.1_g700.1.mk	Pav_sc0000072.1_g690.1.mk-Pav_sc0000072.1_g700.1.mk	intergenic_region	Pav_sc0000072.1_g690.1.mk-Pav_sc0000072.1_g700.1.mk			n.430484T>C
	Pav_sc0000322.1	71057	G	C	C	missense_variant	MODERATE	Pav_sc0000322.1_g160.1.mk	Pav_sc0000322.1_g160.1.mk	transcript	TRANSCRIPT_Pav_sc0000322.1_g160.1.mk	protein_coding	43556	c.278C>G	p.Thr93Ser	561/1663	278/1041	93/346																2457	,A	intergenic_region	MODIFIER	Pav_sc0000072.1_g690.1.mk-Pav_sc0000072.1_g700.1.mk	Pav_sc0000072.1_g690.1.mk-Pav_sc0000072.1_g700.1.mk	intergenic_region	Pav_sc0000072.1_g690.1.mk-Pav_sc0000072.1_g700.1.mk			n.430558G>A
	Pav_sc0000322.1	71306	C	G	G	missense_variant	MODERATE	Pav_sc0000322.1_g160.1.mk	Pav_sc0000322.1_g160.1.mk	transcript	TRANSCRIPT_Pav_sc0000322.1_g160.1.mk	protein_coding	43556	c.29G>C	p.Gly10Ala	312/1663	29/1041	10/346																2359	,T	intergenic_region	MODIFIER	Pav_sc0000072.1_g690.1.mk-Pav_sc0000072.1_g700.1.mk	Pav_sc0000072.1_g690.1.mk-Pav_sc0000072.1_g700.1.mk	intergenic_region	Pav_sc0000072.1_g690.1.mk-Pav_sc0000072.1_g700.1.mk			n.430656C>T
	Pav_sc0000348.1	315142	C	T	T	missense_variant	MODERATE	Pav_sc0000348.1_g630.1.mk	Pav_sc0000348.1_g630.1.mk	transcript	TRANSCRIPT_Pav_sc0000348.1_g630.1.mk	protein_coding	43526	c.140C>T	p.Ala47Val	140/737	140/465	47/154		,T	downstream_gene_variant	MODIFIER	Pav_sc0000348.1_g620.1.mk	Pav_sc0000348.1_g620.1.mk	transcript	TRANSCRIPT_Pav_sc0000348.1_g620.1.mk	protein_coding		c.*2194C>T					2332	,C	intergenic_region	MODIFIER	Pav_sc0000072.1_g690.1.mk-Pav_sc0000072.1_g700.1.mk	Pav_sc0000072.1_g690.1.mk-Pav_sc0000072.1_g700.1.mk	intergenic_region	Pav_sc0000072.1_g690.1.mk-Pav_sc0000072.1_g700.1.mk			n.430683T>C
	Pav_sc0000349.1	56873	G	C	C	missense_variant	MODERATE	Pav_sc0000349.1_g090.1.mk	Pav_sc0000349.1_g090.1.mk	transcript	TRANSCRIPT_Pav_sc0000349.1_g090.1.mk	protein_coding	43739	c.46G>C	p.Val16Leu	160/1505	46/1194	16/397		,C	downstream_gene_variant	MODIFIER	Pav_sc0000349.1_g080.1.mk	Pav_sc0000349.1_g080.1.mk	transcript	TRANSCRIPT_Pav_sc0000349.1_g080.1.mk	protein_coding		c.*1030G>C					2309	,T	intergenic_region	MODIFIER	Pav_sc0000072.1_g690.1.mk-Pav_sc0000072.1_g700.1.mk	Pav_sc0000072.1_g690.1.mk-Pav_sc0000072.1_g700.1.mk	intergenic_region	Pav_sc0000072.1_g690.1.mk-Pav_sc0000072.1_g700.1.mk			n.430706G>T
	Pav_sc0000349.1	65292	A	C	C	missense_variant	MODERATE	Pav_sc0000349.1_g100.1.mk	Pav_sc0000349.1_g100.1.mk	transcript	TRANSCRIPT_Pav_sc0000349.1_g100.1.mk	protein_coding	43588	c.946A>C	p.Asn316His	1256/1999	946/1059	316/352		,C	upstream_gene_variant	MODIFIER	Pav_sc0000349.1_g110.1.mk	Pav_sc0000349.1_g110.1.mk	transcript	TRANSCRIPT_Pav_sc0000349.1_g110.1.mk	protein_coding		c.-2022A>C					2224	,T	intergenic_region	MODIFIER	Pav_sc0000072.1_g690.1.mk-Pav_sc0000072.1_g700.1.mk	Pav_sc0000072.1_g690.1.mk-Pav_sc0000072.1_g700.1.mk	intergenic_region	Pav_sc0000072.1_g690.1.mk-Pav_sc0000072.1_g700.1.mk			n.430791C>T
	Pav_sc0000349.1	65599	G	A	A	missense_variant	MODERATE	Pav_sc0000349.1_g100.1.mk	Pav_sc0000349.1_g100.1.mk	transcript	TRANSCRIPT_Pav_sc0000349.1_g100.1.mk	protein_coding	43589	c.994G>A	p.Val332Met	1304/1999	994/1059	332/352		,A	upstream_gene_variant	MODIFIER	Pav_sc0000349.1_g110.1.mk	Pav_sc0000349.1_g110.1.mk	transcript	TRANSCRIPT_Pav_sc0000349.1_g110.1.mk	protein_coding		c.-1715G>A					1874	,T	intergenic_region	MODIFIER	Pav_sc0000072.1_g690.1.mk-Pav_sc0000072.1_g700.1.mk	Pav_sc0000072.1_g690.1.mk-Pav_sc0000072.1_g700.1.mk	intergenic_region	Pav_sc0000072.1_g690.1.mk-Pav_sc0000072.1_g700.1.mk			n.431141A>T
	Pav_sc0000349.1	65634	T	G	G	missense_variant	MODERATE	Pav_sc0000349.1_g100.1.mk	Pav_sc0000349.1_g100.1.mk	transcript	TRANSCRIPT_Pav_sc0000349.1_g100.1.mk	protein_coding	43589	c.1029T>G	p.Asp343Glu	1339/1999	1029/1059	343/352		,G	upstream_gene_variant	MODIFIER	Pav_sc0000349.1_g110.1.mk	Pav_sc0000349.1_g110.1.mk	transcript	TRANSCRIPT_Pav_sc0000349.1_g110.1.mk	protein_coding		c.-1680T>G					1429	,G	intergenic_region	MODIFIER	Pav_sc0000072.1_g690.1.mk-Pav_sc0000072.1_g700.1.mk	Pav_sc0000072.1_g690.1.mk-Pav_sc0000072.1_g700.1.mk	intergenic_region	Pav_sc0000072.1_g690.1.mk-Pav_sc0000072.1_g700.1.mk			n.431586T>G
	Pav_sc0000363.1	497877	C	A	A	missense_variant	MODERATE	Pav_sc0000363.1_g840.1.mk	Pav_sc0000363.1_g840.1.mk	transcript	TRANSCRIPT_Pav_sc0000363.1_g840.1.mk	protein_coding	43557	c.204G>T	p.Met68Ile	308/623	204/519	68/172																1390	,T	intergenic_region	MODIFIER	Pav_sc0000072.1_g690.1.mk-Pav_sc0000072.1_g700.1.mk	Pav_sc0000072.1_g690.1.mk-Pav_sc0000072.1_g700.1.mk	intergenic_region	Pav_sc0000072.1_g690.1.mk-Pav_sc0000072.1_g700.1.mk			n.431625A>T
	Pav_sc0000376.1	295602	G	A	A	missense_variant	MODERATE	Pav_sc0000376.1_g570.1.br	Pav_sc0000376.1_g570.1.br	transcript	TRANSCRIPT_Pav_sc0000376.1_g570.1.br	protein_coding	43527	c.827C>T	p.Ser276Leu	827/903	827/903	276/300		WARNING_TRANSCRIPT_MULTIPLE_STOP_CODONS,A	upstream_gene_variant	MODIFIER	Pav_sc0000376.1_g550.1.mk	Pav_sc0000376.1_g550.1.mk	transcript	TRANSCRIPT_Pav_sc0000376.1_g550.1.mk	protein_coding		c.-4699C>T					1362	,T	intergenic_region	MODIFIER	Pav_sc0000072.1_g690.1.mk-Pav_sc0000072.1_g700.1.mk	Pav_sc0000072.1_g690.1.mk-Pav_sc0000072.1_g700.1.mk	intergenic_region	Pav_sc0000072.1_g690.1.mk-Pav_sc0000072.1_g700.1.mk			n.431653A>T
	Pav_sc0000376.1	295612	C	T	T	missense_variant	MODERATE	Pav_sc0000376.1_g570.1.br	Pav_sc0000376.1_g570.1.br	transcript	TRANSCRIPT_Pav_sc0000376.1_g570.1.br	protein_coding	43527	c.817G>A	p.Ala273Thr	817/903	817/903	273/300		WARNING_TRANSCRIPT_MULTIPLE_STOP_CODONS,T	upstream_gene_variant	MODIFIER	Pav_sc0000376.1_g550.1.mk	Pav_sc0000376.1_g550.1.mk	transcript	TRANSCRIPT_Pav_sc0000376.1_g550.1.mk	protein_coding		c.-4709G>A					1326	,T	intergenic_region	MODIFIER	Pav_sc0000072.1_g690.1.mk-Pav_sc0000072.1_g700.1.mk	Pav_sc0000072.1_g690.1.mk-Pav_sc0000072.1_g700.1.mk	intergenic_region	Pav_sc0000072.1_g690.1.mk-Pav_sc0000072.1_g700.1.mk			n.431689A>T
	Pav_sc0000376.1	295793	A	G	G	missense_variant	MODERATE	Pav_sc0000376.1_g570.1.br	Pav_sc0000376.1_g570.1.br	transcript	TRANSCRIPT_Pav_sc0000376.1_g570.1.br	protein_coding	43526	c.706T>C	p.Ser236Pro	706/903	706/903	236/300		WARNING_TRANSCRIPT_MULTIPLE_STOP_CODONS,G	upstream_gene_variant	MODIFIER	Pav_sc0000376.1_g550.1.mk	Pav_sc0000376.1_g550.1.mk	transcript	TRANSCRIPT_Pav_sc0000376.1_g550.1.mk	protein_coding		c.-4890T>C					1313	,T	intergenic_region	MODIFIER	Pav_sc0000072.1_g690.1.mk-Pav_sc0000072.1_g700.1.mk	Pav_sc0000072.1_g690.1.mk-Pav_sc0000072.1_g700.1.mk	intergenic_region	Pav_sc0000072.1_g690.1.mk-Pav_sc0000072.1_g700.1.mk			n.431702A>T
	Pav_sc0000409.1	41027	G	A	A	missense_variant	MODERATE	Pav_sc0000409.1_g070.1.mk	Pav_sc0000409.1_g070.1.mk	transcript	TRANSCRIPT_Pav_sc0000409.1_g070.1.mk	protein_coding	43466	c.262C>T	p.Arg88Cys	262/354	262/354	88/117		WARNING_TRANSCRIPT_NO_START_CODON,A	upstream_gene_variant	MODIFIER	Pav_sc0000409.1_g050.1.br	Pav_sc0000409.1_g050.1.br	transcript	TRANSCRIPT_Pav_sc0000409.1_g050.1.br	protein_coding		c.-4383C>T
	Pav_sc0000480.1	747609	C	T	T	missense_variant	MODERATE	Pav_sc0000480.1_g1160.1.br	Pav_sc0000480.1_g1160.1.br	transcript	TRANSCRIPT_Pav_sc0000480.1_g1160.1.br	protein_coding	43466	c.244C>T	p.Pro82Ser	244/258	244/258	82/85		,T	upstream_gene_variant	MODIFIER	Pav_sc0000480.1_g1150.1.br	Pav_sc0000480.1_g1150.1.br	transcript	TRANSCRIPT_Pav_sc0000480.1_g1150.1.br	protein_coding		c.-568G>A
	Pav_sc0000480.1	747612	A	G	G	missense_variant	MODERATE	Pav_sc0000480.1_g1160.1.br	Pav_sc0000480.1_g1160.1.br	transcript	TRANSCRIPT_Pav_sc0000480.1_g1160.1.br	protein_coding	43466	c.247A>G	p.Asn83Asp	247/258	247/258	83/85		,G	upstream_gene_variant	MODIFIER	Pav_sc0000480.1_g1150.1.br	Pav_sc0000480.1_g1150.1.br	transcript	TRANSCRIPT_Pav_sc0000480.1_g1150.1.br	protein_coding		c.-571T>C
	Pav_sc0000480.1	747806	G	A	A	missense_variant	MODERATE	Pav_sc0000480.1_g1170.1.br	Pav_sc0000480.1_g1170.1.br	transcript	TRANSCRIPT_Pav_sc0000480.1_g1170.1.br	protein_coding	43497	c.121G>A	p.Asp41Asn	121/365	121/365	41/120		WARNING_TRANSCRIPT_MULTIPLE_STOP_CODONS,A	upstream_gene_variant	MODIFIER	Pav_sc0000480.1_g1150.1.br	Pav_sc0000480.1_g1150.1.br	transcript	TRANSCRIPT_Pav_sc0000480.1_g1150.1.br	protein_coding		c.-765C>T
	Pav_sc0000480.1	752765	A	G	G	missense_variant	MODERATE	Pav_sc0000480.1_g1190.1.mk	Pav_sc0000480.1_g1190.1.mk	transcript	TRANSCRIPT_Pav_sc0000480.1_g1190.1.mk	protein_coding	43525	c.161A>G	p.Asn54Ser	161/811	161/567	54/188		,G	downstream_gene_variant	MODIFIER	Pav_sc0000480.1_g1170.1.br	Pav_sc0000480.1_g1170.1.br	transcript	TRANSCRIPT_Pav_sc0000480.1_g1170.1.br	protein_coding		c.*3085A>G
	Pav_sc0000480.1	752839	C	T	T	missense_variant	MODERATE	Pav_sc0000480.1_g1190.1.mk	Pav_sc0000480.1_g1190.1.mk	transcript	TRANSCRIPT_Pav_sc0000480.1_g1190.1.mk	protein_coding	43525	c.235C>T	p.Arg79Trp	235/811	235/567	79/188		,T	downstream_gene_variant	MODIFIER	Pav_sc0000480.1_g1170.1.br	Pav_sc0000480.1_g1170.1.br	transcript	TRANSCRIPT_Pav_sc0000480.1_g1170.1.br	protein_coding		c.*3159C>T
	Pav_sc0000480.1	752911	G	A	A	missense_variant	MODERATE	Pav_sc0000480.1_g1190.1.mk	Pav_sc0000480.1_g1190.1.mk	transcript	TRANSCRIPT_Pav_sc0000480.1_g1190.1.mk	protein_coding	43525	c.307G>A	p.Val103Ile	307/811	307/567	103/188		,A	downstream_gene_variant	MODIFIER	Pav_sc0000480.1_g1170.1.br	Pav_sc0000480.1_g1170.1.br	transcript	TRANSCRIPT_Pav_sc0000480.1_g1170.1.br	protein_coding		c.*3231G>A
	Pav_sc0000480.1	752963	T	G	G	missense_variant	MODERATE	Pav_sc0000480.1_g1190.1.mk	Pav_sc0000480.1_g1190.1.mk	transcript	TRANSCRIPT_Pav_sc0000480.1_g1190.1.mk	protein_coding	43525	c.359T>G	p.Leu120Arg	359/811	359/567	120/188		,G	downstream_gene_variant	MODIFIER	Pav_sc0000480.1_g1170.1.br	Pav_sc0000480.1_g1170.1.br	transcript	TRANSCRIPT_Pav_sc0000480.1_g1170.1.br	protein_coding		c.*3283T>G
	Pav_sc0000480.1	752969	G	A	A	missense_variant	MODERATE	Pav_sc0000480.1_g1190.1.mk	Pav_sc0000480.1_g1190.1.mk	transcript	TRANSCRIPT_Pav_sc0000480.1_g1190.1.mk	protein_coding	43525	c.365G>A	p.Arg122His	365/811	365/567	122/188		,A	downstream_gene_variant	MODIFIER	Pav_sc0000480.1_g1170.1.br	Pav_sc0000480.1_g1170.1.br	transcript	TRANSCRIPT_Pav_sc0000480.1_g1170.1.br	protein_coding		c.*3289G>A
	Pav_sc0000480.1	753011	G	C	C	missense_variant	MODERATE	Pav_sc0000480.1_g1190.1.mk	Pav_sc0000480.1_g1190.1.mk	transcript	TRANSCRIPT_Pav_sc0000480.1_g1190.1.mk	protein_coding	43525	c.407G>C	p.Arg136Thr	407/811	407/567	136/188		,C	downstream_gene_variant	MODIFIER	Pav_sc0000480.1_g1170.1.br	Pav_sc0000480.1_g1170.1.br	transcript	TRANSCRIPT_Pav_sc0000480.1_g1170.1.br	protein_coding		c.*3331G>C					5000	,A	intergenic_region	MODIFIER	Pav_sc0000087.1_g170.1.mk-Pav_sc0000087.1_g180.1.mk	Pav_sc0000087.1_g170.1.mk-Pav_sc0000087.1_g180.1.mk	intergenic_region	Pav_sc0000087.1_g170.1.mk-Pav_sc0000087.1_g180.1.mk			n.75928T>A
	Pav_sc0000480.1	753020	G	T	T	missense_variant	MODERATE	Pav_sc0000480.1_g1190.1.mk	Pav_sc0000480.1_g1190.1.mk	transcript	TRANSCRIPT_Pav_sc0000480.1_g1190.1.mk	protein_coding	43525	c.416G>T	p.Arg139Leu	416/811	416/567	139/188		,T	downstream_gene_variant	MODIFIER	Pav_sc0000480.1_g1170.1.br	Pav_sc0000480.1_g1170.1.br	transcript	TRANSCRIPT_Pav_sc0000480.1_g1170.1.br	protein_coding		c.*3340G>T					4904	,G	intergenic_region	MODIFIER	Pav_sc0000087.1_g170.1.mk-Pav_sc0000087.1_g180.1.mk	Pav_sc0000087.1_g170.1.mk-Pav_sc0000087.1_g180.1.mk	intergenic_region	Pav_sc0000087.1_g170.1.mk-Pav_sc0000087.1_g180.1.mk			n.76024A>G
	Pav_sc0000480.1	757868	T	C	C	missense_variant	MODERATE	Pav_sc0000480.1_g1200.1.mk	Pav_sc0000480.1_g1200.1.mk	transcript	TRANSCRIPT_Pav_sc0000480.1_g1200.1.mk	protein_coding	43498	c.895A>G	p.Lys299Glu	1023/1279	895/936	299/311		,C	downstream_gene_variant	MODIFIER	Pav_sc0000480.1_g1190.1.mk	Pav_sc0000480.1_g1190.1.mk	transcript	TRANSCRIPT_Pav_sc0000480.1_g1190.1.mk	protein_coding		c.*4440T>C					4894	,A	intergenic_region	MODIFIER	Pav_sc0000087.1_g170.1.mk-Pav_sc0000087.1_g180.1.mk	Pav_sc0000087.1_g170.1.mk-Pav_sc0000087.1_g180.1.mk	intergenic_region	Pav_sc0000087.1_g170.1.mk-Pav_sc0000087.1_g180.1.mk			n.76034C>A
	Pav_sc0000480.1	757886	C	A	A	missense_variant	MODERATE	Pav_sc0000480.1_g1200.1.mk	Pav_sc0000480.1_g1200.1.mk	transcript	TRANSCRIPT_Pav_sc0000480.1_g1200.1.mk	protein_coding	43498	c.877G>T	p.Ala293Ser	1005/1279	877/936	293/311		,A	downstream_gene_variant	MODIFIER	Pav_sc0000480.1_g1190.1.mk	Pav_sc0000480.1_g1190.1.mk	transcript	TRANSCRIPT_Pav_sc0000480.1_g1190.1.mk	protein_coding		c.*4458C>A					4768	,T	intergenic_region	MODIFIER	Pav_sc0000087.1_g170.1.mk-Pav_sc0000087.1_g180.1.mk	Pav_sc0000087.1_g170.1.mk-Pav_sc0000087.1_g180.1.mk	intergenic_region	Pav_sc0000087.1_g170.1.mk-Pav_sc0000087.1_g180.1.mk			n.76160A>T
	Pav_sc0000480.1	758388	T	G	G	missense_variant	MODERATE	Pav_sc0000480.1_g1200.1.mk	Pav_sc0000480.1_g1200.1.mk	transcript	TRANSCRIPT_Pav_sc0000480.1_g1200.1.mk	protein_coding	43497	c.785A>C	p.Gln262Pro	913/1279	785/936	262/311		,G	downstream_gene_variant	MODIFIER	Pav_sc0000480.1_g1190.1.mk	Pav_sc0000480.1_g1190.1.mk	transcript	TRANSCRIPT_Pav_sc0000480.1_g1190.1.mk	protein_coding		c.*4960T>G					4594	,C	intergenic_region	MODIFIER	Pav_sc0000087.1_g170.1.mk-Pav_sc0000087.1_g180.1.mk	Pav_sc0000087.1_g170.1.mk-Pav_sc0000087.1_g180.1.mk	intergenic_region	Pav_sc0000087.1_g170.1.mk-Pav_sc0000087.1_g180.1.mk			n.76334A>C
	Pav_sc0000480.1	758584	T	C	C	missense_variant	MODERATE	Pav_sc0000480.1_g1200.1.mk	Pav_sc0000480.1_g1200.1.mk	transcript	TRANSCRIPT_Pav_sc0000480.1_g1200.1.mk	protein_coding	43497	c.589A>G	p.Thr197Ala	717/1279	589/936	197/311		,C	downstream_gene_variant	MODIFIER	Pav_sc0000480.1_g1190.1.mk	Pav_sc0000480.1_g1190.1.mk	transcript	TRANSCRIPT_Pav_sc0000480.1_g1190.1.mk	protein_coding		c.*5156T>C					4544	,G	intergenic_region	MODIFIER	Pav_sc0000087.1_g170.1.mk-Pav_sc0000087.1_g180.1.mk	Pav_sc0000087.1_g170.1.mk-Pav_sc0000087.1_g180.1.mk	intergenic_region	Pav_sc0000087.1_g170.1.mk-Pav_sc0000087.1_g180.1.mk			n.76384A>G
	Pav_sc0000488.1	227403	T	C	C	missense_variant	MODERATE	Pav_sc0000488.1_g530.1.mk	Pav_sc0000488.1_g530.1.mk	transcript	TRANSCRIPT_Pav_sc0000488.1_g530.1.mk	protein_coding	43648	c.854A>G	p.Glu285Gly	1078/1743	854/1074	285/357		,C	upstream_gene_variant	MODIFIER	Pav_sc0000488.1_g540.1.mk	Pav_sc0000488.1_g540.1.mk	transcript	TRANSCRIPT_Pav_sc0000488.1_g540.1.mk	protein_coding		c.-2388T>C					4326	,G	intergenic_region	MODIFIER	Pav_sc0000087.1_g170.1.mk-Pav_sc0000087.1_g180.1.mk	Pav_sc0000087.1_g170.1.mk-Pav_sc0000087.1_g180.1.mk	intergenic_region	Pav_sc0000087.1_g170.1.mk-Pav_sc0000087.1_g180.1.mk			n.76602C>G
	Pav_sc0000488.1	241580	C	T	T	missense_variant	MODERATE	Pav_sc0000488.1_g540.1.mk	Pav_sc0000488.1_g540.1.mk	transcript	TRANSCRIPT_Pav_sc0000488.1_g540.1.mk	protein_coding	16/17	c.2857C>T	p.Arg953Cys	3415/5223	2857/4287	953/1428		,T	downstream_gene_variant	MODIFIER	Pav_sc0000488.1_g550.1.mk	Pav_sc0000488.1_g550.1.mk	transcript	TRANSCRIPT_Pav_sc0000488.1_g550.1.mk	protein_coding		c.*2909G>A					4223	,A	intergenic_region	MODIFIER	Pav_sc0000087.1_g170.1.mk-Pav_sc0000087.1_g180.1.mk	Pav_sc0000087.1_g170.1.mk-Pav_sc0000087.1_g180.1.mk	intergenic_region	Pav_sc0000087.1_g170.1.mk-Pav_sc0000087.1_g180.1.mk			n.76705G>A
	Pav_sc0000488.1	242984	A	C	C	missense_variant	MODERATE	Pav_sc0000488.1_g540.1.mk	Pav_sc0000488.1_g540.1.mk	transcript	TRANSCRIPT_Pav_sc0000488.1_g540.1.mk	protein_coding	17/17	c.3466A>C	p.Thr1156Pro	4024/5223	3466/4287	1156/1428		,C	downstream_gene_variant	MODIFIER	Pav_sc0000488.1_g550.1.mk	Pav_sc0000488.1_g550.1.mk	transcript	TRANSCRIPT_Pav_sc0000488.1_g550.1.mk	protein_coding		c.*1505T>G					4216	,T	intergenic_region	MODIFIER	Pav_sc0000087.1_g170.1.mk-Pav_sc0000087.1_g180.1.mk	Pav_sc0000087.1_g170.1.mk-Pav_sc0000087.1_g180.1.mk	intergenic_region	Pav_sc0000087.1_g170.1.mk-Pav_sc0000087.1_g180.1.mk			n.76712A>T
	Pav_sc0000488.1	246883	T	C	C	missense_variant&splice_region_variant	MODERATE	Pav_sc0000488.1_g550.1.mk	Pav_sc0000488.1_g550.1.mk	transcript	TRANSCRIPT_Pav_sc0000488.1_g550.1.mk	protein_coding	13/20	c.2029A>G	p.Thr677Ala	2069/3595	2029/3288	677/1095		,C	downstream_gene_variant	MODIFIER	Pav_sc0000488.1_g540.1.mk	Pav_sc0000488.1_g540.1.mk	transcript	TRANSCRIPT_Pav_sc0000488.1_g540.1.mk	protein_coding		c.*3078T>C					4163	,T	intergenic_region	MODIFIER	Pav_sc0000087.1_g170.1.mk-Pav_sc0000087.1_g180.1.mk	Pav_sc0000087.1_g170.1.mk-Pav_sc0000087.1_g180.1.mk	intergenic_region	Pav_sc0000087.1_g170.1.mk-Pav_sc0000087.1_g180.1.mk			n.76765G>T
	Pav_sc0000491.1	176052	A	T	T	missense_variant	MODERATE	Pav_sc0000491.1_g310.1.mk	Pav_sc0000491.1_g310.1.mk	transcript	TRANSCRIPT_Pav_sc0000491.1_g310.1.mk	protein_coding	43556	c.350A>T	p.Asp117Val	534/1450	350/966	117/321		,T	downstream_gene_variant	MODIFIER	Pav_sc0000491.1_g320.1.mk	Pav_sc0000491.1_g320.1.mk	transcript	TRANSCRIPT_Pav_sc0000491.1_g320.1.mk	protein_coding		c.*4674T>A					4148	,G	intergenic_region	MODIFIER	Pav_sc0000087.1_g170.1.mk-Pav_sc0000087.1_g180.1.mk	Pav_sc0000087.1_g170.1.mk-Pav_sc0000087.1_g180.1.mk	intergenic_region	Pav_sc0000087.1_g170.1.mk-Pav_sc0000087.1_g180.1.mk			n.76780T>G
	Pav_sc0000491.1	176934	C	T	T	missense_variant	MODERATE	Pav_sc0000491.1_g310.1.mk	Pav_sc0000491.1_g310.1.mk	transcript	TRANSCRIPT_Pav_sc0000491.1_g310.1.mk	protein_coding	43558	c.775C>T	p.His259Tyr	959/1450	775/966	259/321		,T	downstream_gene_variant	MODIFIER	Pav_sc0000491.1_g320.1.mk	Pav_sc0000491.1_g320.1.mk	transcript	TRANSCRIPT_Pav_sc0000491.1_g320.1.mk	protein_coding		c.*3792G>A					4089	,T	intergenic_region	MODIFIER	Pav_sc0000087.1_g170.1.mk-Pav_sc0000087.1_g180.1.mk	Pav_sc0000087.1_g170.1.mk-Pav_sc0000087.1_g180.1.mk	intergenic_region	Pav_sc0000087.1_g170.1.mk-Pav_sc0000087.1_g180.1.mk			n.76839G>T
	Pav_sc0000545.1	111841	G	A	A	missense_variant	MODERATE	Pav_sc0000545.1_g160.1.mk	Pav_sc0000545.1_g160.1.mk	transcript	TRANSCRIPT_Pav_sc0000545.1_g160.1.mk	protein_coding	43525	c.49G>A	p.Ala17Thr	49/1248	49/1248	17/415		,A	upstream_gene_variant	MODIFIER	Pav_sc0000545.1_g150.1.mk	Pav_sc0000545.1_g150.1.mk	transcript	TRANSCRIPT_Pav_sc0000545.1_g150.1.mk	protein_coding		c.-1454C>T					3970	,A	intergenic_region	MODIFIER	Pav_sc0000087.1_g170.1.mk-Pav_sc0000087.1_g180.1.mk	Pav_sc0000087.1_g170.1.mk-Pav_sc0000087.1_g180.1.mk	intergenic_region	Pav_sc0000087.1_g170.1.mk-Pav_sc0000087.1_g180.1.mk			n.76958T>A
	Pav_sc0000545.1	111874	G	A	A	missense_variant	MODERATE	Pav_sc0000545.1_g160.1.mk	Pav_sc0000545.1_g160.1.mk	transcript	TRANSCRIPT_Pav_sc0000545.1_g160.1.mk	protein_coding	43525	c.82G>A	p.Ala28Thr	82/1248	82/1248	28/415		,A	upstream_gene_variant	MODIFIER	Pav_sc0000545.1_g150.1.mk	Pav_sc0000545.1_g150.1.mk	transcript	TRANSCRIPT_Pav_sc0000545.1_g150.1.mk	protein_coding		c.-1487C>T					3821	,T	intergenic_region	MODIFIER	Pav_sc0000087.1_g170.1.mk-Pav_sc0000087.1_g180.1.mk	Pav_sc0000087.1_g170.1.mk-Pav_sc0000087.1_g180.1.mk	intergenic_region	Pav_sc0000087.1_g170.1.mk-Pav_sc0000087.1_g180.1.mk			n.77107G>T
	Pav_sc0000545.1	112000	T	G	G	missense_variant	MODERATE	Pav_sc0000545.1_g160.1.mk	Pav_sc0000545.1_g160.1.mk	transcript	TRANSCRIPT_Pav_sc0000545.1_g160.1.mk	protein_coding	43525	c.208T>G	p.Ser70Ala	208/1248	208/1248	70/415		,G	upstream_gene_variant	MODIFIER	Pav_sc0000545.1_g150.1.mk	Pav_sc0000545.1_g150.1.mk	transcript	TRANSCRIPT_Pav_sc0000545.1_g150.1.mk	protein_coding		c.-1613A>C					3799	,C	intergenic_region	MODIFIER	Pav_sc0000087.1_g170.1.mk-Pav_sc0000087.1_g180.1.mk	Pav_sc0000087.1_g170.1.mk-Pav_sc0000087.1_g180.1.mk	intergenic_region	Pav_sc0000087.1_g170.1.mk-Pav_sc0000087.1_g180.1.mk			n.77129T>C
	Pav_sc0000545.1	112061	G	A	A	missense_variant	MODERATE	Pav_sc0000545.1_g160.1.mk	Pav_sc0000545.1_g160.1.mk	transcript	TRANSCRIPT_Pav_sc0000545.1_g160.1.mk	protein_coding	43525	c.269G>A	p.Arg90Gln	269/1248	269/1248	90/415		,A	upstream_gene_variant	MODIFIER	Pav_sc0000545.1_g150.1.mk	Pav_sc0000545.1_g150.1.mk	transcript	TRANSCRIPT_Pav_sc0000545.1_g150.1.mk	protein_coding		c.-1674C>T					3753	,C	intergenic_region	MODIFIER	Pav_sc0000087.1_g170.1.mk-Pav_sc0000087.1_g180.1.mk	Pav_sc0000087.1_g170.1.mk-Pav_sc0000087.1_g180.1.mk	intergenic_region	Pav_sc0000087.1_g170.1.mk-Pav_sc0000087.1_g180.1.mk			n.77175T>C
	Pav_sc0000545.1	112102	A	G	G	missense_variant	MODERATE	Pav_sc0000545.1_g160.1.mk	Pav_sc0000545.1_g160.1.mk	transcript	TRANSCRIPT_Pav_sc0000545.1_g160.1.mk	protein_coding	43525	c.310A>G	p.Thr104Ala	310/1248	310/1248	104/415		,G	upstream_gene_variant	MODIFIER	Pav_sc0000545.1_g150.1.mk	Pav_sc0000545.1_g150.1.mk	transcript	TRANSCRIPT_Pav_sc0000545.1_g150.1.mk	protein_coding		c.-1715T>C					3745	,T	intergenic_region	MODIFIER	Pav_sc0000087.1_g170.1.mk-Pav_sc0000087.1_g180.1.mk	Pav_sc0000087.1_g170.1.mk-Pav_sc0000087.1_g180.1.mk	intergenic_region	Pav_sc0000087.1_g170.1.mk-Pav_sc0000087.1_g180.1.mk			n.77183C>T
	Pav_sc0000545.1	112705	A	C	C	missense_variant	MODERATE	Pav_sc0000545.1_g160.1.mk	Pav_sc0000545.1_g160.1.mk	transcript	TRANSCRIPT_Pav_sc0000545.1_g160.1.mk	protein_coding	43526	c.346A>C	p.Ile116Leu	346/1248	346/1248	116/415		,C	upstream_gene_variant	MODIFIER	Pav_sc0000545.1_g150.1.mk	Pav_sc0000545.1_g150.1.mk	transcript	TRANSCRIPT_Pav_sc0000545.1_g150.1.mk	protein_coding		c.-2318T>G					3725	,A	intergenic_region	MODIFIER	Pav_sc0000087.1_g170.1.mk-Pav_sc0000087.1_g180.1.mk	Pav_sc0000087.1_g170.1.mk-Pav_sc0000087.1_g180.1.mk	intergenic_region	Pav_sc0000087.1_g170.1.mk-Pav_sc0000087.1_g180.1.mk			n.77203C>A
	Pav_sc0000545.1	112810	C	G	G	missense_variant	MODERATE	Pav_sc0000545.1_g160.1.mk	Pav_sc0000545.1_g160.1.mk	transcript	TRANSCRIPT_Pav_sc0000545.1_g160.1.mk	protein_coding	43526	c.451C>G	p.Pro151Ala	451/1248	451/1248	151/415		,G	upstream_gene_variant	MODIFIER	Pav_sc0000545.1_g150.1.mk	Pav_sc0000545.1_g150.1.mk	transcript	TRANSCRIPT_Pav_sc0000545.1_g150.1.mk	protein_coding		c.-2423G>C					3702	,G	intergenic_region	MODIFIER	Pav_sc0000087.1_g170.1.mk-Pav_sc0000087.1_g180.1.mk	Pav_sc0000087.1_g170.1.mk-Pav_sc0000087.1_g180.1.mk	intergenic_region	Pav_sc0000087.1_g170.1.mk-Pav_sc0000087.1_g180.1.mk			n.77226A>G
	Pav_sc0000545.1	112955	T	C	C	missense_variant	MODERATE	Pav_sc0000545.1_g160.1.mk	Pav_sc0000545.1_g160.1.mk	transcript	TRANSCRIPT_Pav_sc0000545.1_g160.1.mk	protein_coding	43526	c.596T>C	p.Ile199Thr	596/1248	596/1248	199/415		,C	upstream_gene_variant	MODIFIER	Pav_sc0000545.1_g150.1.mk	Pav_sc0000545.1_g150.1.mk	transcript	TRANSCRIPT_Pav_sc0000545.1_g150.1.mk	protein_coding		c.-2568A>G					3692	,G	intergenic_region	MODIFIER	Pav_sc0000087.1_g170.1.mk-Pav_sc0000087.1_g180.1.mk	Pav_sc0000087.1_g170.1.mk-Pav_sc0000087.1_g180.1.mk	intergenic_region	Pav_sc0000087.1_g170.1.mk-Pav_sc0000087.1_g180.1.mk			n.77236C>G
	Pav_sc0000545.1	120057	G	A	A	missense_variant	MODERATE	Pav_sc0000545.1_g190.1.br	Pav_sc0000545.1_g190.1.br	transcript	TRANSCRIPT_Pav_sc0000545.1_g190.1.br	protein_coding	43466	c.358G>A	p.Ala120Thr	358/552	358/552	120/183		,A	upstream_gene_variant	MODIFIER	Pav_sc0000545.1_g170.1.mk	Pav_sc0000545.1_g170.1.mk	transcript	TRANSCRIPT_Pav_sc0000545.1_g170.1.mk	protein_coding		c.-3175C>T					3691	,C	intergenic_region	MODIFIER	Pav_sc0000087.1_g170.1.mk-Pav_sc0000087.1_g180.1.mk	Pav_sc0000087.1_g170.1.mk-Pav_sc0000087.1_g180.1.mk	intergenic_region	Pav_sc0000087.1_g170.1.mk-Pav_sc0000087.1_g180.1.mk			n.77237T>C
	Pav_sc0000545.1	120069	A	G	G	missense_variant	MODERATE	Pav_sc0000545.1_g190.1.br	Pav_sc0000545.1_g190.1.br	transcript	TRANSCRIPT_Pav_sc0000545.1_g190.1.br	protein_coding	43466	c.370A>G	p.Thr124Ala	370/552	370/552	124/183		,G	upstream_gene_variant	MODIFIER	Pav_sc0000545.1_g170.1.mk	Pav_sc0000545.1_g170.1.mk	transcript	TRANSCRIPT_Pav_sc0000545.1_g170.1.mk	protein_coding		c.-3187T>C					3667	,C	intergenic_region	MODIFIER	Pav_sc0000087.1_g170.1.mk-Pav_sc0000087.1_g180.1.mk	Pav_sc0000087.1_g170.1.mk-Pav_sc0000087.1_g180.1.mk	intergenic_region	Pav_sc0000087.1_g170.1.mk-Pav_sc0000087.1_g180.1.mk			n.77261T>C
	Pav_sc0000545.1	120098	C	G	G	missense_variant	MODERATE	Pav_sc0000545.1_g190.1.br	Pav_sc0000545.1_g190.1.br	transcript	TRANSCRIPT_Pav_sc0000545.1_g190.1.br	protein_coding	43466	c.399C>G	p.Asn133Lys	399/552	399/552	133/183		,G	upstream_gene_variant	MODIFIER	Pav_sc0000545.1_g170.1.mk	Pav_sc0000545.1_g170.1.mk	transcript	TRANSCRIPT_Pav_sc0000545.1_g170.1.mk	protein_coding		c.-3216G>C					3655	,G	intergenic_region	MODIFIER	Pav_sc0000087.1_g170.1.mk-Pav_sc0000087.1_g180.1.mk	Pav_sc0000087.1_g170.1.mk-Pav_sc0000087.1_g180.1.mk	intergenic_region	Pav_sc0000087.1_g170.1.mk-Pav_sc0000087.1_g180.1.mk			n.77273A>G
	Pav_sc0000545.1	120216	G	*,A	A	missense_variant	MODERATE	Pav_sc0000545.1_g190.1.br	Pav_sc0000545.1_g190.1.br	transcript	TRANSCRIPT_Pav_sc0000545.1_g190.1.br	protein_coding	43466	c.517G>A	p.Val173Met	517/552	517/552	173/183		,A	upstream_gene_variant	MODIFIER	Pav_sc0000545.1_g170.1.mk	Pav_sc0000545.1_g170.1.mk	transcript	TRANSCRIPT_Pav_sc0000545.1_g170.1.mk	protein_coding		c.-3334C>T					3654	,C	intergenic_region	MODIFIER	Pav_sc0000087.1_g170.1.mk-Pav_sc0000087.1_g180.1.mk	Pav_sc0000087.1_g170.1.mk-Pav_sc0000087.1_g180.1.mk	intergenic_region	Pav_sc0000087.1_g170.1.mk-Pav_sc0000087.1_g180.1.mk			n.77274T>C
	Pav_sc0000545.1	120219	G	*,T	T	missense_variant	MODERATE	Pav_sc0000545.1_g190.1.br	Pav_sc0000545.1_g190.1.br	transcript	TRANSCRIPT_Pav_sc0000545.1_g190.1.br	protein_coding	43466	c.520G>T	p.Val174Leu	520/552	520/552	174/183		,T	upstream_gene_variant	MODIFIER	Pav_sc0000545.1_g170.1.mk	Pav_sc0000545.1_g170.1.mk	transcript	TRANSCRIPT_Pav_sc0000545.1_g170.1.mk	protein_coding		c.-3337C>A					3592	,A	intergenic_region	MODIFIER	Pav_sc0000087.1_g170.1.mk-Pav_sc0000087.1_g180.1.mk	Pav_sc0000087.1_g170.1.mk-Pav_sc0000087.1_g180.1.mk	intergenic_region	Pav_sc0000087.1_g170.1.mk-Pav_sc0000087.1_g180.1.mk			n.77336G>A
	Pav_sc0000545.1	121326	T	G	G	missense_variant	MODERATE	Pav_sc0000545.1_g200.1.mk	Pav_sc0000545.1_g200.1.mk	transcript	TRANSCRIPT_Pav_sc0000545.1_g200.1.mk	protein_coding	43497	c.8T>G	p.Ile3Arg	25/2121	8/1749	3/582		,G	upstream_gene_variant	MODIFIER	Pav_sc0000545.1_g170.1.mk	Pav_sc0000545.1_g170.1.mk	transcript	TRANSCRIPT_Pav_sc0000545.1_g170.1.mk	protein_coding		c.-4444A>C					3564	,T	intergenic_region	MODIFIER	Pav_sc0000087.1_g170.1.mk-Pav_sc0000087.1_g180.1.mk	Pav_sc0000087.1_g170.1.mk-Pav_sc0000087.1_g180.1.mk	intergenic_region	Pav_sc0000087.1_g170.1.mk-Pav_sc0000087.1_g180.1.mk			n.77364C>T
	Pav_sc0000545.1	121342	T	G	G	missense_variant	MODERATE	Pav_sc0000545.1_g200.1.mk	Pav_sc0000545.1_g200.1.mk	transcript	TRANSCRIPT_Pav_sc0000545.1_g200.1.mk	protein_coding	43497	c.24T>G	p.Asn8Lys	41/2121	24/1749	8/582		,G	upstream_gene_variant	MODIFIER	Pav_sc0000545.1_g170.1.mk	Pav_sc0000545.1_g170.1.mk	transcript	TRANSCRIPT_Pav_sc0000545.1_g170.1.mk	protein_coding		c.-4460A>C					3559	,T	intergenic_region	MODIFIER	Pav_sc0000087.1_g170.1.mk-Pav_sc0000087.1_g180.1.mk	Pav_sc0000087.1_g170.1.mk-Pav_sc0000087.1_g180.1.mk	intergenic_region	Pav_sc0000087.1_g170.1.mk-Pav_sc0000087.1_g180.1.mk			n.77369C>T
	Pav_sc0000545.1	121345	G	T	T	missense_variant	MODERATE	Pav_sc0000545.1_g200.1.mk	Pav_sc0000545.1_g200.1.mk	transcript	TRANSCRIPT_Pav_sc0000545.1_g200.1.mk	protein_coding	43497	c.27G>T	p.Met9Ile	44/2121	27/1749	9/582		,T	upstream_gene_variant	MODIFIER	Pav_sc0000545.1_g170.1.mk	Pav_sc0000545.1_g170.1.mk	transcript	TRANSCRIPT_Pav_sc0000545.1_g170.1.mk	protein_coding		c.-4463C>A					3143	,T	intergenic_region	MODIFIER	Pav_sc0000087.1_g170.1.mk-Pav_sc0000087.1_g180.1.mk	Pav_sc0000087.1_g170.1.mk-Pav_sc0000087.1_g180.1.mk	intergenic_region	Pav_sc0000087.1_g170.1.mk-Pav_sc0000087.1_g180.1.mk			n.77785C>T
	Pav_sc0000545.1	121487	A	T	T	missense_variant	MODERATE	Pav_sc0000545.1_g200.1.mk	Pav_sc0000545.1_g200.1.mk	transcript	TRANSCRIPT_Pav_sc0000545.1_g200.1.mk	protein_coding	43497	c.169A>T	p.Asn57Tyr	186/2121	169/1749	57/582		,T	upstream_gene_variant	MODIFIER	Pav_sc0000545.1_g170.1.mk	Pav_sc0000545.1_g170.1.mk	transcript	TRANSCRIPT_Pav_sc0000545.1_g170.1.mk	protein_coding		c.-4605T>A					3051	,T	intergenic_region	MODIFIER	Pav_sc0000087.1_g170.1.mk-Pav_sc0000087.1_g180.1.mk	Pav_sc0000087.1_g170.1.mk-Pav_sc0000087.1_g180.1.mk	intergenic_region	Pav_sc0000087.1_g170.1.mk-Pav_sc0000087.1_g180.1.mk			n.77877C>T
	Pav_sc0000545.1	121663	T	G	G	missense_variant	MODERATE	Pav_sc0000545.1_g200.1.mk	Pav_sc0000545.1_g200.1.mk	transcript	TRANSCRIPT_Pav_sc0000545.1_g200.1.mk	protein_coding	43497	c.345T>G	p.Phe115Leu	362/2121	345/1749	115/582		,G	upstream_gene_variant	MODIFIER	Pav_sc0000545.1_g170.1.mk	Pav_sc0000545.1_g170.1.mk	transcript	TRANSCRIPT_Pav_sc0000545.1_g170.1.mk	protein_coding		c.-4781A>C					2683	,T	intergenic_region	MODIFIER	Pav_sc0000087.1_g170.1.mk-Pav_sc0000087.1_g180.1.mk	Pav_sc0000087.1_g170.1.mk-Pav_sc0000087.1_g180.1.mk	intergenic_region	Pav_sc0000087.1_g170.1.mk-Pav_sc0000087.1_g180.1.mk			n.78245A>T
	Pav_sc0000545.1	121664	A	G	G	missense_variant	MODERATE	Pav_sc0000545.1_g200.1.mk	Pav_sc0000545.1_g200.1.mk	transcript	TRANSCRIPT_Pav_sc0000545.1_g200.1.mk	protein_coding	43497	c.346A>G	p.Arg116Gly	363/2121	346/1749	116/582		,G	upstream_gene_variant	MODIFIER	Pav_sc0000545.1_g170.1.mk	Pav_sc0000545.1_g170.1.mk	transcript	TRANSCRIPT_Pav_sc0000545.1_g170.1.mk	protein_coding		c.-4782T>C					2682	,A	intergenic_region	MODIFIER	Pav_sc0000087.1_g170.1.mk-Pav_sc0000087.1_g180.1.mk	Pav_sc0000087.1_g170.1.mk-Pav_sc0000087.1_g180.1.mk	intergenic_region	Pav_sc0000087.1_g170.1.mk-Pav_sc0000087.1_g180.1.mk			n.78246G>A
	Pav_sc0000545.1	121733	G	A	A	missense_variant	MODERATE	Pav_sc0000545.1_g200.1.mk	Pav_sc0000545.1_g200.1.mk	transcript	TRANSCRIPT_Pav_sc0000545.1_g200.1.mk	protein_coding	43497	c.415G>A	p.Gly139Arg	432/2121	415/1749	139/582		,A	upstream_gene_variant	MODIFIER	Pav_sc0000545.1_g170.1.mk	Pav_sc0000545.1_g170.1.mk	transcript	TRANSCRIPT_Pav_sc0000545.1_g170.1.mk	protein_coding		c.-4851C>T					2593	,T	intergenic_region	MODIFIER	Pav_sc0000087.1_g170.1.mk-Pav_sc0000087.1_g180.1.mk	Pav_sc0000087.1_g170.1.mk-Pav_sc0000087.1_g180.1.mk	intergenic_region	Pav_sc0000087.1_g170.1.mk-Pav_sc0000087.1_g180.1.mk			n.78335G>T
	Pav_sc0000545.1	121737	T	G	G	missense_variant	MODERATE	Pav_sc0000545.1_g200.1.mk	Pav_sc0000545.1_g200.1.mk	transcript	TRANSCRIPT_Pav_sc0000545.1_g200.1.mk	protein_coding	43497	c.419T>G	p.Ile140Arg	436/2121	419/1749	140/582		,G	upstream_gene_variant	MODIFIER	Pav_sc0000545.1_g170.1.mk	Pav_sc0000545.1_g170.1.mk	transcript	TRANSCRIPT_Pav_sc0000545.1_g170.1.mk	protein_coding		c.-4855A>C					2463	,A	intergenic_region	MODIFIER	Pav_sc0000087.1_g170.1.mk-Pav_sc0000087.1_g180.1.mk	Pav_sc0000087.1_g170.1.mk-Pav_sc0000087.1_g180.1.mk	intergenic_region	Pav_sc0000087.1_g170.1.mk-Pav_sc0000087.1_g180.1.mk			n.78465G>A
	Pav_sc0000545.1	121764	G	A	A	missense_variant	MODERATE	Pav_sc0000545.1_g200.1.mk	Pav_sc0000545.1_g200.1.mk	transcript	TRANSCRIPT_Pav_sc0000545.1_g200.1.mk	protein_coding	43497	c.446G>A	p.Gly149Asp	463/2121	446/1749	149/582		,A	upstream_gene_variant	MODIFIER	Pav_sc0000545.1_g170.1.mk	Pav_sc0000545.1_g170.1.mk	transcript	TRANSCRIPT_Pav_sc0000545.1_g170.1.mk	protein_coding		c.-4882C>T					2418	,C	intergenic_region	MODIFIER	Pav_sc0000087.1_g170.1.mk-Pav_sc0000087.1_g180.1.mk	Pav_sc0000087.1_g170.1.mk-Pav_sc0000087.1_g180.1.mk	intergenic_region	Pav_sc0000087.1_g170.1.mk-Pav_sc0000087.1_g180.1.mk			n.78510G>C
	Pav_sc0000545.1	121784	G	A	A	missense_variant	MODERATE	Pav_sc0000545.1_g200.1.mk	Pav_sc0000545.1_g200.1.mk	transcript	TRANSCRIPT_Pav_sc0000545.1_g200.1.mk	protein_coding	43497	c.466G>A	p.Val156Ile	483/2121	466/1749	156/582		,A	upstream_gene_variant	MODIFIER	Pav_sc0000545.1_g170.1.mk	Pav_sc0000545.1_g170.1.mk	transcript	TRANSCRIPT_Pav_sc0000545.1_g170.1.mk	protein_coding		c.-4902C>T					2358	,T	intergenic_region	MODIFIER	Pav_sc0000087.1_g170.1.mk-Pav_sc0000087.1_g180.1.mk	Pav_sc0000087.1_g170.1.mk-Pav_sc0000087.1_g180.1.mk	intergenic_region	Pav_sc0000087.1_g170.1.mk-Pav_sc0000087.1_g180.1.mk			n.78570A>T
	Pav_sc0000545.1	121792	C	A	A	missense_variant	MODERATE	Pav_sc0000545.1_g200.1.mk	Pav_sc0000545.1_g200.1.mk	transcript	TRANSCRIPT_Pav_sc0000545.1_g200.1.mk	protein_coding	43497	c.474C>A	p.Asp158Glu	491/2121	474/1749	158/582		,A	upstream_gene_variant	MODIFIER	Pav_sc0000545.1_g170.1.mk	Pav_sc0000545.1_g170.1.mk	transcript	TRANSCRIPT_Pav_sc0000545.1_g170.1.mk	protein_coding		c.-4910G>T					2355	,G	intergenic_region	MODIFIER	Pav_sc0000087.1_g170.1.mk-Pav_sc0000087.1_g180.1.mk	Pav_sc0000087.1_g170.1.mk-Pav_sc0000087.1_g180.1.mk	intergenic_region	Pav_sc0000087.1_g170.1.mk-Pav_sc0000087.1_g180.1.mk			n.78573A>G
	Pav_sc0000549.1	492101	C	A	A	missense_variant	MODERATE	Pav_sc0000549.1_g880.1.mk	Pav_sc0000549.1_g880.1.mk	transcript	TRANSCRIPT_Pav_sc0000549.1_g880.1.mk	protein_coding	42064	c.172C>A	p.Arg58Ser	320/1766	172/1269	58/422																2121	,G	intergenic_region	MODIFIER	Pav_sc0000087.1_g170.1.mk-Pav_sc0000087.1_g180.1.mk	Pav_sc0000087.1_g170.1.mk-Pav_sc0000087.1_g180.1.mk	intergenic_region	Pav_sc0000087.1_g170.1.mk-Pav_sc0000087.1_g180.1.mk			n.78807T>G
	Pav_sc0000549.1	502829	C	T	T	missense_variant	MODERATE	Pav_sc0000549.1_g900.1.mk	Pav_sc0000549.1_g900.1.mk	transcript	TRANSCRIPT_Pav_sc0000549.1_g900.1.mk	protein_coding	43680	c.224C>T	p.Ala75Val	224/675	224/675	75/224		,T	upstream_gene_variant	MODIFIER	Pav_sc0000549.1_g890.1.mk	Pav_sc0000549.1_g890.1.mk	transcript	TRANSCRIPT_Pav_sc0000549.1_g890.1.mk	protein_coding		c.-3062G>A					2043	,T	intergenic_region	MODIFIER	Pav_sc0000087.1_g170.1.mk-Pav_sc0000087.1_g180.1.mk	Pav_sc0000087.1_g170.1.mk-Pav_sc0000087.1_g180.1.mk	intergenic_region	Pav_sc0000087.1_g170.1.mk-Pav_sc0000087.1_g180.1.mk			n.78885A>T
	Pav_sc0000549.1	502841	C	T	T	missense_variant&splice_region_variant	MODERATE	Pav_sc0000549.1_g900.1.mk	Pav_sc0000549.1_g900.1.mk	transcript	TRANSCRIPT_Pav_sc0000549.1_g900.1.mk	protein_coding	43680	c.236C>T	p.Ala79Val	236/675	236/675	79/224		,T	upstream_gene_variant	MODIFIER	Pav_sc0000549.1_g890.1.mk	Pav_sc0000549.1_g890.1.mk	transcript	TRANSCRIPT_Pav_sc0000549.1_g890.1.mk	protein_coding		c.-3074G>A					1808	,A	intergenic_region	MODIFIER	Pav_sc0000087.1_g170.1.mk-Pav_sc0000087.1_g180.1.mk	Pav_sc0000087.1_g170.1.mk-Pav_sc0000087.1_g180.1.mk	intergenic_region	Pav_sc0000087.1_g170.1.mk-Pav_sc0000087.1_g180.1.mk			n.79120G>A
	Pav_sc0000558.1	227627	A	C	C	missense_variant	MODERATE	Pav_sc0000558.1_g460.1.mk	Pav_sc0000558.1_g460.1.mk	transcript	TRANSCRIPT_Pav_sc0000558.1_g460.1.mk	protein_coding	43498	c.1557A>C	p.Lys519Asn	1557/2280	1557/2280	519/759		,C	upstream_gene_variant	MODIFIER	Pav_sc0000558.1_g470.1.br	Pav_sc0000558.1_g470.1.br	transcript	TRANSCRIPT_Pav_sc0000558.1_g470.1.br	protein_coding		c.-3313A>C					1779	,G	intergenic_region	MODIFIER	Pav_sc0000087.1_g170.1.mk-Pav_sc0000087.1_g180.1.mk	Pav_sc0000087.1_g170.1.mk-Pav_sc0000087.1_g180.1.mk	intergenic_region	Pav_sc0000087.1_g170.1.mk-Pav_sc0000087.1_g180.1.mk			n.79149A>G
	Pav_sc0000558.1	231240	G	A	A	missense_variant	MODERATE	Pav_sc0000558.1_g470.1.br	Pav_sc0000558.1_g470.1.br	transcript	TRANSCRIPT_Pav_sc0000558.1_g470.1.br	protein_coding	43466	c.301G>A	p.Glu101Lys	301/336	301/336	101/111		,A	upstream_gene_variant	MODIFIER	Pav_sc0000558.1_g480.1.mk	Pav_sc0000558.1_g480.1.mk	transcript	TRANSCRIPT_Pav_sc0000558.1_g480.1.mk	protein_coding		c.-2029G>A					1742	,C	intergenic_region	MODIFIER	Pav_sc0000087.1_g170.1.mk-Pav_sc0000087.1_g180.1.mk	Pav_sc0000087.1_g170.1.mk-Pav_sc0000087.1_g180.1.mk	intergenic_region	Pav_sc0000087.1_g170.1.mk-Pav_sc0000087.1_g180.1.mk			n.79186T>C
	Pav_sc0000582.1	324111	G	T	T	missense_variant	MODERATE	Pav_sc0000582.1_g530.1.br	Pav_sc0000582.1_g530.1.br	transcript	TRANSCRIPT_Pav_sc0000582.1_g530.1.br	protein_coding	43466	c.23G>T	p.Arg8Met	23/357	23/357	8/118		,T	upstream_gene_variant	MODIFIER	Pav_sc0000582.1_g540.1.br	Pav_sc0000582.1_g540.1.br	transcript	TRANSCRIPT_Pav_sc0000582.1_g540.1.br	protein_coding		c.-1038G>T					1684	,T	intergenic_region	MODIFIER	Pav_sc0000087.1_g170.1.mk-Pav_sc0000087.1_g180.1.mk	Pav_sc0000087.1_g170.1.mk-Pav_sc0000087.1_g180.1.mk	intergenic_region	Pav_sc0000087.1_g170.1.mk-Pav_sc0000087.1_g180.1.mk			n.79244C>T
	Pav_sc0000582.1	324180	A	C	C	missense_variant	MODERATE	Pav_sc0000582.1_g530.1.br	Pav_sc0000582.1_g530.1.br	transcript	TRANSCRIPT_Pav_sc0000582.1_g530.1.br	protein_coding	43466	c.92A>C	p.Glu31Ala	92/357	92/357	31/118		,C	upstream_gene_variant	MODIFIER	Pav_sc0000582.1_g540.1.br	Pav_sc0000582.1_g540.1.br	transcript	TRANSCRIPT_Pav_sc0000582.1_g540.1.br	protein_coding		c.-969A>C					1549	,T	intergenic_region	MODIFIER	Pav_sc0000087.1_g170.1.mk-Pav_sc0000087.1_g180.1.mk	Pav_sc0000087.1_g170.1.mk-Pav_sc0000087.1_g180.1.mk	intergenic_region	Pav_sc0000087.1_g170.1.mk-Pav_sc0000087.1_g180.1.mk			n.79379A>T
	Pav_sc0000582.1	324191	T	C	C	missense_variant	MODERATE	Pav_sc0000582.1_g530.1.br	Pav_sc0000582.1_g530.1.br	transcript	TRANSCRIPT_Pav_sc0000582.1_g530.1.br	protein_coding	43466	c.103T>C	p.Trp35Arg	103/357	103/357	35/118		,C	upstream_gene_variant	MODIFIER	Pav_sc0000582.1_g540.1.br	Pav_sc0000582.1_g540.1.br	transcript	TRANSCRIPT_Pav_sc0000582.1_g540.1.br	protein_coding		c.-958T>C					1333	,A	intergenic_region	MODIFIER	Pav_sc0000087.1_g170.1.mk-Pav_sc0000087.1_g180.1.mk	Pav_sc0000087.1_g170.1.mk-Pav_sc0000087.1_g180.1.mk	intergenic_region	Pav_sc0000087.1_g170.1.mk-Pav_sc0000087.1_g180.1.mk			n.79595C>A
	Pav_sc0000582.1	325390	T	C	C	missense_variant	MODERATE	Pav_sc0000582.1_g540.1.br	Pav_sc0000582.1_g540.1.br	transcript	TRANSCRIPT_Pav_sc0000582.1_g540.1.br	protein_coding	43525	c.242T>C	p.Leu81Pro	242/567	242/567	81/188		,C	downstream_gene_variant	MODIFIER	Pav_sc0000582.1_g530.1.br	Pav_sc0000582.1_g530.1.br	transcript	TRANSCRIPT_Pav_sc0000582.1_g530.1.br	protein_coding		c.*945T>C					1145	,A	intergenic_region	MODIFIER	Pav_sc0000087.1_g170.1.mk-Pav_sc0000087.1_g180.1.mk	Pav_sc0000087.1_g170.1.mk-Pav_sc0000087.1_g180.1.mk	intergenic_region	Pav_sc0000087.1_g170.1.mk-Pav_sc0000087.1_g180.1.mk			n.79783G>A
	Pav_sc0000582.1	326806	G	C	C	missense_variant	MODERATE	Pav_sc0000582.1_g540.1.br	Pav_sc0000582.1_g540.1.br	transcript	TRANSCRIPT_Pav_sc0000582.1_g540.1.br	protein_coding	43526	c.317G>C	p.Arg106Thr	317/567	317/567	106/188		,C	downstream_gene_variant	MODIFIER	Pav_sc0000582.1_g530.1.br	Pav_sc0000582.1_g530.1.br	transcript	TRANSCRIPT_Pav_sc0000582.1_g530.1.br	protein_coding		c.*2361G>C					1069	,A	intergenic_region	MODIFIER	Pav_sc0000087.1_g170.1.mk-Pav_sc0000087.1_g180.1.mk	Pav_sc0000087.1_g170.1.mk-Pav_sc0000087.1_g180.1.mk	intergenic_region	Pav_sc0000087.1_g170.1.mk-Pav_sc0000087.1_g180.1.mk			n.79859G>A
	Pav_sc0000582.1	326881	G	A	A	missense_variant	MODERATE	Pav_sc0000582.1_g540.1.br	Pav_sc0000582.1_g540.1.br	transcript	TRANSCRIPT_Pav_sc0000582.1_g540.1.br	protein_coding	43526	c.392G>A	p.Gly131Asp	392/567	392/567	131/188		,A	downstream_gene_variant	MODIFIER	Pav_sc0000582.1_g530.1.br	Pav_sc0000582.1_g530.1.br	transcript	TRANSCRIPT_Pav_sc0000582.1_g530.1.br	protein_coding		c.*2436G>A					1048	,G	intergenic_region	MODIFIER	Pav_sc0000087.1_g170.1.mk-Pav_sc0000087.1_g180.1.mk	Pav_sc0000087.1_g170.1.mk-Pav_sc0000087.1_g180.1.mk	intergenic_region	Pav_sc0000087.1_g170.1.mk-Pav_sc0000087.1_g180.1.mk			n.79880A>G
	Pav_sc0000600.1	400543	T	C	C	missense_variant	MODERATE	Pav_sc0000600.1_g660.1.br	Pav_sc0000600.1_g660.1.br	transcript	TRANSCRIPT_Pav_sc0000600.1_g660.1.br	protein_coding	43466	c.286A>G	p.Ile96Val	286/297	286/297	96/98		,C	upstream_gene_variant	MODIFIER	Pav_sc0000600.1_g650.1.br	Pav_sc0000600.1_g650.1.br	transcript	TRANSCRIPT_Pav_sc0000600.1_g650.1.br	protein_coding		c.-3124A>G					1039	,G	intergenic_region	MODIFIER	Pav_sc0000087.1_g170.1.mk-Pav_sc0000087.1_g180.1.mk	Pav_sc0000087.1_g170.1.mk-Pav_sc0000087.1_g180.1.mk	intergenic_region	Pav_sc0000087.1_g170.1.mk-Pav_sc0000087.1_g180.1.mk			n.79889A>G
	Pav_sc0000600.1	400545	G	A	A	missense_variant	MODERATE	Pav_sc0000600.1_g660.1.br	Pav_sc0000600.1_g660.1.br	transcript	TRANSCRIPT_Pav_sc0000600.1_g660.1.br	protein_coding	43466	c.284C>T	p.Thr95Ile	284/297	284/297	95/98		,A	upstream_gene_variant	MODIFIER	Pav_sc0000600.1_g650.1.br	Pav_sc0000600.1_g650.1.br	transcript	TRANSCRIPT_Pav_sc0000600.1_g650.1.br	protein_coding		c.-3126C>T					918	,C	intergenic_region	MODIFIER	Pav_sc0000087.1_g170.1.mk-Pav_sc0000087.1_g180.1.mk	Pav_sc0000087.1_g170.1.mk-Pav_sc0000087.1_g180.1.mk	intergenic_region	Pav_sc0000087.1_g170.1.mk-Pav_sc0000087.1_g180.1.mk			n.80010A>C
	Pav_sc0000600.1	400552	G	A	A	missense_variant	MODERATE	Pav_sc0000600.1_g660.1.br	Pav_sc0000600.1_g660.1.br	transcript	TRANSCRIPT_Pav_sc0000600.1_g660.1.br	protein_coding	43466	c.277C>T	p.Arg93Cys	277/297	277/297	93/98		,A	upstream_gene_variant	MODIFIER	Pav_sc0000600.1_g650.1.br	Pav_sc0000600.1_g650.1.br	transcript	TRANSCRIPT_Pav_sc0000600.1_g650.1.br	protein_coding		c.-3133C>T					805	,G	intergenic_region	MODIFIER	Pav_sc0000087.1_g170.1.mk-Pav_sc0000087.1_g180.1.mk	Pav_sc0000087.1_g170.1.mk-Pav_sc0000087.1_g180.1.mk	intergenic_region	Pav_sc0000087.1_g170.1.mk-Pav_sc0000087.1_g180.1.mk			n.80123A>G
	Pav_sc0000600.1	400807	A	C	C	missense_variant	MODERATE	Pav_sc0000600.1_g660.1.br	Pav_sc0000600.1_g660.1.br	transcript	TRANSCRIPT_Pav_sc0000600.1_g660.1.br	protein_coding	43466	c.22T>G	p.Trp8Gly	22/297	22/297	1998-08-01		,C	upstream_gene_variant	MODIFIER	Pav_sc0000600.1_g650.1.br	Pav_sc0000600.1_g650.1.br	transcript	TRANSCRIPT_Pav_sc0000600.1_g650.1.br	protein_coding		c.-3388T>G					1402	,A	intergenic_region	MODIFIER	Pav_sc0000087.1_g180.1.mk-Pav_sc0000087.1_g190.1.mk	Pav_sc0000087.1_g180.1.mk-Pav_sc0000087.1_g190.1.mk	intergenic_region	Pav_sc0000087.1_g180.1.mk-Pav_sc0000087.1_g190.1.mk			n.84204T>A
	Pav_sc0000600.1	406508	A	C	C	missense_variant	MODERATE	Pav_sc0000600.1_g670.1.mk	Pav_sc0000600.1_g670.1.mk	transcript	TRANSCRIPT_Pav_sc0000600.1_g670.1.mk	protein_coding	43526	c.1585A>C	p.Thr529Pro	1585/2012	1585/1755	529/584		,C	upstream_gene_variant	MODIFIER	Pav_sc0000600.1_g680.1.mk	Pav_sc0000600.1_g680.1.mk	transcript	TRANSCRIPT_Pav_sc0000600.1_g680.1.mk	protein_coding		c.-1668A>C					1492	,G	intergenic_region	MODIFIER	Pav_sc0000087.1_g180.1.mk-Pav_sc0000087.1_g190.1.mk	Pav_sc0000087.1_g180.1.mk-Pav_sc0000087.1_g190.1.mk	intergenic_region	Pav_sc0000087.1_g180.1.mk-Pav_sc0000087.1_g190.1.mk			n.84294A>G
	Pav_sc0000600.1	409668	C	T	T	missense_variant	MODERATE	Pav_sc0000600.1_g680.1.mk	Pav_sc0000600.1_g680.1.mk	transcript	TRANSCRIPT_Pav_sc0000600.1_g680.1.mk	protein_coding	43684	c.821C>T	p.Pro274Leu	925/1544	821/948	274/315		,T	upstream_gene_variant	MODIFIER	Pav_sc0000600.1_g690.1.br	Pav_sc0000600.1_g690.1.br	transcript	TRANSCRIPT_Pav_sc0000600.1_g690.1.br	protein_coding		c.-3610C>T					1529	,T	intergenic_region	MODIFIER	Pav_sc0000087.1_g180.1.mk-Pav_sc0000087.1_g190.1.mk	Pav_sc0000087.1_g180.1.mk-Pav_sc0000087.1_g190.1.mk	intergenic_region	Pav_sc0000087.1_g180.1.mk-Pav_sc0000087.1_g190.1.mk			n.84331C>T
	Pav_sc0000600.1	409818	T	A	A	missense_variant	MODERATE	Pav_sc0000600.1_g680.1.mk	Pav_sc0000600.1_g680.1.mk	transcript	TRANSCRIPT_Pav_sc0000600.1_g680.1.mk	protein_coding	43685	c.868T>A	p.Tyr290Asn	972/1544	868/948	290/315		,A	upstream_gene_variant	MODIFIER	Pav_sc0000600.1_g690.1.br	Pav_sc0000600.1_g690.1.br	transcript	TRANSCRIPT_Pav_sc0000600.1_g690.1.br	protein_coding		c.-3460T>A					1859	,C	intergenic_region	MODIFIER	Pav_sc0000087.1_g180.1.mk-Pav_sc0000087.1_g190.1.mk	Pav_sc0000087.1_g180.1.mk-Pav_sc0000087.1_g190.1.mk	intergenic_region	Pav_sc0000087.1_g180.1.mk-Pav_sc0000087.1_g190.1.mk			n.84661T>C
	Pav_sc0000615.1	90605	C	T	T	missense_variant	MODERATE	Pav_sc0000615.1_g210.1.br	Pav_sc0000615.1_g210.1.br	transcript	TRANSCRIPT_Pav_sc0000615.1_g210.1.br	protein_coding	43466	c.52G>A	p.Ala18Thr	52/513	52/513	18/170		,T	upstream_gene_variant	MODIFIER	Pav_sc0000615.1_g230.1.mk	Pav_sc0000615.1_g230.1.mk	transcript	TRANSCRIPT_Pav_sc0000615.1_g230.1.mk	protein_coding		c.-4344C>T					1978	,T	intergenic_region	MODIFIER	Pav_sc0000087.1_g180.1.mk-Pav_sc0000087.1_g190.1.mk	Pav_sc0000087.1_g180.1.mk-Pav_sc0000087.1_g190.1.mk	intergenic_region	Pav_sc0000087.1_g180.1.mk-Pav_sc0000087.1_g190.1.mk			n.84780C>T
	Pav_sc0000615.1	90613	A	G	G	missense_variant	MODERATE	Pav_sc0000615.1_g210.1.br	Pav_sc0000615.1_g210.1.br	transcript	TRANSCRIPT_Pav_sc0000615.1_g210.1.br	protein_coding	43466	c.44T>C	p.Val15Ala	44/513	44/513	15/170		,G	upstream_gene_variant	MODIFIER	Pav_sc0000615.1_g230.1.mk	Pav_sc0000615.1_g230.1.mk	transcript	TRANSCRIPT_Pav_sc0000615.1_g230.1.mk	protein_coding		c.-4336A>G					1979	,T	intergenic_region	MODIFIER	Pav_sc0000087.1_g180.1.mk-Pav_sc0000087.1_g190.1.mk	Pav_sc0000087.1_g180.1.mk-Pav_sc0000087.1_g190.1.mk	intergenic_region	Pav_sc0000087.1_g180.1.mk-Pav_sc0000087.1_g190.1.mk			n.84781C>T
	Pav_sc0000615.1	93102	T	C	C	missense_variant	MODERATE	Pav_sc0000615.1_g220.1.br	Pav_sc0000615.1_g220.1.br	transcript	TRANSCRIPT_Pav_sc0000615.1_g220.1.br	protein_coding	43466	c.248A>G	p.Lys83Arg	248/486	248/486	83/161		,C	upstream_gene_variant	MODIFIER	Pav_sc0000615.1_g210.1.br	Pav_sc0000615.1_g210.1.br	transcript	TRANSCRIPT_Pav_sc0000615.1_g210.1.br	protein_coding		c.-2446A>G					2109	,C	intergenic_region	MODIFIER	Pav_sc0000087.1_g180.1.mk-Pav_sc0000087.1_g190.1.mk	Pav_sc0000087.1_g180.1.mk-Pav_sc0000087.1_g190.1.mk	intergenic_region	Pav_sc0000087.1_g180.1.mk-Pav_sc0000087.1_g190.1.mk			n.84911T>C
	Pav_sc0000615.1	93279	G	C	C	missense_variant	MODERATE	Pav_sc0000615.1_g220.1.br	Pav_sc0000615.1_g220.1.br	transcript	TRANSCRIPT_Pav_sc0000615.1_g220.1.br	protein_coding	43466	c.71C>G	p.Ala24Gly	71/486	71/486	24/161		,C	upstream_gene_variant	MODIFIER	Pav_sc0000615.1_g210.1.br	Pav_sc0000615.1_g210.1.br	transcript	TRANSCRIPT_Pav_sc0000615.1_g210.1.br	protein_coding		c.-2623C>G					2114	,T	intergenic_region	MODIFIER	Pav_sc0000087.1_g180.1.mk-Pav_sc0000087.1_g190.1.mk	Pav_sc0000087.1_g180.1.mk-Pav_sc0000087.1_g190.1.mk	intergenic_region	Pav_sc0000087.1_g180.1.mk-Pav_sc0000087.1_g190.1.mk			n.84916A>T
	Pav_sc0000615.1	93285	C	T	T	missense_variant	MODERATE	Pav_sc0000615.1_g220.1.br	Pav_sc0000615.1_g220.1.br	transcript	TRANSCRIPT_Pav_sc0000615.1_g220.1.br	protein_coding	43466	c.65G>A	p.Arg22Gln	65/486	65/486	22/161		,T	upstream_gene_variant	MODIFIER	Pav_sc0000615.1_g210.1.br	Pav_sc0000615.1_g210.1.br	transcript	TRANSCRIPT_Pav_sc0000615.1_g210.1.br	protein_coding		c.-2629G>A					2116	,T	intergenic_region	MODIFIER	Pav_sc0000087.1_g180.1.mk-Pav_sc0000087.1_g190.1.mk	Pav_sc0000087.1_g180.1.mk-Pav_sc0000087.1_g190.1.mk	intergenic_region	Pav_sc0000087.1_g180.1.mk-Pav_sc0000087.1_g190.1.mk			n.84918A>T
	Pav_sc0000615.1	93288	G	A	A	missense_variant	MODERATE	Pav_sc0000615.1_g220.1.br	Pav_sc0000615.1_g220.1.br	transcript	TRANSCRIPT_Pav_sc0000615.1_g220.1.br	protein_coding	43466	c.62C>T	p.Pro21Leu	62/486	62/486	21/161		,A	upstream_gene_variant	MODIFIER	Pav_sc0000615.1_g210.1.br	Pav_sc0000615.1_g210.1.br	transcript	TRANSCRIPT_Pav_sc0000615.1_g210.1.br	protein_coding		c.-2632C>T					2117	,A	intergenic_region	MODIFIER	Pav_sc0000087.1_g180.1.mk-Pav_sc0000087.1_g190.1.mk	Pav_sc0000087.1_g180.1.mk-Pav_sc0000087.1_g190.1.mk	intergenic_region	Pav_sc0000087.1_g180.1.mk-Pav_sc0000087.1_g190.1.mk			n.84919T>A
	Pav_sc0000615.1	104961	C	A	A	missense_variant	MODERATE	Pav_sc0000615.1_g260.1.br	Pav_sc0000615.1_g260.1.br	transcript	TRANSCRIPT_Pav_sc0000615.1_g260.1.br	protein_coding	43466	c.212G>T	p.Arg71Met	212/417	212/417	71/138		,A	upstream_gene_variant	MODIFIER	Pav_sc0000615.1_g270.1.br	Pav_sc0000615.1_g270.1.br	transcript	TRANSCRIPT_Pav_sc0000615.1_g270.1.br	protein_coding		c.-3966C>A					2125	,T	intergenic_region	MODIFIER	Pav_sc0000087.1_g180.1.mk-Pav_sc0000087.1_g190.1.mk	Pav_sc0000087.1_g180.1.mk-Pav_sc0000087.1_g190.1.mk	intergenic_region	Pav_sc0000087.1_g180.1.mk-Pav_sc0000087.1_g190.1.mk			n.84927A>T
	Pav_sc0000615.1	105018	T	C	C	missense_variant	MODERATE	Pav_sc0000615.1_g260.1.br	Pav_sc0000615.1_g260.1.br	transcript	TRANSCRIPT_Pav_sc0000615.1_g260.1.br	protein_coding	43466	c.155A>G	p.Asp52Gly	155/417	155/417	52/138		,C	upstream_gene_variant	MODIFIER	Pav_sc0000615.1_g270.1.br	Pav_sc0000615.1_g270.1.br	transcript	TRANSCRIPT_Pav_sc0000615.1_g270.1.br	protein_coding		c.-3909T>C					2212	,G	intergenic_region	MODIFIER	Pav_sc0000087.1_g180.1.mk-Pav_sc0000087.1_g190.1.mk	Pav_sc0000087.1_g180.1.mk-Pav_sc0000087.1_g190.1.mk	intergenic_region	Pav_sc0000087.1_g180.1.mk-Pav_sc0000087.1_g190.1.mk			n.85014A>G
	Pav_sc0000615.1	105039	C	T	T	missense_variant	MODERATE	Pav_sc0000615.1_g260.1.br	Pav_sc0000615.1_g260.1.br	transcript	TRANSCRIPT_Pav_sc0000615.1_g260.1.br	protein_coding	43466	c.134G>A	p.Ser45Asn	134/417	134/417	45/138		,T	upstream_gene_variant	MODIFIER	Pav_sc0000615.1_g270.1.br	Pav_sc0000615.1_g270.1.br	transcript	TRANSCRIPT_Pav_sc0000615.1_g270.1.br	protein_coding		c.-3888C>T					2356	,A	intergenic_region	MODIFIER	Pav_sc0000087.1_g180.1.mk-Pav_sc0000087.1_g190.1.mk	Pav_sc0000087.1_g180.1.mk-Pav_sc0000087.1_g190.1.mk	intergenic_region	Pav_sc0000087.1_g180.1.mk-Pav_sc0000087.1_g190.1.mk			n.85158C>A
	Pav_sc0000615.1	105066	G	A	A	missense_variant	MODERATE	Pav_sc0000615.1_g260.1.br	Pav_sc0000615.1_g260.1.br	transcript	TRANSCRIPT_Pav_sc0000615.1_g260.1.br	protein_coding	43466	c.107C>T	p.Ser36Leu	107/417	107/417	36/138		,A	upstream_gene_variant	MODIFIER	Pav_sc0000615.1_g270.1.br	Pav_sc0000615.1_g270.1.br	transcript	TRANSCRIPT_Pav_sc0000615.1_g270.1.br	protein_coding		c.-3861G>A					2434	,A	intergenic_region	MODIFIER	Pav_sc0000087.1_g180.1.mk-Pav_sc0000087.1_g190.1.mk	Pav_sc0000087.1_g180.1.mk-Pav_sc0000087.1_g190.1.mk	intergenic_region	Pav_sc0000087.1_g180.1.mk-Pav_sc0000087.1_g190.1.mk			n.85236G>A
	Pav_sc0000615.1	105076	T	C	C	missense_variant	MODERATE	Pav_sc0000615.1_g260.1.br	Pav_sc0000615.1_g260.1.br	transcript	TRANSCRIPT_Pav_sc0000615.1_g260.1.br	protein_coding	43466	c.97A>G	p.Lys33Glu	97/417	97/417	33/138		,C	upstream_gene_variant	MODIFIER	Pav_sc0000615.1_g270.1.br	Pav_sc0000615.1_g270.1.br	transcript	TRANSCRIPT_Pav_sc0000615.1_g270.1.br	protein_coding		c.-3851T>C					2439	,G	intergenic_region	MODIFIER	Pav_sc0000087.1_g180.1.mk-Pav_sc0000087.1_g190.1.mk	Pav_sc0000087.1_g180.1.mk-Pav_sc0000087.1_g190.1.mk	intergenic_region	Pav_sc0000087.1_g180.1.mk-Pav_sc0000087.1_g190.1.mk			n.85241A>G
	Pav_sc0000615.1	109065	T	A	A	missense_variant	MODERATE	Pav_sc0000615.1_g270.1.br	Pav_sc0000615.1_g270.1.br	transcript	TRANSCRIPT_Pav_sc0000615.1_g270.1.br	protein_coding	43678	c.139T>A	p.Phe47Ile	139/2442	139/2442	47/813		WARNING_TRANSCRIPT_MULTIPLE_STOP_CODONS,A	upstream_gene_variant	MODIFIER	Pav_sc0000615.1_g260.1.br	Pav_sc0000615.1_g260.1.br	transcript	TRANSCRIPT_Pav_sc0000615.1_g260.1.br	protein_coding		c.-3893A>T					2456	,G	intergenic_region	MODIFIER	Pav_sc0000087.1_g180.1.mk-Pav_sc0000087.1_g190.1.mk	Pav_sc0000087.1_g180.1.mk-Pav_sc0000087.1_g190.1.mk	intergenic_region	Pav_sc0000087.1_g180.1.mk-Pav_sc0000087.1_g190.1.mk			n.85258T>G
	Pav_sc0000615.1	109066	T	A	A	missense_variant	MODERATE	Pav_sc0000615.1_g270.1.br	Pav_sc0000615.1_g270.1.br	transcript	TRANSCRIPT_Pav_sc0000615.1_g270.1.br	protein_coding	43678	c.140T>A	p.Phe47Tyr	140/2442	140/2442	47/813		WARNING_TRANSCRIPT_MULTIPLE_STOP_CODONS,A	upstream_gene_variant	MODIFIER	Pav_sc0000615.1_g260.1.br	Pav_sc0000615.1_g260.1.br	transcript	TRANSCRIPT_Pav_sc0000615.1_g260.1.br	protein_coding		c.-3894A>T					2467	,T	intergenic_region	MODIFIER	Pav_sc0000087.1_g180.1.mk-Pav_sc0000087.1_g190.1.mk	Pav_sc0000087.1_g180.1.mk-Pav_sc0000087.1_g190.1.mk	intergenic_region	Pav_sc0000087.1_g180.1.mk-Pav_sc0000087.1_g190.1.mk			n.85269C>T
	Pav_sc0000615.1	109739	A	T	T	missense_variant	MODERATE	Pav_sc0000615.1_g270.1.br	Pav_sc0000615.1_g270.1.br	transcript	TRANSCRIPT_Pav_sc0000615.1_g270.1.br	protein_coding	43679	c.525A>T	p.Leu175Phe	525/2442	525/2442	175/813		WARNING_TRANSCRIPT_MULTIPLE_STOP_CODONS,T	upstream_gene_variant	MODIFIER	Pav_sc0000615.1_g260.1.br	Pav_sc0000615.1_g260.1.br	transcript	TRANSCRIPT_Pav_sc0000615.1_g260.1.br	protein_coding		c.-4567T>A					2478	,C	intergenic_region	MODIFIER	Pav_sc0000087.1_g180.1.mk-Pav_sc0000087.1_g190.1.mk	Pav_sc0000087.1_g180.1.mk-Pav_sc0000087.1_g190.1.mk	intergenic_region	Pav_sc0000087.1_g180.1.mk-Pav_sc0000087.1_g190.1.mk			n.85280T>C
	Pav_sc0000615.1	109828	T	C	C	missense_variant	MODERATE	Pav_sc0000615.1_g270.1.br	Pav_sc0000615.1_g270.1.br	transcript	TRANSCRIPT_Pav_sc0000615.1_g270.1.br	protein_coding	43679	c.614T>C	p.Phe205Ser	614/2442	614/2442	205/813		WARNING_TRANSCRIPT_MULTIPLE_STOP_CODONS,C	upstream_gene_variant	MODIFIER	Pav_sc0000615.1_g260.1.br	Pav_sc0000615.1_g260.1.br	transcript	TRANSCRIPT_Pav_sc0000615.1_g260.1.br	protein_coding		c.-4656A>G					2481	,A	intergenic_region	MODIFIER	Pav_sc0000087.1_g180.1.mk-Pav_sc0000087.1_g190.1.mk	Pav_sc0000087.1_g180.1.mk-Pav_sc0000087.1_g190.1.mk	intergenic_region	Pav_sc0000087.1_g180.1.mk-Pav_sc0000087.1_g190.1.mk			n.85283G>A
	Pav_sc0000615.1	109906	T	A	A	missense_variant	MODERATE	Pav_sc0000615.1_g270.1.br	Pav_sc0000615.1_g270.1.br	transcript	TRANSCRIPT_Pav_sc0000615.1_g270.1.br	protein_coding	43679	c.692T>A	p.Phe231Tyr	692/2442	692/2442	231/813		WARNING_TRANSCRIPT_MULTIPLE_STOP_CODONS,A	upstream_gene_variant	MODIFIER	Pav_sc0000615.1_g260.1.br	Pav_sc0000615.1_g260.1.br	transcript	TRANSCRIPT_Pav_sc0000615.1_g260.1.br	protein_coding		c.-4734A>T					4964	,T	downstream_gene_variant	MODIFIER	Pav_sc0000087.1_g180.1.mk	Pav_sc0000087.1_g180.1.mk	transcript	TRANSCRIPT_Pav_sc0000087.1_g180.1.mk	protein_coding		c.*2542C>T					2542
	Pav_sc0000615.1	109908	C	G	G	missense_variant	MODERATE	Pav_sc0000615.1_g270.1.br	Pav_sc0000615.1_g270.1.br	transcript	TRANSCRIPT_Pav_sc0000615.1_g270.1.br	protein_coding	43679	c.694C>G	p.His232Asp	694/2442	694/2442	232/813		WARNING_TRANSCRIPT_MULTIPLE_STOP_CODONS,G	upstream_gene_variant	MODIFIER	Pav_sc0000615.1_g260.1.br	Pav_sc0000615.1_g260.1.br	transcript	TRANSCRIPT_Pav_sc0000615.1_g260.1.br	protein_coding		c.-4736G>C					3476	,T	downstream_gene_variant	MODIFIER	Pav_sc0000087.1_g180.1.mk	Pav_sc0000087.1_g180.1.mk	transcript	TRANSCRIPT_Pav_sc0000087.1_g180.1.mk	protein_coding		c.*4030C>T					4030
	Pav_sc0000615.1	109987	G	T	T	missense_variant	MODERATE	Pav_sc0000615.1_g270.1.br	Pav_sc0000615.1_g270.1.br	transcript	TRANSCRIPT_Pav_sc0000615.1_g270.1.br	protein_coding	43679	c.773G>T	p.Gly258Val	773/2442	773/2442	258/813		WARNING_TRANSCRIPT_MULTIPLE_STOP_CODONS,T	upstream_gene_variant	MODIFIER	Pav_sc0000615.1_g260.1.br	Pav_sc0000615.1_g260.1.br	transcript	TRANSCRIPT_Pav_sc0000615.1_g260.1.br	protein_coding		c.-4815C>A					3400	,G	downstream_gene_variant	MODIFIER	Pav_sc0000087.1_g180.1.mk	Pav_sc0000087.1_g180.1.mk	transcript	TRANSCRIPT_Pav_sc0000087.1_g180.1.mk	protein_coding		c.*4106A>G					4106
	Pav_sc0000615.1	109990	T	A	A	missense_variant	MODERATE	Pav_sc0000615.1_g270.1.br	Pav_sc0000615.1_g270.1.br	transcript	TRANSCRIPT_Pav_sc0000615.1_g270.1.br	protein_coding	43679	c.776T>A	p.Phe259Tyr	776/2442	776/2442	259/813		WARNING_TRANSCRIPT_MULTIPLE_STOP_CODONS,A	upstream_gene_variant	MODIFIER	Pav_sc0000615.1_g260.1.br	Pav_sc0000615.1_g260.1.br	transcript	TRANSCRIPT_Pav_sc0000615.1_g260.1.br	protein_coding		c.-4818A>T					3201	,A	downstream_gene_variant	MODIFIER	Pav_sc0000087.1_g180.1.mk	Pav_sc0000087.1_g180.1.mk	transcript	TRANSCRIPT_Pav_sc0000087.1_g180.1.mk	protein_coding		c.*4305G>A					4305
	Pav_sc0000615.1	110005	C	T	T	missense_variant	MODERATE	Pav_sc0000615.1_g270.1.br	Pav_sc0000615.1_g270.1.br	transcript	TRANSCRIPT_Pav_sc0000615.1_g270.1.br	protein_coding	43679	c.791C>T	p.Thr264Ile	791/2442	791/2442	264/813		WARNING_TRANSCRIPT_MULTIPLE_STOP_CODONS,T	upstream_gene_variant	MODIFIER	Pav_sc0000615.1_g260.1.br	Pav_sc0000615.1_g260.1.br	transcript	TRANSCRIPT_Pav_sc0000615.1_g260.1.br	protein_coding		c.-4833G>A					3042	,A	downstream_gene_variant	MODIFIER	Pav_sc0000087.1_g180.1.mk	Pav_sc0000087.1_g180.1.mk	transcript	TRANSCRIPT_Pav_sc0000087.1_g180.1.mk	protein_coding		c.*4464G>A					4464
	Pav_sc0000615.1	110009	C	A	A	missense_variant	MODERATE	Pav_sc0000615.1_g270.1.br	Pav_sc0000615.1_g270.1.br	transcript	TRANSCRIPT_Pav_sc0000615.1_g270.1.br	protein_coding	43679	c.795C>A	p.Asp265Glu	795/2442	795/2442	265/813		WARNING_TRANSCRIPT_MULTIPLE_STOP_CODONS,A	upstream_gene_variant	MODIFIER	Pav_sc0000615.1_g260.1.br	Pav_sc0000615.1_g260.1.br	transcript	TRANSCRIPT_Pav_sc0000615.1_g260.1.br	protein_coding		c.-4837G>T					2828	,A	downstream_gene_variant	MODIFIER	Pav_sc0000087.1_g180.1.mk	Pav_sc0000087.1_g180.1.mk	transcript	TRANSCRIPT_Pav_sc0000087.1_g180.1.mk	protein_coding		c.*4678G>A					4678
	Pav_sc0000615.1	110011	G	A	A	missense_variant	MODERATE	Pav_sc0000615.1_g270.1.br	Pav_sc0000615.1_g270.1.br	transcript	TRANSCRIPT_Pav_sc0000615.1_g270.1.br	protein_coding	43679	c.797G>A	p.Ser266Asn	797/2442	797/2442	266/813		WARNING_TRANSCRIPT_MULTIPLE_STOP_CODONS,A	upstream_gene_variant	MODIFIER	Pav_sc0000615.1_g260.1.br	Pav_sc0000615.1_g260.1.br	transcript	TRANSCRIPT_Pav_sc0000615.1_g260.1.br	protein_coding		c.-4839C>T					2641	,T	downstream_gene_variant	MODIFIER	Pav_sc0000087.1_g180.1.mk	Pav_sc0000087.1_g180.1.mk	transcript	TRANSCRIPT_Pav_sc0000087.1_g180.1.mk	protein_coding		c.*4865G>T					4865
	Pav_sc0000615.1	110017	G	T	T	missense_variant	MODERATE	Pav_sc0000615.1_g270.1.br	Pav_sc0000615.1_g270.1.br	transcript	TRANSCRIPT_Pav_sc0000615.1_g270.1.br	protein_coding	43679	c.803G>T	p.Trp268Leu	803/2442	803/2442	268/813		WARNING_TRANSCRIPT_MULTIPLE_STOP_CODONS,T	upstream_gene_variant	MODIFIER	Pav_sc0000615.1_g260.1.br	Pav_sc0000615.1_g260.1.br	transcript	TRANSCRIPT_Pav_sc0000615.1_g260.1.br	protein_coding		c.-4845C>A					2553	,A	downstream_gene_variant	MODIFIER	Pav_sc0000087.1_g180.1.mk	Pav_sc0000087.1_g180.1.mk	transcript	TRANSCRIPT_Pav_sc0000087.1_g180.1.mk	protein_coding		c.*4953G>A					4953
	Pav_sc0000615.1	110023	G	C	C	missense_variant	MODERATE	Pav_sc0000615.1_g270.1.br	Pav_sc0000615.1_g270.1.br	transcript	TRANSCRIPT_Pav_sc0000615.1_g270.1.br	protein_coding	43679	c.809G>C	p.Gly270Ala	809/2442	809/2442	270/813		WARNING_TRANSCRIPT_MULTIPLE_STOP_CODONS,C	upstream_gene_variant	MODIFIER	Pav_sc0000615.1_g260.1.br	Pav_sc0000615.1_g260.1.br	transcript	TRANSCRIPT_Pav_sc0000615.1_g260.1.br	protein_coding		c.-4851C>G
	Pav_sc0000615.1	110067	C	T	T	missense_variant	MODERATE	Pav_sc0000615.1_g270.1.br	Pav_sc0000615.1_g270.1.br	transcript	TRANSCRIPT_Pav_sc0000615.1_g270.1.br	protein_coding	43679	c.853C>T	p.Arg285Trp	853/2442	853/2442	285/813		WARNING_TRANSCRIPT_MULTIPLE_STOP_CODONS,T	upstream_gene_variant	MODIFIER	Pav_sc0000615.1_g260.1.br	Pav_sc0000615.1_g260.1.br	transcript	TRANSCRIPT_Pav_sc0000615.1_g260.1.br	protein_coding		c.-4895G>A					3908	,C	downstream_gene_variant	MODIFIER	Pav_sc0000089.1_g090.1.br	Pav_sc0000089.1_g090.1.br	transcript	TRANSCRIPT_Pav_sc0000089.1_g090.1.br	protein_coding		c.*4747A>G					4747
	Pav_sc0000622.1	218940	A	G	G	missense_variant	MODERATE	Pav_sc0000622.1_g470.1.mk	Pav_sc0000622.1_g470.1.mk	transcript	TRANSCRIPT_Pav_sc0000622.1_g470.1.mk	protein_coding	43586	c.73T>C	p.Ser25Pro	265/2326	73/1170	25/389		,G	downstream_gene_variant	MODIFIER	Pav_sc0000622.1_g480.1.mk	Pav_sc0000622.1_g480.1.mk	transcript	TRANSCRIPT_Pav_sc0000622.1_g480.1.mk	protein_coding		c.*5468T>C					77	,A	downstream_gene_variant	MODIFIER	Pav_sc0000089.1_g090.1.br	Pav_sc0000089.1_g090.1.br	transcript	TRANSCRIPT_Pav_sc0000089.1_g090.1.br	protein_coding		c.*4631C>T					4631
	Pav_sc0000622.1	218979	G	T	T	missense_variant	MODERATE	Pav_sc0000622.1_g470.1.mk	Pav_sc0000622.1_g470.1.mk	transcript	TRANSCRIPT_Pav_sc0000622.1_g470.1.mk	protein_coding	43586	c.34C>A	p.Pro12Thr	226/2326	34/1170	12/389		,T	downstream_gene_variant	MODIFIER	Pav_sc0000622.1_g480.1.mk	Pav_sc0000622.1_g480.1.mk	transcript	TRANSCRIPT_Pav_sc0000622.1_g480.1.mk	protein_coding		c.*5429C>A					127	,G	downstream_gene_variant	MODIFIER	Pav_sc0000089.1_g090.1.br	Pav_sc0000089.1_g090.1.br	transcript	TRANSCRIPT_Pav_sc0000089.1_g090.1.br	protein_coding		c.*4581A>C					4581
	Pav_sc0000622.1	225915	T	C	C	missense_variant	MODERATE	Pav_sc0000622.1_g480.1.mk	Pav_sc0000622.1_g480.1.mk	transcript	TRANSCRIPT_Pav_sc0000622.1_g480.1.mk	protein_coding	43525	c.950A>G	p.Glu317Gly	1017/2713	950/1767	317/588																358	,C	downstream_gene_variant	MODIFIER	Pav_sc0000089.1_g090.1.br	Pav_sc0000089.1_g090.1.br	transcript	TRANSCRIPT_Pav_sc0000089.1_g090.1.br	protein_coding		c.*4350A>G					4350
	Pav_sc0000622.1	226566	C	A	A	missense_variant	MODERATE	Pav_sc0000622.1_g480.1.mk	Pav_sc0000622.1_g480.1.mk	transcript	TRANSCRIPT_Pav_sc0000622.1_g480.1.mk	protein_coding	43525	c.299G>T	p.Cys100Phe	366/2713	299/1767	100/588																466	,A	downstream_gene_variant	MODIFIER	Pav_sc0000089.1_g090.1.br	Pav_sc0000089.1_g090.1.br	transcript	TRANSCRIPT_Pav_sc0000089.1_g090.1.br	protein_coding		c.*4242C>T					4242
	Pav_sc0000622.1	226797	T	A	A	missense_variant	MODERATE	Pav_sc0000622.1_g480.1.mk	Pav_sc0000622.1_g480.1.mk	transcript	TRANSCRIPT_Pav_sc0000622.1_g480.1.mk	protein_coding	43525	c.68A>T	p.Lys23Met	135/2713	68/1767	23/588																529	,G	downstream_gene_variant	MODIFIER	Pav_sc0000089.1_g090.1.br	Pav_sc0000089.1_g090.1.br	transcript	TRANSCRIPT_Pav_sc0000089.1_g090.1.br	protein_coding		c.*4179A>C					4179
	Pav_sc0000648.1	213203	G	A	A	missense_variant	MODERATE	Pav_sc0000648.1_g480.1.mk	Pav_sc0000648.1_g480.1.mk	transcript	TRANSCRIPT_Pav_sc0000648.1_g480.1.mk	protein_coding	43590	c.2864C>T	p.Thr955Ile	2864/2945	2864/2889	955/962		,A	upstream_gene_variant	MODIFIER	Pav_sc0000648.1_g460.1.mk	Pav_sc0000648.1_g460.1.mk	transcript	TRANSCRIPT_Pav_sc0000648.1_g460.1.mk	protein_coding		c.-3270C>T					550	,C	downstream_gene_variant	MODIFIER	Pav_sc0000089.1_g090.1.br	Pav_sc0000089.1_g090.1.br	transcript	TRANSCRIPT_Pav_sc0000089.1_g090.1.br	protein_coding		c.*4158A>G					4158
	Pav_sc0000648.1	213248	C	T	T	missense_variant	MODERATE	Pav_sc0000648.1_g480.1.mk	Pav_sc0000648.1_g480.1.mk	transcript	TRANSCRIPT_Pav_sc0000648.1_g480.1.mk	protein_coding	43590	c.2819G>A	p.Gly940Asp	2819/2945	2819/2889	940/962		,T	upstream_gene_variant	MODIFIER	Pav_sc0000648.1_g460.1.mk	Pav_sc0000648.1_g460.1.mk	transcript	TRANSCRIPT_Pav_sc0000648.1_g460.1.mk	protein_coding		c.-3315G>A					569	,T	downstream_gene_variant	MODIFIER	Pav_sc0000089.1_g090.1.br	Pav_sc0000089.1_g090.1.br	transcript	TRANSCRIPT_Pav_sc0000089.1_g090.1.br	protein_coding		c.*4139G>A					4139
	Pav_sc0000648.1	213301	C	A	A	missense_variant	MODERATE	Pav_sc0000648.1_g480.1.mk	Pav_sc0000648.1_g480.1.mk	transcript	TRANSCRIPT_Pav_sc0000648.1_g480.1.mk	protein_coding	43590	c.2766G>T	p.Lys922Asn	2766/2945	2766/2889	922/962		,A	upstream_gene_variant	MODIFIER	Pav_sc0000648.1_g460.1.mk	Pav_sc0000648.1_g460.1.mk	transcript	TRANSCRIPT_Pav_sc0000648.1_g460.1.mk	protein_coding		c.-3368G>T					621	,A	downstream_gene_variant	MODIFIER	Pav_sc0000089.1_g090.1.br	Pav_sc0000089.1_g090.1.br	transcript	TRANSCRIPT_Pav_sc0000089.1_g090.1.br	protein_coding		c.*4087C>T					4087
	Pav_sc0000648.1	214049	C	T	T	missense_variant	MODERATE	Pav_sc0000648.1_g480.1.mk	Pav_sc0000648.1_g480.1.mk	transcript	TRANSCRIPT_Pav_sc0000648.1_g480.1.mk	protein_coding	43589	c.2176G>A	p.Val726Met	2176/2945	2176/2889	726/962		,T	upstream_gene_variant	MODIFIER	Pav_sc0000648.1_g460.1.mk	Pav_sc0000648.1_g460.1.mk	transcript	TRANSCRIPT_Pav_sc0000648.1_g460.1.mk	protein_coding		c.-4116G>A					644	,G	downstream_gene_variant	MODIFIER	Pav_sc0000089.1_g090.1.br	Pav_sc0000089.1_g090.1.br	transcript	TRANSCRIPT_Pav_sc0000089.1_g090.1.br	protein_coding		c.*4064T>C					4064
	Pav_sc0000648.1	214372	T	A	A	missense_variant	MODERATE	Pav_sc0000648.1_g480.1.mk	Pav_sc0000648.1_g480.1.mk	transcript	TRANSCRIPT_Pav_sc0000648.1_g480.1.mk	protein_coding	43589	c.1853A>T	p.Asn618Ile	1853/2945	1853/2889	618/962		,A	upstream_gene_variant	MODIFIER	Pav_sc0000648.1_g460.1.mk	Pav_sc0000648.1_g460.1.mk	transcript	TRANSCRIPT_Pav_sc0000648.1_g460.1.mk	protein_coding		c.-4439A>T					744	,C	downstream_gene_variant	MODIFIER	Pav_sc0000089.1_g090.1.br	Pav_sc0000089.1_g090.1.br	transcript	TRANSCRIPT_Pav_sc0000089.1_g090.1.br	protein_coding		c.*3964A>G					3964
	Pav_sc0000648.1	215996	T	G	G	missense_variant	MODERATE	Pav_sc0000648.1_g480.1.mk	Pav_sc0000648.1_g480.1.mk	transcript	TRANSCRIPT_Pav_sc0000648.1_g480.1.mk	protein_coding	43586	c.502A>C	p.Ile168Leu	502/2945	502/2889	168/962		,G	upstream_gene_variant	MODIFIER	Pav_sc0000648.1_g470.1.mk	Pav_sc0000648.1_g470.1.mk	transcript	TRANSCRIPT_Pav_sc0000648.1_g470.1.mk	protein_coding		c.-3439A>C					761	,C	downstream_gene_variant	MODIFIER	Pav_sc0000089.1_g090.1.br	Pav_sc0000089.1_g090.1.br	transcript	TRANSCRIPT_Pav_sc0000089.1_g090.1.br	protein_coding		c.*3947A>G					3947
	Pav_sc0000648.1	218542	G	T	T	missense_variant	MODERATE	Pav_sc0000648.1_g490.1.mk	Pav_sc0000648.1_g490.1.mk	transcript	TRANSCRIPT_Pav_sc0000648.1_g490.1.mk	protein_coding	43621	c.1116C>A	p.Asp372Glu	1501/2283	1116/1638	372/545		,T	upstream_gene_variant	MODIFIER	Pav_sc0000648.1_g480.1.mk	Pav_sc0000648.1_g480.1.mk	transcript	TRANSCRIPT_Pav_sc0000648.1_g480.1.mk	protein_coding		c.-2045C>A					3562	WARNING_TRANSCRIPT_MULTIPLE_STOP_CODONS,C	intergenic_region	MODIFIER	Pav_sc0000089.1_g080.1.mk-Pav_sc0000089.1_g090.1.br	Pav_sc0000089.1_g080.1.mk-Pav_sc0000089.1_g090.1.br	intergenic_region	Pav_sc0000089.1_g080.1.mk-Pav_sc0000089.1_g090.1.br			n.54230T>C
	Pav_sc0000661.1	339003	A	C	C	missense_variant	MODERATE	Pav_sc0000661.1_g610.1.br	Pav_sc0000661.1_g610.1.br	transcript	TRANSCRIPT_Pav_sc0000661.1_g610.1.br	protein_coding	43527	c.1214T>G	p.Phe405Cys	1214/1660	1214/1660	405/552		WARNING_TRANSCRIPT_MULTIPLE_STOP_CODONS														3517	WARNING_TRANSCRIPT_MULTIPLE_STOP_CODONS,A	intergenic_region	MODIFIER	Pav_sc0000089.1_g080.1.mk-Pav_sc0000089.1_g090.1.br	Pav_sc0000089.1_g080.1.mk-Pav_sc0000089.1_g090.1.br	intergenic_region	Pav_sc0000089.1_g080.1.mk-Pav_sc0000089.1_g090.1.br			n.54275T>A
	Pav_sc0000661.1	339019	C	T	T	missense_variant	MODERATE	Pav_sc0000661.1_g610.1.br	Pav_sc0000661.1_g610.1.br	transcript	TRANSCRIPT_Pav_sc0000661.1_g610.1.br	protein_coding	43527	c.1198G>A	p.Asp400Asn	1198/1660	1198/1660	400/552		WARNING_TRANSCRIPT_MULTIPLE_STOP_CODONS														3501	WARNING_TRANSCRIPT_MULTIPLE_STOP_CODONS,A	intergenic_region	MODIFIER	Pav_sc0000089.1_g080.1.mk-Pav_sc0000089.1_g090.1.br	Pav_sc0000089.1_g080.1.mk-Pav_sc0000089.1_g090.1.br	intergenic_region	Pav_sc0000089.1_g080.1.mk-Pav_sc0000089.1_g090.1.br			n.54291G>A
	Pav_sc0000661.1	339157	C	T	T	missense_variant	MODERATE	Pav_sc0000661.1_g610.1.br	Pav_sc0000661.1_g610.1.br	transcript	TRANSCRIPT_Pav_sc0000661.1_g610.1.br	protein_coding	43527	c.1060G>A	p.Glu354Lys	1060/1660	1060/1660	354/552		WARNING_TRANSCRIPT_MULTIPLE_STOP_CODONS														3470	WARNING_TRANSCRIPT_MULTIPLE_STOP_CODONS,C	intergenic_region	MODIFIER	Pav_sc0000089.1_g080.1.mk-Pav_sc0000089.1_g090.1.br	Pav_sc0000089.1_g080.1.mk-Pav_sc0000089.1_g090.1.br	intergenic_region	Pav_sc0000089.1_g080.1.mk-Pav_sc0000089.1_g090.1.br			n.54322T>C
	Pav_sc0000661.1	339318	C	A	A	missense_variant	MODERATE	Pav_sc0000661.1_g610.1.br	Pav_sc0000661.1_g610.1.br	transcript	TRANSCRIPT_Pav_sc0000661.1_g610.1.br	protein_coding	43527	c.899G>T	p.Gly300Val	899/1660	899/1660	300/552		WARNING_TRANSCRIPT_MULTIPLE_STOP_CODONS														3441	WARNING_TRANSCRIPT_MULTIPLE_STOP_CODONS,C	intergenic_region	MODIFIER	Pav_sc0000089.1_g080.1.mk-Pav_sc0000089.1_g090.1.br	Pav_sc0000089.1_g080.1.mk-Pav_sc0000089.1_g090.1.br	intergenic_region	Pav_sc0000089.1_g080.1.mk-Pav_sc0000089.1_g090.1.br			n.54351T>C
	Pav_sc0000661.1	339319	C	T	T	missense_variant	MODERATE	Pav_sc0000661.1_g610.1.br	Pav_sc0000661.1_g610.1.br	transcript	TRANSCRIPT_Pav_sc0000661.1_g610.1.br	protein_coding	43527	c.898G>A	p.Gly300Arg	898/1660	898/1660	300/552		WARNING_TRANSCRIPT_MULTIPLE_STOP_CODONS														3374	WARNING_TRANSCRIPT_MULTIPLE_STOP_CODONS,C	intergenic_region	MODIFIER	Pav_sc0000089.1_g080.1.mk-Pav_sc0000089.1_g090.1.br	Pav_sc0000089.1_g080.1.mk-Pav_sc0000089.1_g090.1.br	intergenic_region	Pav_sc0000089.1_g080.1.mk-Pav_sc0000089.1_g090.1.br			n.54418T>C
	Pav_sc0000661.1	339340	T	C	C	missense_variant	MODERATE	Pav_sc0000661.1_g610.1.br	Pav_sc0000661.1_g610.1.br	transcript	TRANSCRIPT_Pav_sc0000661.1_g610.1.br	protein_coding	43527	c.877A>G	p.Thr293Ala	877/1660	877/1660	293/552		WARNING_TRANSCRIPT_MULTIPLE_STOP_CODONS														3311	WARNING_TRANSCRIPT_MULTIPLE_STOP_CODONS,T	intergenic_region	MODIFIER	Pav_sc0000089.1_g080.1.mk-Pav_sc0000089.1_g090.1.br	Pav_sc0000089.1_g080.1.mk-Pav_sc0000089.1_g090.1.br	intergenic_region	Pav_sc0000089.1_g080.1.mk-Pav_sc0000089.1_g090.1.br			n.54481C>T
	Pav_sc0000661.1	339354	G	A	A	missense_variant	MODERATE	Pav_sc0000661.1_g610.1.br	Pav_sc0000661.1_g610.1.br	transcript	TRANSCRIPT_Pav_sc0000661.1_g610.1.br	protein_coding	43527	c.863C>T	p.Ser288Leu	863/1660	863/1660	288/552		WARNING_TRANSCRIPT_MULTIPLE_STOP_CODONS														3192	WARNING_TRANSCRIPT_MULTIPLE_STOP_CODONS,T	intergenic_region	MODIFIER	Pav_sc0000089.1_g080.1.mk-Pav_sc0000089.1_g090.1.br	Pav_sc0000089.1_g080.1.mk-Pav_sc0000089.1_g090.1.br	intergenic_region	Pav_sc0000089.1_g080.1.mk-Pav_sc0000089.1_g090.1.br			n.54600C>T
	Pav_sc0000661.1	339372	A	G	G	missense_variant	MODERATE	Pav_sc0000661.1_g610.1.br	Pav_sc0000661.1_g610.1.br	transcript	TRANSCRIPT_Pav_sc0000661.1_g610.1.br	protein_coding	43527	c.845T>C	p.Phe282Ser	845/1660	845/1660	282/552		WARNING_TRANSCRIPT_MULTIPLE_STOP_CODONS														3168	WARNING_TRANSCRIPT_MULTIPLE_STOP_CODONS,G	intergenic_region	MODIFIER	Pav_sc0000089.1_g080.1.mk-Pav_sc0000089.1_g090.1.br	Pav_sc0000089.1_g080.1.mk-Pav_sc0000089.1_g090.1.br	intergenic_region	Pav_sc0000089.1_g080.1.mk-Pav_sc0000089.1_g090.1.br			n.54624A>G
	Pav_sc0000661.1	339679	C	T	T	missense_variant	MODERATE	Pav_sc0000661.1_g610.1.br	Pav_sc0000661.1_g610.1.br	transcript	TRANSCRIPT_Pav_sc0000661.1_g610.1.br	protein_coding	43526	c.617G>A	p.Arg206His	617/1660	617/1660	206/552		WARNING_TRANSCRIPT_MULTIPLE_STOP_CODONS														3091	WARNING_TRANSCRIPT_MULTIPLE_STOP_CODONS,A	intergenic_region	MODIFIER	Pav_sc0000089.1_g080.1.mk-Pav_sc0000089.1_g090.1.br	Pav_sc0000089.1_g080.1.mk-Pav_sc0000089.1_g090.1.br	intergenic_region	Pav_sc0000089.1_g080.1.mk-Pav_sc0000089.1_g090.1.br			n.54701C>A
	Pav_sc0000661.1	339703	T	C	C	missense_variant	MODERATE	Pav_sc0000661.1_g610.1.br	Pav_sc0000661.1_g610.1.br	transcript	TRANSCRIPT_Pav_sc0000661.1_g610.1.br	protein_coding	43526	c.593A>G	p.Tyr198Cys	593/1660	593/1660	198/552		WARNING_TRANSCRIPT_MULTIPLE_STOP_CODONS														3056	WARNING_TRANSCRIPT_MULTIPLE_STOP_CODONS,T	intergenic_region	MODIFIER	Pav_sc0000089.1_g080.1.mk-Pav_sc0000089.1_g090.1.br	Pav_sc0000089.1_g080.1.mk-Pav_sc0000089.1_g090.1.br	intergenic_region	Pav_sc0000089.1_g080.1.mk-Pav_sc0000089.1_g090.1.br			n.54736C>T
	Pav_sc0000661.1	339866	C	T	T	missense_variant	MODERATE	Pav_sc0000661.1_g610.1.br	Pav_sc0000661.1_g610.1.br	transcript	TRANSCRIPT_Pav_sc0000661.1_g610.1.br	protein_coding	43526	c.430G>A	p.Val144Ile	430/1660	430/1660	144/552		WARNING_TRANSCRIPT_MULTIPLE_STOP_CODONS														2996	WARNING_TRANSCRIPT_MULTIPLE_STOP_CODONS,T	intergenic_region	MODIFIER	Pav_sc0000089.1_g080.1.mk-Pav_sc0000089.1_g090.1.br	Pav_sc0000089.1_g080.1.mk-Pav_sc0000089.1_g090.1.br	intergenic_region	Pav_sc0000089.1_g080.1.mk-Pav_sc0000089.1_g090.1.br			n.54796G>T
	Pav_sc0000661.1	339926	C	A	A	missense_variant	MODERATE	Pav_sc0000661.1_g610.1.br	Pav_sc0000661.1_g610.1.br	transcript	TRANSCRIPT_Pav_sc0000661.1_g610.1.br	protein_coding	43526	c.370G>T	p.Asp124Tyr	370/1660	370/1660	124/552		WARNING_TRANSCRIPT_MULTIPLE_STOP_CODONS														2969	WARNING_TRANSCRIPT_MULTIPLE_STOP_CODONS,A	intergenic_region	MODIFIER	Pav_sc0000089.1_g080.1.mk-Pav_sc0000089.1_g090.1.br	Pav_sc0000089.1_g080.1.mk-Pav_sc0000089.1_g090.1.br	intergenic_region	Pav_sc0000089.1_g080.1.mk-Pav_sc0000089.1_g090.1.br			n.54823G>A
	Pav_sc0000661.1	341132	C	T	T	missense_variant	MODERATE	Pav_sc0000661.1_g610.1.br	Pav_sc0000661.1_g610.1.br	transcript	TRANSCRIPT_Pav_sc0000661.1_g610.1.br	protein_coding	43525	c.178G>A	p.Val60Ile	178/1660	178/1660	60/552		WARNING_TRANSCRIPT_MULTIPLE_STOP_CODONS														2840	WARNING_TRANSCRIPT_MULTIPLE_STOP_CODONS,C	intergenic_region	MODIFIER	Pav_sc0000089.1_g080.1.mk-Pav_sc0000089.1_g090.1.br	Pav_sc0000089.1_g080.1.mk-Pav_sc0000089.1_g090.1.br	intergenic_region	Pav_sc0000089.1_g080.1.mk-Pav_sc0000089.1_g090.1.br			n.54952T>C
	Pav_sc0000661.1	341203	G	A	A	missense_variant	MODERATE	Pav_sc0000661.1_g610.1.br	Pav_sc0000661.1_g610.1.br	transcript	TRANSCRIPT_Pav_sc0000661.1_g610.1.br	protein_coding	43525	c.107C>T	p.Ser36Phe	107/1660	107/1660	36/552		WARNING_TRANSCRIPT_MULTIPLE_STOP_CODONS														2563	WARNING_TRANSCRIPT_MULTIPLE_STOP_CODONS,T	intergenic_region	MODIFIER	Pav_sc0000089.1_g080.1.mk-Pav_sc0000089.1_g090.1.br	Pav_sc0000089.1_g080.1.mk-Pav_sc0000089.1_g090.1.br	intergenic_region	Pav_sc0000089.1_g080.1.mk-Pav_sc0000089.1_g090.1.br			n.55229A>T
	Pav_sc0000661.1	341207	C	A	A	missense_variant	MODERATE	Pav_sc0000661.1_g610.1.br	Pav_sc0000661.1_g610.1.br	transcript	TRANSCRIPT_Pav_sc0000661.1_g610.1.br	protein_coding	43525	c.103G>T	p.Asp35Tyr	103/1660	103/1660	35/552		WARNING_TRANSCRIPT_MULTIPLE_STOP_CODONS														2329	WARNING_TRANSCRIPT_MULTIPLE_STOP_CODONS,A	intergenic_region	MODIFIER	Pav_sc0000089.1_g080.1.mk-Pav_sc0000089.1_g090.1.br	Pav_sc0000089.1_g080.1.mk-Pav_sc0000089.1_g090.1.br	intergenic_region	Pav_sc0000089.1_g080.1.mk-Pav_sc0000089.1_g090.1.br			n.55463G>A
	Pav_sc0000661.1	341290	G	C	C	missense_variant	MODERATE	Pav_sc0000661.1_g610.1.br	Pav_sc0000661.1_g610.1.br	transcript	TRANSCRIPT_Pav_sc0000661.1_g610.1.br	protein_coding	43525	c.20C>G	p.Thr7Ser	20/1660	20/1660	7/552		WARNING_TRANSCRIPT_MULTIPLE_STOP_CODONS														2293	WARNING_TRANSCRIPT_MULTIPLE_STOP_CODONS,G	intergenic_region	MODIFIER	Pav_sc0000089.1_g080.1.mk-Pav_sc0000089.1_g090.1.br	Pav_sc0000089.1_g080.1.mk-Pav_sc0000089.1_g090.1.br	intergenic_region	Pav_sc0000089.1_g080.1.mk-Pav_sc0000089.1_g090.1.br			n.55499A>G
	Pav_sc0000663.1	200932	C	A	A	missense_variant	MODERATE	Pav_sc0000663.1_g370.1.mk	Pav_sc0000663.1_g370.1.mk	transcript	TRANSCRIPT_Pav_sc0000663.1_g370.1.mk	protein_coding	43498	c.28C>A	p.His10Asn	76/367	28/240	1979-10-01		,A	upstream_gene_variant	MODIFIER	Pav_sc0000663.1_g360.1.mk	Pav_sc0000663.1_g360.1.mk	transcript	TRANSCRIPT_Pav_sc0000663.1_g360.1.mk	protein_coding		c.-3696G>T					2274	WARNING_TRANSCRIPT_MULTIPLE_STOP_CODONS,T	intergenic_region	MODIFIER	Pav_sc0000089.1_g080.1.mk-Pav_sc0000089.1_g090.1.br	Pav_sc0000089.1_g080.1.mk-Pav_sc0000089.1_g090.1.br	intergenic_region	Pav_sc0000089.1_g080.1.mk-Pav_sc0000089.1_g090.1.br			n.55518C>T
	Pav_sc0000663.1	202576	C	G	G	missense_variant	MODERATE	Pav_sc0000663.1_g380.1.mk	Pav_sc0000663.1_g380.1.mk	transcript	TRANSCRIPT_Pav_sc0000663.1_g380.1.mk	protein_coding	43466	c.121G>C	p.Val41Leu	121/171	121/171	41/56		WARNING_TRANSCRIPT_NO_START_CODON,G	upstream_gene_variant	MODIFIER	Pav_sc0000663.1_g390.1.mk	Pav_sc0000663.1_g390.1.mk	transcript	TRANSCRIPT_Pav_sc0000663.1_g390.1.mk	protein_coding		c.-1613C>G					2247	WARNING_TRANSCRIPT_MULTIPLE_STOP_CODONS,T	intergenic_region	MODIFIER	Pav_sc0000089.1_g080.1.mk-Pav_sc0000089.1_g090.1.br	Pav_sc0000089.1_g080.1.mk-Pav_sc0000089.1_g090.1.br	intergenic_region	Pav_sc0000089.1_g080.1.mk-Pav_sc0000089.1_g090.1.br			n.55545C>T
	Pav_sc0000663.1	204760	A	G	G	missense_variant	MODERATE	Pav_sc0000663.1_g390.1.mk	Pav_sc0000663.1_g390.1.mk	transcript	TRANSCRIPT_Pav_sc0000663.1_g390.1.mk	protein_coding	43527	c.194A>G	p.Lys65Arg	510/564	194/210	65/69		,G	upstream_gene_variant	MODIFIER	Pav_sc0000663.1_g380.1.mk	Pav_sc0000663.1_g380.1.mk	transcript	TRANSCRIPT_Pav_sc0000663.1_g380.1.mk	protein_coding		c.-2064T>C					2187	WARNING_TRANSCRIPT_MULTIPLE_STOP_CODONS,A	intergenic_region	MODIFIER	Pav_sc0000089.1_g080.1.mk-Pav_sc0000089.1_g090.1.br	Pav_sc0000089.1_g080.1.mk-Pav_sc0000089.1_g090.1.br	intergenic_region	Pav_sc0000089.1_g080.1.mk-Pav_sc0000089.1_g090.1.br			n.55605T>A
	Pav_sc0000700.1	559107	G	C	C	missense_variant	MODERATE	Pav_sc0000700.1_g1070.1.mk	Pav_sc0000700.1_g1070.1.mk	transcript	TRANSCRIPT_Pav_sc0000700.1_g1070.1.mk	protein_coding	43653	c.1993C>G	p.Leu665Val	1993/2040	1993/2040	665/679		,C	downstream_gene_variant	MODIFIER	Pav_sc0000700.1_g1060.1.mk	Pav_sc0000700.1_g1060.1.mk	transcript	TRANSCRIPT_Pav_sc0000700.1_g1060.1.mk	protein_coding		c.*4673G>C					1680	WARNING_TRANSCRIPT_MULTIPLE_STOP_CODONS,A	intergenic_region	MODIFIER	Pav_sc0000089.1_g080.1.mk-Pav_sc0000089.1_g090.1.br	Pav_sc0000089.1_g080.1.mk-Pav_sc0000089.1_g090.1.br	intergenic_region	Pav_sc0000089.1_g080.1.mk-Pav_sc0000089.1_g090.1.br			n.56112G>A
	Pav_sc0000700.1	559321	C	A	A	missense_variant	MODERATE	Pav_sc0000700.1_g1070.1.mk	Pav_sc0000700.1_g1070.1.mk	transcript	TRANSCRIPT_Pav_sc0000700.1_g1070.1.mk	protein_coding	43652	c.1875G>T	p.Glu625Asp	1875/2040	1875/2040	625/679		,A	downstream_gene_variant	MODIFIER	Pav_sc0000700.1_g1060.1.mk	Pav_sc0000700.1_g1060.1.mk	transcript	TRANSCRIPT_Pav_sc0000700.1_g1060.1.mk	protein_coding		c.*4887C>A					1560	WARNING_TRANSCRIPT_MULTIPLE_STOP_CODONS,A	intergenic_region	MODIFIER	Pav_sc0000089.1_g080.1.mk-Pav_sc0000089.1_g090.1.br	Pav_sc0000089.1_g080.1.mk-Pav_sc0000089.1_g090.1.br	intergenic_region	Pav_sc0000089.1_g080.1.mk-Pav_sc0000089.1_g090.1.br			n.56232G>A
	Pav_sc0000700.1	559323	C	G	G	missense_variant	MODERATE	Pav_sc0000700.1_g1070.1.mk	Pav_sc0000700.1_g1070.1.mk	transcript	TRANSCRIPT_Pav_sc0000700.1_g1070.1.mk	protein_coding	43652	c.1873G>C	p.Glu625Gln	1873/2040	1873/2040	625/679		,G	downstream_gene_variant	MODIFIER	Pav_sc0000700.1_g1060.1.mk	Pav_sc0000700.1_g1060.1.mk	transcript	TRANSCRIPT_Pav_sc0000700.1_g1060.1.mk	protein_coding		c.*4889C>G					1475	WARNING_TRANSCRIPT_MULTIPLE_STOP_CODONS,G	intergenic_region	MODIFIER	Pav_sc0000089.1_g080.1.mk-Pav_sc0000089.1_g090.1.br	Pav_sc0000089.1_g080.1.mk-Pav_sc0000089.1_g090.1.br	intergenic_region	Pav_sc0000089.1_g080.1.mk-Pav_sc0000089.1_g090.1.br			n.56317A>G
	Pav_sc0000700.1	561213	A	C	C	missense_variant	MODERATE	Pav_sc0000700.1_g1070.1.mk	Pav_sc0000700.1_g1070.1.mk	transcript	TRANSCRIPT_Pav_sc0000700.1_g1070.1.mk	protein_coding	43651	c.1774T>G	p.Ser592Ala	1774/2040	1774/2040	592/679																1252	WARNING_TRANSCRIPT_MULTIPLE_STOP_CODONS,T	intergenic_region	MODIFIER	Pav_sc0000089.1_g080.1.mk-Pav_sc0000089.1_g090.1.br	Pav_sc0000089.1_g080.1.mk-Pav_sc0000089.1_g090.1.br	intergenic_region	Pav_sc0000089.1_g080.1.mk-Pav_sc0000089.1_g090.1.br			n.56540A>T
	Pav_sc0000700.1	561329	G	T	T	missense_variant	MODERATE	Pav_sc0000700.1_g1070.1.mk	Pav_sc0000700.1_g1070.1.mk	transcript	TRANSCRIPT_Pav_sc0000700.1_g1070.1.mk	protein_coding	43651	c.1658C>A	p.Ala553Glu	1658/2040	1658/2040	553/679																1007	WARNING_TRANSCRIPT_MULTIPLE_STOP_CODONS,A	intergenic_region	MODIFIER	Pav_sc0000089.1_g080.1.mk-Pav_sc0000089.1_g090.1.br	Pav_sc0000089.1_g080.1.mk-Pav_sc0000089.1_g090.1.br	intergenic_region	Pav_sc0000089.1_g080.1.mk-Pav_sc0000089.1_g090.1.br			n.56785C>A
	Pav_sc0000700.1	561393	C	G	G	missense_variant	MODERATE	Pav_sc0000700.1_g1070.1.mk	Pav_sc0000700.1_g1070.1.mk	transcript	TRANSCRIPT_Pav_sc0000700.1_g1070.1.mk	protein_coding	43651	c.1594G>C	p.Ala532Pro	1594/2040	1594/2040	532/679		,G	upstream_gene_variant	MODIFIER	Pav_sc0000700.1_g1080.1.br	Pav_sc0000700.1_g1080.1.br	transcript	TRANSCRIPT_Pav_sc0000700.1_g1080.1.br	protein_coding		c.-4998C>G					983	WARNING_TRANSCRIPT_MULTIPLE_STOP_CODONS,C	intergenic_region	MODIFIER	Pav_sc0000089.1_g080.1.mk-Pav_sc0000089.1_g090.1.br	Pav_sc0000089.1_g080.1.mk-Pav_sc0000089.1_g090.1.br	intergenic_region	Pav_sc0000089.1_g080.1.mk-Pav_sc0000089.1_g090.1.br			n.56809T>C
	Pav_sc0000700.1	561663	T	G	G	missense_variant	MODERATE	Pav_sc0000700.1_g1070.1.mk	Pav_sc0000700.1_g1070.1.mk	transcript	TRANSCRIPT_Pav_sc0000700.1_g1070.1.mk	protein_coding	43651	c.1324A>C	p.Lys442Gln	1324/2040	1324/2040	442/679		,G	upstream_gene_variant	MODIFIER	Pav_sc0000700.1_g1080.1.br	Pav_sc0000700.1_g1080.1.br	transcript	TRANSCRIPT_Pav_sc0000700.1_g1080.1.br	protein_coding		c.-4728T>G					895	WARNING_TRANSCRIPT_MULTIPLE_STOP_CODONS,C	intergenic_region	MODIFIER	Pav_sc0000089.1_g080.1.mk-Pav_sc0000089.1_g090.1.br	Pav_sc0000089.1_g080.1.mk-Pav_sc0000089.1_g090.1.br	intergenic_region	Pav_sc0000089.1_g080.1.mk-Pav_sc0000089.1_g090.1.br			n.56897A>C
	Pav_sc0000700.1	561664	T	C	C	missense_variant	MODERATE	Pav_sc0000700.1_g1070.1.mk	Pav_sc0000700.1_g1070.1.mk	transcript	TRANSCRIPT_Pav_sc0000700.1_g1070.1.mk	protein_coding	43651	c.1323A>G	p.Ile441Met	1323/2040	1323/2040	441/679		,C	upstream_gene_variant	MODIFIER	Pav_sc0000700.1_g1080.1.br	Pav_sc0000700.1_g1080.1.br	transcript	TRANSCRIPT_Pav_sc0000700.1_g1080.1.br	protein_coding		c.-4727T>C					850	WARNING_TRANSCRIPT_MULTIPLE_STOP_CODONS,A	intergenic_region	MODIFIER	Pav_sc0000089.1_g080.1.mk-Pav_sc0000089.1_g090.1.br	Pav_sc0000089.1_g080.1.mk-Pav_sc0000089.1_g090.1.br	intergenic_region	Pav_sc0000089.1_g080.1.mk-Pav_sc0000089.1_g090.1.br			n.56942G>A
	Pav_sc0000700.1	561696	C	T	T	missense_variant	MODERATE	Pav_sc0000700.1_g1070.1.mk	Pav_sc0000700.1_g1070.1.mk	transcript	TRANSCRIPT_Pav_sc0000700.1_g1070.1.mk	protein_coding	43651	c.1291G>A	p.Glu431Lys	1291/2040	1291/2040	431/679		,T	upstream_gene_variant	MODIFIER	Pav_sc0000700.1_g1080.1.br	Pav_sc0000700.1_g1080.1.br	transcript	TRANSCRIPT_Pav_sc0000700.1_g1080.1.br	protein_coding		c.-4695C>T					475	WARNING_TRANSCRIPT_MULTIPLE_STOP_CODONS,T	intergenic_region	MODIFIER	Pav_sc0000089.1_g080.1.mk-Pav_sc0000089.1_g090.1.br	Pav_sc0000089.1_g080.1.mk-Pav_sc0000089.1_g090.1.br	intergenic_region	Pav_sc0000089.1_g080.1.mk-Pav_sc0000089.1_g090.1.br			n.57317A>T
	Pav_sc0000700.1	562538	C	A	A	missense_variant	MODERATE	Pav_sc0000700.1_g1070.1.mk	Pav_sc0000700.1_g1070.1.mk	transcript	TRANSCRIPT_Pav_sc0000700.1_g1070.1.mk	protein_coding	43649	c.1106G>T	p.Arg369Ile	1106/2040	1106/2040	369/679		,A	upstream_gene_variant	MODIFIER	Pav_sc0000700.1_g1080.1.br	Pav_sc0000700.1_g1080.1.br	transcript	TRANSCRIPT_Pav_sc0000700.1_g1080.1.br	protein_coding		c.-3853C>A					406	WARNING_TRANSCRIPT_MULTIPLE_STOP_CODONS,C	intergenic_region	MODIFIER	Pav_sc0000089.1_g080.1.mk-Pav_sc0000089.1_g090.1.br	Pav_sc0000089.1_g080.1.mk-Pav_sc0000089.1_g090.1.br	intergenic_region	Pav_sc0000089.1_g080.1.mk-Pav_sc0000089.1_g090.1.br			n.57386G>C
	Pav_sc0000700.1	562571	G	A	A	missense_variant	MODERATE	Pav_sc0000700.1_g1070.1.mk	Pav_sc0000700.1_g1070.1.mk	transcript	TRANSCRIPT_Pav_sc0000700.1_g1070.1.mk	protein_coding	43649	c.1073C>T	p.Thr358Met	1073/2040	1073/2040	358/679		,A	upstream_gene_variant	MODIFIER	Pav_sc0000700.1_g1080.1.br	Pav_sc0000700.1_g1080.1.br	transcript	TRANSCRIPT_Pav_sc0000700.1_g1080.1.br	protein_coding		c.-3820G>A					402	WARNING_TRANSCRIPT_MULTIPLE_STOP_CODONS,G	intergenic_region	MODIFIER	Pav_sc0000089.1_g080.1.mk-Pav_sc0000089.1_g090.1.br	Pav_sc0000089.1_g080.1.mk-Pav_sc0000089.1_g090.1.br	intergenic_region	Pav_sc0000089.1_g080.1.mk-Pav_sc0000089.1_g090.1.br			n.57390C>G
	Pav_sc0000700.1	564973	G	A	A	missense_variant	MODERATE	Pav_sc0000700.1_g1070.1.mk	Pav_sc0000700.1_g1070.1.mk	transcript	TRANSCRIPT_Pav_sc0000700.1_g1070.1.mk	protein_coding	43647	c.440C>T	p.Ala147Val	440/2040	440/2040	147/679		,A	upstream_gene_variant	MODIFIER	Pav_sc0000700.1_g1080.1.br	Pav_sc0000700.1_g1080.1.br	transcript	TRANSCRIPT_Pav_sc0000700.1_g1080.1.br	protein_coding		c.-1418G>A					398	WARNING_TRANSCRIPT_MULTIPLE_STOP_CODONS,G	intergenic_region	MODIFIER	Pav_sc0000089.1_g080.1.mk-Pav_sc0000089.1_g090.1.br	Pav_sc0000089.1_g080.1.mk-Pav_sc0000089.1_g090.1.br	intergenic_region	Pav_sc0000089.1_g080.1.mk-Pav_sc0000089.1_g090.1.br			n.57394C>G
	Pav_sc0000700.1	565275	C	A	A	missense_variant	MODERATE	Pav_sc0000700.1_g1070.1.mk	Pav_sc0000700.1_g1070.1.mk	transcript	TRANSCRIPT_Pav_sc0000700.1_g1070.1.mk	protein_coding	43647	c.138G>T	p.Glu46Asp	138/2040	138/2040	46/679		,A	upstream_gene_variant	MODIFIER	Pav_sc0000700.1_g1080.1.br	Pav_sc0000700.1_g1080.1.br	transcript	TRANSCRIPT_Pav_sc0000700.1_g1080.1.br	protein_coding		c.-1116C>A					73	WARNING_TRANSCRIPT_MULTIPLE_STOP_CODONS,A	intergenic_region	MODIFIER	Pav_sc0000089.1_g080.1.mk-Pav_sc0000089.1_g090.1.br	Pav_sc0000089.1_g080.1.mk-Pav_sc0000089.1_g090.1.br	intergenic_region	Pav_sc0000089.1_g080.1.mk-Pav_sc0000089.1_g090.1.br			n.57719G>A
	Pav_sc0000700.1	565348	A	C	C	missense_variant	MODERATE	Pav_sc0000700.1_g1070.1.mk	Pav_sc0000700.1_g1070.1.mk	transcript	TRANSCRIPT_Pav_sc0000700.1_g1070.1.mk	protein_coding	43647	c.65T>G	p.Leu22Arg	65/2040	65/2040	22/679		,C	upstream_gene_variant	MODIFIER	Pav_sc0000700.1_g1080.1.br	Pav_sc0000700.1_g1080.1.br	transcript	TRANSCRIPT_Pav_sc0000700.1_g1080.1.br	protein_coding		c.-1043A>C
	Pav_sc0000700.1	567253	G	A	A	missense_variant	MODERATE	Pav_sc0000700.1_g1080.1.br	Pav_sc0000700.1_g1080.1.br	transcript	TRANSCRIPT_Pav_sc0000700.1_g1080.1.br	protein_coding	43466	c.863G>A	p.Arg288Lys	863/987	863/987	288/328		,A	upstream_gene_variant	MODIFIER	Pav_sc0000700.1_g1070.1.mk	Pav_sc0000700.1_g1070.1.mk	transcript	TRANSCRIPT_Pav_sc0000700.1_g1070.1.mk	protein_coding		c.-1841C>T
	Pav_sc0000700.1	572230	C	T	T	missense_variant	MODERATE	Pav_sc0000700.1_g1090.1.br	Pav_sc0000700.1_g1090.1.br	transcript	TRANSCRIPT_Pav_sc0000700.1_g1090.1.br	protein_coding	43466	c.251C>T	p.Ala84Val	251/1317	251/1317	84/438		,T	upstream_gene_variant	MODIFIER	Pav_sc0000700.1_g1100.1.br	Pav_sc0000700.1_g1100.1.br	transcript	TRANSCRIPT_Pav_sc0000700.1_g1100.1.br	protein_coding		c.-1127C>T
	Pav_sc0000700.1	572573	G	T	T	missense_variant	MODERATE	Pav_sc0000700.1_g1090.1.br	Pav_sc0000700.1_g1090.1.br	transcript	TRANSCRIPT_Pav_sc0000700.1_g1090.1.br	protein_coding	43466	c.594G>T	p.Gln198His	594/1317	594/1317	198/438		,T	upstream_gene_variant	MODIFIER	Pav_sc0000700.1_g1100.1.br	Pav_sc0000700.1_g1100.1.br	transcript	TRANSCRIPT_Pav_sc0000700.1_g1100.1.br	protein_coding		c.-784G>T					4828	,C	intergenic_region	MODIFIER	Pav_sc0000089.1_g090.1.br-Pav_sc0000089.1_g100.1.mk	Pav_sc0000089.1_g090.1.br-Pav_sc0000089.1_g100.1.mk	intergenic_region	Pav_sc0000089.1_g090.1.br-Pav_sc0000089.1_g100.1.mk			n.61860T>C
	Pav_sc0000700.1	572629	A	G	G	missense_variant	MODERATE	Pav_sc0000700.1_g1090.1.br	Pav_sc0000700.1_g1090.1.br	transcript	TRANSCRIPT_Pav_sc0000700.1_g1090.1.br	protein_coding	43466	c.650A>G	p.His217Arg	650/1317	650/1317	217/438		,G	upstream_gene_variant	MODIFIER	Pav_sc0000700.1_g1100.1.br	Pav_sc0000700.1_g1100.1.br	transcript	TRANSCRIPT_Pav_sc0000700.1_g1100.1.br	protein_coding		c.-728A>G					4503	,A	intergenic_region	MODIFIER	Pav_sc0000089.1_g090.1.br-Pav_sc0000089.1_g100.1.mk	Pav_sc0000089.1_g090.1.br-Pav_sc0000089.1_g100.1.mk	intergenic_region	Pav_sc0000089.1_g090.1.br-Pav_sc0000089.1_g100.1.mk			n.62185G>A
	Pav_sc0000700.1	572752	T	C	C	missense_variant	MODERATE	Pav_sc0000700.1_g1090.1.br	Pav_sc0000700.1_g1090.1.br	transcript	TRANSCRIPT_Pav_sc0000700.1_g1090.1.br	protein_coding	43466	c.773T>C	p.Leu258Ser	773/1317	773/1317	258/438		,C	upstream_gene_variant	MODIFIER	Pav_sc0000700.1_g1100.1.br	Pav_sc0000700.1_g1100.1.br	transcript	TRANSCRIPT_Pav_sc0000700.1_g1100.1.br	protein_coding		c.-605T>C					4502	,G	intergenic_region	MODIFIER	Pav_sc0000089.1_g090.1.br-Pav_sc0000089.1_g100.1.mk	Pav_sc0000089.1_g090.1.br-Pav_sc0000089.1_g100.1.mk	intergenic_region	Pav_sc0000089.1_g090.1.br-Pav_sc0000089.1_g100.1.mk			n.62186A>G
	Pav_sc0000700.1	572823	T	G	G	missense_variant	MODERATE	Pav_sc0000700.1_g1090.1.br	Pav_sc0000700.1_g1090.1.br	transcript	TRANSCRIPT_Pav_sc0000700.1_g1090.1.br	protein_coding	43466	c.844T>G	p.Phe282Val	844/1317	844/1317	282/438		,G	upstream_gene_variant	MODIFIER	Pav_sc0000700.1_g1100.1.br	Pav_sc0000700.1_g1100.1.br	transcript	TRANSCRIPT_Pav_sc0000700.1_g1100.1.br	protein_coding		c.-534T>G					4418	,T	intergenic_region	MODIFIER	Pav_sc0000089.1_g090.1.br-Pav_sc0000089.1_g100.1.mk	Pav_sc0000089.1_g090.1.br-Pav_sc0000089.1_g100.1.mk	intergenic_region	Pav_sc0000089.1_g090.1.br-Pav_sc0000089.1_g100.1.mk			n.62270G>T
	Pav_sc0000700.1	573640	A	C	C	missense_variant	MODERATE	Pav_sc0000700.1_g1100.1.br	Pav_sc0000700.1_g1100.1.br	transcript	TRANSCRIPT_Pav_sc0000700.1_g1100.1.br	protein_coding	43525	c.284A>C	p.Asn95Thr	284/1852	284/1852	95/616		WARNING_TRANSCRIPT_MULTIPLE_STOP_CODONS,C	downstream_gene_variant	MODIFIER	Pav_sc0000700.1_g1090.1.br	Pav_sc0000700.1_g1090.1.br	transcript	TRANSCRIPT_Pav_sc0000700.1_g1090.1.br	protein_coding		c.*344A>C					4342	,T	intergenic_region	MODIFIER	Pav_sc0000089.1_g090.1.br-Pav_sc0000089.1_g100.1.mk	Pav_sc0000089.1_g090.1.br-Pav_sc0000089.1_g100.1.mk	intergenic_region	Pav_sc0000089.1_g090.1.br-Pav_sc0000089.1_g100.1.mk			n.62346C>T
	Pav_sc0000700.1	573643	G	C	C	missense_variant	MODERATE	Pav_sc0000700.1_g1100.1.br	Pav_sc0000700.1_g1100.1.br	transcript	TRANSCRIPT_Pav_sc0000700.1_g1100.1.br	protein_coding	43525	c.287G>C	p.Cys96Ser	287/1852	287/1852	96/616		WARNING_TRANSCRIPT_MULTIPLE_STOP_CODONS,C	downstream_gene_variant	MODIFIER	Pav_sc0000700.1_g1090.1.br	Pav_sc0000700.1_g1090.1.br	transcript	TRANSCRIPT_Pav_sc0000700.1_g1090.1.br	protein_coding		c.*347G>C					4319	,T	intergenic_region	MODIFIER	Pav_sc0000089.1_g090.1.br-Pav_sc0000089.1_g100.1.mk	Pav_sc0000089.1_g090.1.br-Pav_sc0000089.1_g100.1.mk	intergenic_region	Pav_sc0000089.1_g090.1.br-Pav_sc0000089.1_g100.1.mk			n.62369C>T
	Pav_sc0000700.1	573928	A	G	G	missense_variant	MODERATE	Pav_sc0000700.1_g1100.1.br	Pav_sc0000700.1_g1100.1.br	transcript	TRANSCRIPT_Pav_sc0000700.1_g1100.1.br	protein_coding	43525	c.572A>G	p.Asn191Ser	572/1852	572/1852	191/616		WARNING_TRANSCRIPT_MULTIPLE_STOP_CODONS,G	downstream_gene_variant	MODIFIER	Pav_sc0000700.1_g1090.1.br	Pav_sc0000700.1_g1090.1.br	transcript	TRANSCRIPT_Pav_sc0000700.1_g1090.1.br	protein_coding		c.*632A>G					4304	,C	intergenic_region	MODIFIER	Pav_sc0000089.1_g090.1.br-Pav_sc0000089.1_g100.1.mk	Pav_sc0000089.1_g090.1.br-Pav_sc0000089.1_g100.1.mk	intergenic_region	Pav_sc0000089.1_g090.1.br-Pav_sc0000089.1_g100.1.mk			n.62384T>C
	Pav_sc0000700.1	573954	C	T	T	missense_variant	MODERATE	Pav_sc0000700.1_g1100.1.br	Pav_sc0000700.1_g1100.1.br	transcript	TRANSCRIPT_Pav_sc0000700.1_g1100.1.br	protein_coding	43525	c.598C>T	p.Leu200Phe	598/1852	598/1852	200/616		WARNING_TRANSCRIPT_MULTIPLE_STOP_CODONS,T	downstream_gene_variant	MODIFIER	Pav_sc0000700.1_g1090.1.br	Pav_sc0000700.1_g1090.1.br	transcript	TRANSCRIPT_Pav_sc0000700.1_g1090.1.br	protein_coding		c.*658C>T					4272	,G	intergenic_region	MODIFIER	Pav_sc0000089.1_g090.1.br-Pav_sc0000089.1_g100.1.mk	Pav_sc0000089.1_g090.1.br-Pav_sc0000089.1_g100.1.mk	intergenic_region	Pav_sc0000089.1_g090.1.br-Pav_sc0000089.1_g100.1.mk			n.62416T>G
	Pav_sc0000700.1	574758	G	A	A	missense_variant	MODERATE	Pav_sc0000700.1_g1100.1.br	Pav_sc0000700.1_g1100.1.br	transcript	TRANSCRIPT_Pav_sc0000700.1_g1100.1.br	protein_coding	43526	c.1204G>A	p.Val402Ile	1204/1852	1204/1852	402/616		WARNING_TRANSCRIPT_MULTIPLE_STOP_CODONS,A	downstream_gene_variant	MODIFIER	Pav_sc0000700.1_g1090.1.br	Pav_sc0000700.1_g1090.1.br	transcript	TRANSCRIPT_Pav_sc0000700.1_g1090.1.br	protein_coding		c.*1462G>A					4236	,T	intergenic_region	MODIFIER	Pav_sc0000089.1_g090.1.br-Pav_sc0000089.1_g100.1.mk	Pav_sc0000089.1_g090.1.br-Pav_sc0000089.1_g100.1.mk	intergenic_region	Pav_sc0000089.1_g090.1.br-Pav_sc0000089.1_g100.1.mk			n.62452C>T
	Pav_sc0000700.1	574762	C	T	T	missense_variant	MODERATE	Pav_sc0000700.1_g1100.1.br	Pav_sc0000700.1_g1100.1.br	transcript	TRANSCRIPT_Pav_sc0000700.1_g1100.1.br	protein_coding	43526	c.1208C>T	p.Pro403Leu	1208/1852	1208/1852	403/616		WARNING_TRANSCRIPT_MULTIPLE_STOP_CODONS,T	downstream_gene_variant	MODIFIER	Pav_sc0000700.1_g1090.1.br	Pav_sc0000700.1_g1090.1.br	transcript	TRANSCRIPT_Pav_sc0000700.1_g1090.1.br	protein_coding		c.*1466C>T					3581	,T	intergenic_region	MODIFIER	Pav_sc0000089.1_g090.1.br-Pav_sc0000089.1_g100.1.mk	Pav_sc0000089.1_g090.1.br-Pav_sc0000089.1_g100.1.mk	intergenic_region	Pav_sc0000089.1_g090.1.br-Pav_sc0000089.1_g100.1.mk			n.63107G>T
	Pav_sc0000700.1	574779	T	C	C	missense_variant	MODERATE	Pav_sc0000700.1_g1100.1.br	Pav_sc0000700.1_g1100.1.br	transcript	TRANSCRIPT_Pav_sc0000700.1_g1100.1.br	protein_coding	43526	c.1225T>C	p.Trp409Arg	1225/1852	1225/1852	409/616		WARNING_TRANSCRIPT_MULTIPLE_STOP_CODONS,C	downstream_gene_variant	MODIFIER	Pav_sc0000700.1_g1090.1.br	Pav_sc0000700.1_g1090.1.br	transcript	TRANSCRIPT_Pav_sc0000700.1_g1090.1.br	protein_coding		c.*1483T>C					3436	,A	intergenic_region	MODIFIER	Pav_sc0000089.1_g090.1.br-Pav_sc0000089.1_g100.1.mk	Pav_sc0000089.1_g090.1.br-Pav_sc0000089.1_g100.1.mk	intergenic_region	Pav_sc0000089.1_g090.1.br-Pav_sc0000089.1_g100.1.mk			n.63252T>A
	Pav_sc0000700.1	578201	G	T	T	missense_variant	MODERATE	Pav_sc0000700.1_g1110.1.mk	Pav_sc0000700.1_g1110.1.mk	transcript	TRANSCRIPT_Pav_sc0000700.1_g1110.1.mk	protein_coding	43589	c.1139C>A	p.Thr380Asn	1139/2675	1139/2202	380/733		,T	downstream_gene_variant	MODIFIER	Pav_sc0000700.1_g1090.1.br	Pav_sc0000700.1_g1090.1.br	transcript	TRANSCRIPT_Pav_sc0000700.1_g1090.1.br	protein_coding		c.*4905G>T					3377	,A	intergenic_region	MODIFIER	Pav_sc0000089.1_g090.1.br-Pav_sc0000089.1_g100.1.mk	Pav_sc0000089.1_g090.1.br-Pav_sc0000089.1_g100.1.mk	intergenic_region	Pav_sc0000089.1_g090.1.br-Pav_sc0000089.1_g100.1.mk			n.63311C>A
	Pav_sc0000700.1	579276	C	A	A	missense_variant	MODERATE	Pav_sc0000700.1_g1110.1.mk	Pav_sc0000700.1_g1110.1.mk	transcript	TRANSCRIPT_Pav_sc0000700.1_g1110.1.mk	protein_coding	43588	c.1012G>T	p.Ala338Ser	1012/2675	1012/2202	338/733		,A	downstream_gene_variant	MODIFIER	Pav_sc0000700.1_g1100.1.br	Pav_sc0000700.1_g1100.1.br	transcript	TRANSCRIPT_Pav_sc0000700.1_g1100.1.br	protein_coding		c.*3812C>A					3343	,G	intergenic_region	MODIFIER	Pav_sc0000089.1_g090.1.br-Pav_sc0000089.1_g100.1.mk	Pav_sc0000089.1_g090.1.br-Pav_sc0000089.1_g100.1.mk	intergenic_region	Pav_sc0000089.1_g090.1.br-Pav_sc0000089.1_g100.1.mk			n.63345A>G
	Pav_sc0000700.1	582011	G	A	A	missense_variant	MODERATE	Pav_sc0000700.1_g1110.1.mk	Pav_sc0000700.1_g1110.1.mk	transcript	TRANSCRIPT_Pav_sc0000700.1_g1110.1.mk	protein_coding	43586	c.257C>T	p.Ala86Val	257/2675	257/2202	86/733		,A	downstream_gene_variant	MODIFIER	Pav_sc0000700.1_g1120.1.mk	Pav_sc0000700.1_g1120.1.mk	transcript	TRANSCRIPT_Pav_sc0000700.1_g1120.1.mk	protein_coding		c.*2416C>T					3263	,T	intergenic_region	MODIFIER	Pav_sc0000089.1_g090.1.br-Pav_sc0000089.1_g100.1.mk	Pav_sc0000089.1_g090.1.br-Pav_sc0000089.1_g100.1.mk	intergenic_region	Pav_sc0000089.1_g090.1.br-Pav_sc0000089.1_g100.1.mk			n.63425G>T
	Pav_sc0000700.1	584491	G	A	A	missense_variant	MODERATE	Pav_sc0000700.1_g1120.1.mk	Pav_sc0000700.1_g1120.1.mk	transcript	TRANSCRIPT_Pav_sc0000700.1_g1120.1.mk	protein_coding	43590	c.1979C>T	p.Pro660Leu	1979/2277	1979/2043	660/680		,A	upstream_gene_variant	MODIFIER	Pav_sc0000700.1_g1110.1.mk	Pav_sc0000700.1_g1110.1.mk	transcript	TRANSCRIPT_Pav_sc0000700.1_g1110.1.mk	protein_coding		c.-2224C>T					2814	,A	intergenic_region	MODIFIER	Pav_sc0000089.1_g090.1.br-Pav_sc0000089.1_g100.1.mk	Pav_sc0000089.1_g090.1.br-Pav_sc0000089.1_g100.1.mk	intergenic_region	Pav_sc0000089.1_g090.1.br-Pav_sc0000089.1_g100.1.mk			n.63874T>A
	Pav_sc0000700.1	596040	C	T	T	missense_variant	MODERATE	Pav_sc0000700.1_g1130.1.br	Pav_sc0000700.1_g1130.1.br	transcript	TRANSCRIPT_Pav_sc0000700.1_g1130.1.br	protein_coding	43498	c.221G>A	p.Gly74Glu	221/382	221/382	74/126		WARNING_TRANSCRIPT_MULTIPLE_STOP_CODONS,T	downstream_gene_variant	MODIFIER	Pav_sc0000700.1_g1140.1.br	Pav_sc0000700.1_g1140.1.br	transcript	TRANSCRIPT_Pav_sc0000700.1_g1140.1.br	protein_coding		c.*728G>A					2653	,C	intergenic_region	MODIFIER	Pav_sc0000089.1_g090.1.br-Pav_sc0000089.1_g100.1.mk	Pav_sc0000089.1_g090.1.br-Pav_sc0000089.1_g100.1.mk	intergenic_region	Pav_sc0000089.1_g090.1.br-Pav_sc0000089.1_g100.1.mk			n.64035T>C
	Pav_sc0000700.1	596041	C	T	T	missense_variant	MODERATE	Pav_sc0000700.1_g1130.1.br	Pav_sc0000700.1_g1130.1.br	transcript	TRANSCRIPT_Pav_sc0000700.1_g1130.1.br	protein_coding	43498	c.220G>A	p.Gly74Arg	220/382	220/382	74/126		WARNING_TRANSCRIPT_MULTIPLE_STOP_CODONS,T	downstream_gene_variant	MODIFIER	Pav_sc0000700.1_g1140.1.br	Pav_sc0000700.1_g1140.1.br	transcript	TRANSCRIPT_Pav_sc0000700.1_g1140.1.br	protein_coding		c.*727G>A					2627	,T	intergenic_region	MODIFIER	Pav_sc0000089.1_g090.1.br-Pav_sc0000089.1_g100.1.mk	Pav_sc0000089.1_g090.1.br-Pav_sc0000089.1_g100.1.mk	intergenic_region	Pav_sc0000089.1_g090.1.br-Pav_sc0000089.1_g100.1.mk			n.64061G>T
	Pav_sc0000700.1	596133	G	T	T	missense_variant	MODERATE	Pav_sc0000700.1_g1130.1.br	Pav_sc0000700.1_g1130.1.br	transcript	TRANSCRIPT_Pav_sc0000700.1_g1130.1.br	protein_coding	43498	c.128C>A	p.Pro43His	128/382	128/382	43/126		WARNING_TRANSCRIPT_MULTIPLE_STOP_CODONS,T	downstream_gene_variant	MODIFIER	Pav_sc0000700.1_g1140.1.br	Pav_sc0000700.1_g1140.1.br	transcript	TRANSCRIPT_Pav_sc0000700.1_g1140.1.br	protein_coding		c.*635C>A					2590	,T	intergenic_region	MODIFIER	Pav_sc0000089.1_g090.1.br-Pav_sc0000089.1_g100.1.mk	Pav_sc0000089.1_g090.1.br-Pav_sc0000089.1_g100.1.mk	intergenic_region	Pav_sc0000089.1_g090.1.br-Pav_sc0000089.1_g100.1.mk			n.64098C>T
	Pav_sc0000700.1	596849	T	C	C	missense_variant	MODERATE	Pav_sc0000700.1_g1140.1.br	Pav_sc0000700.1_g1140.1.br	transcript	TRANSCRIPT_Pav_sc0000700.1_g1140.1.br	protein_coding	43559	c.751A>G	p.Thr251Ala	751/832	751/832	251/276		WARNING_TRANSCRIPT_MULTIPLE_STOP_CODONS,C	upstream_gene_variant	MODIFIER	Pav_sc0000700.1_g1130.1.br	Pav_sc0000700.1_g1130.1.br	transcript	TRANSCRIPT_Pav_sc0000700.1_g1130.1.br	protein_coding		c.-361A>G					2305	,G	intergenic_region	MODIFIER	Pav_sc0000089.1_g090.1.br-Pav_sc0000089.1_g100.1.mk	Pav_sc0000089.1_g090.1.br-Pav_sc0000089.1_g100.1.mk	intergenic_region	Pav_sc0000089.1_g090.1.br-Pav_sc0000089.1_g100.1.mk			n.64383T>G
	Pav_sc0000700.1	597397	C	T	T	missense_variant	MODERATE	Pav_sc0000700.1_g1140.1.br	Pav_sc0000700.1_g1140.1.br	transcript	TRANSCRIPT_Pav_sc0000700.1_g1140.1.br	protein_coding	43558	c.584G>A	p.Gly195Asp	584/832	584/832	195/276		WARNING_TRANSCRIPT_MULTIPLE_STOP_CODONS,T	upstream_gene_variant	MODIFIER	Pav_sc0000700.1_g1130.1.br	Pav_sc0000700.1_g1130.1.br	transcript	TRANSCRIPT_Pav_sc0000700.1_g1130.1.br	protein_coding		c.-909G>A					2288	,A	intergenic_region	MODIFIER	Pav_sc0000089.1_g090.1.br-Pav_sc0000089.1_g100.1.mk	Pav_sc0000089.1_g090.1.br-Pav_sc0000089.1_g100.1.mk	intergenic_region	Pav_sc0000089.1_g090.1.br-Pav_sc0000089.1_g100.1.mk			n.64400C>A
	Pav_sc0000700.1	597916	C	A	A	missense_variant	MODERATE	Pav_sc0000700.1_g1140.1.br	Pav_sc0000700.1_g1140.1.br	transcript	TRANSCRIPT_Pav_sc0000700.1_g1140.1.br	protein_coding	43556	c.259G>T	p.Gly87Trp	259/832	259/832	87/276		WARNING_TRANSCRIPT_MULTIPLE_STOP_CODONS,A	upstream_gene_variant	MODIFIER	Pav_sc0000700.1_g1130.1.br	Pav_sc0000700.1_g1130.1.br	transcript	TRANSCRIPT_Pav_sc0000700.1_g1130.1.br	protein_coding		c.-1428G>T					2261	,A	intergenic_region	MODIFIER	Pav_sc0000089.1_g090.1.br-Pav_sc0000089.1_g100.1.mk	Pav_sc0000089.1_g090.1.br-Pav_sc0000089.1_g100.1.mk	intergenic_region	Pav_sc0000089.1_g090.1.br-Pav_sc0000089.1_g100.1.mk			n.64427T>A
	Pav_sc0000700.1	598034	T	C	C	missense_variant	MODERATE	Pav_sc0000700.1_g1140.1.br	Pav_sc0000700.1_g1140.1.br	transcript	TRANSCRIPT_Pav_sc0000700.1_g1140.1.br	protein_coding	43556	c.141A>G	p.Ile47Met	141/832	141/832	47/276		WARNING_TRANSCRIPT_MULTIPLE_STOP_CODONS,C	upstream_gene_variant	MODIFIER	Pav_sc0000700.1_g1130.1.br	Pav_sc0000700.1_g1130.1.br	transcript	TRANSCRIPT_Pav_sc0000700.1_g1130.1.br	protein_coding		c.-1546A>G					2258	,A	intergenic_region	MODIFIER	Pav_sc0000089.1_g090.1.br-Pav_sc0000089.1_g100.1.mk	Pav_sc0000089.1_g090.1.br-Pav_sc0000089.1_g100.1.mk	intergenic_region	Pav_sc0000089.1_g090.1.br-Pav_sc0000089.1_g100.1.mk			n.64430G>A
	Pav_sc0000700.1	601284	G	A	A	missense_variant	MODERATE	Pav_sc0000700.1_g1150.1.mk	Pav_sc0000700.1_g1150.1.mk	transcript	TRANSCRIPT_Pav_sc0000700.1_g1150.1.mk	protein_coding	43590	c.2302C>T	p.Pro768Ser	2302/2960	2302/2373	768/790		,A	upstream_gene_variant	MODIFIER	Pav_sc0000700.1_g1130.1.br	Pav_sc0000700.1_g1130.1.br	transcript	TRANSCRIPT_Pav_sc0000700.1_g1130.1.br	protein_coding		c.-4796C>T					2256	,G	intergenic_region	MODIFIER	Pav_sc0000089.1_g090.1.br-Pav_sc0000089.1_g100.1.mk	Pav_sc0000089.1_g090.1.br-Pav_sc0000089.1_g100.1.mk	intergenic_region	Pav_sc0000089.1_g090.1.br-Pav_sc0000089.1_g100.1.mk			n.64432A>G
	Pav_sc0000700.1	606771	G	A	A	missense_variant	MODERATE	Pav_sc0000700.1_g1150.1.mk	Pav_sc0000700.1_g1150.1.mk	transcript	TRANSCRIPT_Pav_sc0000700.1_g1150.1.mk	protein_coding	43586	c.227C>T	p.Ala76Val	227/2960	227/2373	76/790		,A	downstream_gene_variant	MODIFIER	Pav_sc0000700.1_g1160.1.mk	Pav_sc0000700.1_g1160.1.mk	transcript	TRANSCRIPT_Pav_sc0000700.1_g1160.1.mk	protein_coding		c.*4767C>T					2211	,T	intergenic_region	MODIFIER	Pav_sc0000089.1_g090.1.br-Pav_sc0000089.1_g100.1.mk	Pav_sc0000089.1_g090.1.br-Pav_sc0000089.1_g100.1.mk	intergenic_region	Pav_sc0000089.1_g090.1.br-Pav_sc0000089.1_g100.1.mk			n.64477C>T
	Pav_sc0000700.1	611866	A	G	G	missense_variant	MODERATE	Pav_sc0000700.1_g1160.1.mk	Pav_sc0000700.1_g1160.1.mk	transcript	TRANSCRIPT_Pav_sc0000700.1_g1160.1.mk	protein_coding	43649	c.1703T>C	p.Ile568Thr	1798/3628	1703/2031	568/676		,G	upstream_gene_variant	MODIFIER	Pav_sc0000700.1_g1150.1.mk	Pav_sc0000700.1_g1150.1.mk	transcript	TRANSCRIPT_Pav_sc0000700.1_g1150.1.mk	protein_coding		c.-4869T>C					2127	,G	intergenic_region	MODIFIER	Pav_sc0000089.1_g090.1.br-Pav_sc0000089.1_g100.1.mk	Pav_sc0000089.1_g090.1.br-Pav_sc0000089.1_g100.1.mk	intergenic_region	Pav_sc0000089.1_g090.1.br-Pav_sc0000089.1_g100.1.mk			n.64561A>G
	Pav_sc0000700.1	613998	T	C	C	missense_variant	MODERATE	Pav_sc0000700.1_g1160.1.mk	Pav_sc0000700.1_g1160.1.mk	transcript	TRANSCRIPT_Pav_sc0000700.1_g1160.1.mk	protein_coding	43647	c.739A>G	p.Lys247Glu	834/3628	739/2031	247/676		,C	downstream_gene_variant	MODIFIER	Pav_sc0000700.1_g1170.1.mk	Pav_sc0000700.1_g1170.1.mk	transcript	TRANSCRIPT_Pav_sc0000700.1_g1170.1.mk	protein_coding		c.*3707A>G					2120	,T	intergenic_region	MODIFIER	Pav_sc0000089.1_g090.1.br-Pav_sc0000089.1_g100.1.mk	Pav_sc0000089.1_g090.1.br-Pav_sc0000089.1_g100.1.mk	intergenic_region	Pav_sc0000089.1_g090.1.br-Pav_sc0000089.1_g100.1.mk			n.64568C>T
	Pav_sc0000700.1	614258	A	T	T	missense_variant	MODERATE	Pav_sc0000700.1_g1160.1.mk	Pav_sc0000700.1_g1160.1.mk	transcript	TRANSCRIPT_Pav_sc0000700.1_g1160.1.mk	protein_coding	43647	c.479T>A	p.Ile160Asn	574/3628	479/2031	160/676		,T	downstream_gene_variant	MODIFIER	Pav_sc0000700.1_g1170.1.mk	Pav_sc0000700.1_g1170.1.mk	transcript	TRANSCRIPT_Pav_sc0000700.1_g1170.1.mk	protein_coding		c.*3447T>A					2105	,T	intergenic_region	MODIFIER	Pav_sc0000089.1_g090.1.br-Pav_sc0000089.1_g100.1.mk	Pav_sc0000089.1_g090.1.br-Pav_sc0000089.1_g100.1.mk	intergenic_region	Pav_sc0000089.1_g090.1.br-Pav_sc0000089.1_g100.1.mk			n.64583A>T
	Pav_sc0000733.1	44513	A	T	T	missense_variant	MODERATE	Pav_sc0000733.1_g090.1.mk	Pav_sc0000733.1_g090.1.mk	transcript	TRANSCRIPT_Pav_sc0000733.1_g090.1.mk	protein_coding	16/16	c.3508T>A	p.Leu1170Ile	3880/4150	3508/3513	1170/1170		,T	downstream_gene_variant	MODIFIER	Pav_sc0000733.1_g080.1.mk	Pav_sc0000733.1_g080.1.mk	transcript	TRANSCRIPT_Pav_sc0000733.1_g080.1.mk	protein_coding		c.*4020A>T					2088	,A	intergenic_region	MODIFIER	Pav_sc0000089.1_g090.1.br-Pav_sc0000089.1_g100.1.mk	Pav_sc0000089.1_g090.1.br-Pav_sc0000089.1_g100.1.mk	intergenic_region	Pav_sc0000089.1_g090.1.br-Pav_sc0000089.1_g100.1.mk			n.64600C>A
	Pav_sc0000733.1	44563	G	T	T	missense_variant	MODERATE	Pav_sc0000733.1_g090.1.mk	Pav_sc0000733.1_g090.1.mk	transcript	TRANSCRIPT_Pav_sc0000733.1_g090.1.mk	protein_coding	16/16	c.3458C>A	p.Pro1153His	3830/4150	3458/3513	1153/1170		,T	downstream_gene_variant	MODIFIER	Pav_sc0000733.1_g080.1.mk	Pav_sc0000733.1_g080.1.mk	transcript	TRANSCRIPT_Pav_sc0000733.1_g080.1.mk	protein_coding		c.*4070G>T					2060	,C	intergenic_region	MODIFIER	Pav_sc0000089.1_g090.1.br-Pav_sc0000089.1_g100.1.mk	Pav_sc0000089.1_g090.1.br-Pav_sc0000089.1_g100.1.mk	intergenic_region	Pav_sc0000089.1_g090.1.br-Pav_sc0000089.1_g100.1.mk			n.64628T>C
	Pav_sc0000733.1	47029	C	A	A	missense_variant	MODERATE	Pav_sc0000733.1_g090.1.mk	Pav_sc0000733.1_g090.1.mk	transcript	TRANSCRIPT_Pav_sc0000733.1_g090.1.mk	protein_coding	42705	c.2444G>T	p.Gly815Val	2816/4150	2444/3513	815/1170																1877	,C	intergenic_region	MODIFIER	Pav_sc0000089.1_g090.1.br-Pav_sc0000089.1_g100.1.mk	Pav_sc0000089.1_g090.1.br-Pav_sc0000089.1_g100.1.mk	intergenic_region	Pav_sc0000089.1_g090.1.br-Pav_sc0000089.1_g100.1.mk			n.64811T>C
	Pav_sc0000733.1	47452	T	C	C	missense_variant	MODERATE	Pav_sc0000733.1_g090.1.mk	Pav_sc0000733.1_g090.1.mk	transcript	TRANSCRIPT_Pav_sc0000733.1_g090.1.mk	protein_coding	42705	c.2021A>G	p.His674Arg	2393/4150	2021/3513	674/1170																1829	,A	intergenic_region	MODIFIER	Pav_sc0000089.1_g090.1.br-Pav_sc0000089.1_g100.1.mk	Pav_sc0000089.1_g090.1.br-Pav_sc0000089.1_g100.1.mk	intergenic_region	Pav_sc0000089.1_g090.1.br-Pav_sc0000089.1_g100.1.mk			n.64859G>A
	Pav_sc0000733.1	52104	G	T	T	missense_variant	MODERATE	Pav_sc0000733.1_g090.1.mk	Pav_sc0000733.1_g090.1.mk	transcript	TRANSCRIPT_Pav_sc0000733.1_g090.1.mk	protein_coding	42522	c.277C>A	p.Leu93Ile	649/4150	277/3513	93/1170																1773	,C	intergenic_region	MODIFIER	Pav_sc0000089.1_g090.1.br-Pav_sc0000089.1_g100.1.mk	Pav_sc0000089.1_g090.1.br-Pav_sc0000089.1_g100.1.mk	intergenic_region	Pav_sc0000089.1_g090.1.br-Pav_sc0000089.1_g100.1.mk			n.64915T>C
	Pav_sc0000761.1	124219	T	C	C	missense_variant	MODERATE	Pav_sc0000761.1_g410.1.mk	Pav_sc0000761.1_g410.1.mk	transcript	TRANSCRIPT_Pav_sc0000761.1_g410.1.mk	protein_coding	43466	c.244T>C	p.Ser82Pro	244/840	244/840	82/279																1739	,G	intergenic_region	MODIFIER	Pav_sc0000089.1_g090.1.br-Pav_sc0000089.1_g100.1.mk	Pav_sc0000089.1_g090.1.br-Pav_sc0000089.1_g100.1.mk	intergenic_region	Pav_sc0000089.1_g090.1.br-Pav_sc0000089.1_g100.1.mk			n.64949A>G
	Pav_sc0000761.1	124244	A	G	G	missense_variant	MODERATE	Pav_sc0000761.1_g410.1.mk	Pav_sc0000761.1_g410.1.mk	transcript	TRANSCRIPT_Pav_sc0000761.1_g410.1.mk	protein_coding	43466	c.269A>G	p.Asn90Ser	269/840	269/840	90/279																1653	,C	intergenic_region	MODIFIER	Pav_sc0000089.1_g090.1.br-Pav_sc0000089.1_g100.1.mk	Pav_sc0000089.1_g090.1.br-Pav_sc0000089.1_g100.1.mk	intergenic_region	Pav_sc0000089.1_g090.1.br-Pav_sc0000089.1_g100.1.mk			n.65035T>C
	Pav_sc0000761.1	124410	T	A	A	missense_variant	MODERATE	Pav_sc0000761.1_g410.1.mk	Pav_sc0000761.1_g410.1.mk	transcript	TRANSCRIPT_Pav_sc0000761.1_g410.1.mk	protein_coding	43466	c.435T>A	p.His145Gln	435/840	435/840	145/279																1648	,G	intergenic_region	MODIFIER	Pav_sc0000089.1_g090.1.br-Pav_sc0000089.1_g100.1.mk	Pav_sc0000089.1_g090.1.br-Pav_sc0000089.1_g100.1.mk	intergenic_region	Pav_sc0000089.1_g090.1.br-Pav_sc0000089.1_g100.1.mk			n.65040A>G
	Pav_sc0000761.1	124618	G	A	A	missense_variant	MODERATE	Pav_sc0000761.1_g410.1.mk	Pav_sc0000761.1_g410.1.mk	transcript	TRANSCRIPT_Pav_sc0000761.1_g410.1.mk	protein_coding	43466	c.643G>A	p.Gly215Ser	643/840	643/840	215/279																1616	,T	intergenic_region	MODIFIER	Pav_sc0000089.1_g090.1.br-Pav_sc0000089.1_g100.1.mk	Pav_sc0000089.1_g090.1.br-Pav_sc0000089.1_g100.1.mk	intergenic_region	Pav_sc0000089.1_g090.1.br-Pav_sc0000089.1_g100.1.mk			n.65072A>T
	Pav_sc0000766.1	147288	A	G	G	missense_variant	MODERATE	Pav_sc0000766.1_g280.1.mk	Pav_sc0000766.1_g280.1.mk	transcript	TRANSCRIPT_Pav_sc0000766.1_g280.1.mk	protein_coding	43619	c.35A>G	p.Asn12Ser	1282/2270	35/762	12/253		,G	downstream_gene_variant	MODIFIER	Pav_sc0000766.1_g290.1.mk	Pav_sc0000766.1_g290.1.mk	transcript	TRANSCRIPT_Pav_sc0000766.1_g290.1.mk	protein_coding		c.*4988T>C					1612	,T	intergenic_region	MODIFIER	Pav_sc0000089.1_g090.1.br-Pav_sc0000089.1_g100.1.mk	Pav_sc0000089.1_g090.1.br-Pav_sc0000089.1_g100.1.mk	intergenic_region	Pav_sc0000089.1_g090.1.br-Pav_sc0000089.1_g100.1.mk			n.65076C>T
	Pav_sc0000766.1	148411	T	G	G	missense_variant	MODERATE	Pav_sc0000766.1_g280.1.mk	Pav_sc0000766.1_g280.1.mk	transcript	TRANSCRIPT_Pav_sc0000766.1_g280.1.mk	protein_coding	43621	c.262T>G	p.Trp88Gly	1509/2270	262/762	88/253		,G	downstream_gene_variant	MODIFIER	Pav_sc0000766.1_g290.1.mk	Pav_sc0000766.1_g290.1.mk	transcript	TRANSCRIPT_Pav_sc0000766.1_g290.1.mk	protein_coding		c.*3865A>C					1581	,T	intergenic_region	MODIFIER	Pav_sc0000089.1_g090.1.br-Pav_sc0000089.1_g100.1.mk	Pav_sc0000089.1_g090.1.br-Pav_sc0000089.1_g100.1.mk	intergenic_region	Pav_sc0000089.1_g090.1.br-Pav_sc0000089.1_g100.1.mk			n.65107G>T
	Pav_sc0000766.1	149242	A	C	C	missense_variant	MODERATE	Pav_sc0000766.1_g280.1.mk	Pav_sc0000766.1_g280.1.mk	transcript	TRANSCRIPT_Pav_sc0000766.1_g280.1.mk	protein_coding	43622	c.551A>C	p.Lys184Thr	1798/2270	551/762	184/253		,C	upstream_gene_variant	MODIFIER	Pav_sc0000766.1_g300.1.mk	Pav_sc0000766.1_g300.1.mk	transcript	TRANSCRIPT_Pav_sc0000766.1_g300.1.mk	protein_coding		c.-4488A>C					1368	,G	intergenic_region	MODIFIER	Pav_sc0000089.1_g090.1.br-Pav_sc0000089.1_g100.1.mk	Pav_sc0000089.1_g090.1.br-Pav_sc0000089.1_g100.1.mk	intergenic_region	Pav_sc0000089.1_g090.1.br-Pav_sc0000089.1_g100.1.mk			n.65320T>G
	Pav_sc0000766.1	152970	T	C	C	missense_variant	MODERATE	Pav_sc0000766.1_g290.1.mk	Pav_sc0000766.1_g290.1.mk	transcript	TRANSCRIPT_Pav_sc0000766.1_g290.1.mk	protein_coding	43466	c.668A>G	p.Glu223Gly	668/1362	668/1362	223/453		,C	upstream_gene_variant	MODIFIER	Pav_sc0000766.1_g300.1.mk	Pav_sc0000766.1_g300.1.mk	transcript	TRANSCRIPT_Pav_sc0000766.1_g300.1.mk	protein_coding		c.-760T>C					1310	,G	intergenic_region	MODIFIER	Pav_sc0000089.1_g090.1.br-Pav_sc0000089.1_g100.1.mk	Pav_sc0000089.1_g090.1.br-Pav_sc0000089.1_g100.1.mk	intergenic_region	Pav_sc0000089.1_g090.1.br-Pav_sc0000089.1_g100.1.mk			n.65378T>G
	Pav_sc0000766.1	153335	G	T	T	missense_variant	MODERATE	Pav_sc0000766.1_g290.1.mk	Pav_sc0000766.1_g290.1.mk	transcript	TRANSCRIPT_Pav_sc0000766.1_g290.1.mk	protein_coding	43466	c.303C>A	p.Asn101Lys	303/1362	303/1362	101/453		,T	upstream_gene_variant	MODIFIER	Pav_sc0000766.1_g300.1.mk	Pav_sc0000766.1_g300.1.mk	transcript	TRANSCRIPT_Pav_sc0000766.1_g300.1.mk	protein_coding		c.-395G>T					1001	,G	intergenic_region	MODIFIER	Pav_sc0000089.1_g090.1.br-Pav_sc0000089.1_g100.1.mk	Pav_sc0000089.1_g090.1.br-Pav_sc0000089.1_g100.1.mk	intergenic_region	Pav_sc0000089.1_g090.1.br-Pav_sc0000089.1_g100.1.mk			n.65687T>G
	Pav_sc0001046.1	269703	A	C	C	missense_variant	MODERATE	Pav_sc0001046.1_g440.1.mk	Pav_sc0001046.1_g440.1.mk	transcript	TRANSCRIPT_Pav_sc0001046.1_g440.1.mk	protein_coding	43558	c.718T>G	p.Cys240Gly	772/1080	718/1026	240/341		WARNING_TRANSCRIPT_NO_STOP_CODON,C	downstream_gene_variant	MODIFIER	Pav_sc0001046.1_g450.1.mk	Pav_sc0001046.1_g450.1.mk	transcript	TRANSCRIPT_Pav_sc0001046.1_g450.1.mk	protein_coding		c.*2719T>G					899	,G	intergenic_region	MODIFIER	Pav_sc0000089.1_g090.1.br-Pav_sc0000089.1_g100.1.mk	Pav_sc0000089.1_g090.1.br-Pav_sc0000089.1_g100.1.mk	intergenic_region	Pav_sc0000089.1_g090.1.br-Pav_sc0000089.1_g100.1.mk			n.65789T>G
	Pav_sc0001046.1	269892	C	T	T	missense_variant	MODERATE	Pav_sc0001046.1_g440.1.mk	Pav_sc0001046.1_g440.1.mk	transcript	TRANSCRIPT_Pav_sc0001046.1_g440.1.mk	protein_coding	43558	c.529G>A	p.Glu177Lys	583/1080	529/1026	177/341		WARNING_TRANSCRIPT_NO_STOP_CODON,T	downstream_gene_variant	MODIFIER	Pav_sc0001046.1_g450.1.mk	Pav_sc0001046.1_g450.1.mk	transcript	TRANSCRIPT_Pav_sc0001046.1_g450.1.mk	protein_coding		c.*2530G>A					825	,G	intergenic_region	MODIFIER	Pav_sc0000089.1_g090.1.br-Pav_sc0000089.1_g100.1.mk	Pav_sc0000089.1_g090.1.br-Pav_sc0000089.1_g100.1.mk	intergenic_region	Pav_sc0000089.1_g090.1.br-Pav_sc0000089.1_g100.1.mk			n.65863C>G
	Pav_sc0001046.1	270309	T	C	C	missense_variant	MODERATE	Pav_sc0001046.1_g440.1.mk	Pav_sc0001046.1_g440.1.mk	transcript	TRANSCRIPT_Pav_sc0001046.1_g440.1.mk	protein_coding	43557	c.370A>G	p.Lys124Glu	424/1080	370/1026	124/341		WARNING_TRANSCRIPT_NO_STOP_CODON,C	downstream_gene_variant	MODIFIER	Pav_sc0001046.1_g450.1.mk	Pav_sc0001046.1_g450.1.mk	transcript	TRANSCRIPT_Pav_sc0001046.1_g450.1.mk	protein_coding		c.*2113A>G					822	,C	intergenic_region	MODIFIER	Pav_sc0000089.1_g090.1.br-Pav_sc0000089.1_g100.1.mk	Pav_sc0000089.1_g090.1.br-Pav_sc0000089.1_g100.1.mk	intergenic_region	Pav_sc0000089.1_g090.1.br-Pav_sc0000089.1_g100.1.mk			n.65866A>C
	Pav_sc0001046.1	273030	T	C	C	missense_variant	MODERATE	Pav_sc0001046.1_g450.1.mk	Pav_sc0001046.1_g450.1.mk	transcript	TRANSCRIPT_Pav_sc0001046.1_g450.1.mk	protein_coding	43683	c.1274A>G	p.Asp425Gly	1361/2175	1274/1704	425/567		,C	upstream_gene_variant	MODIFIER	Pav_sc0001046.1_g440.1.mk	Pav_sc0001046.1_g440.1.mk	transcript	TRANSCRIPT_Pav_sc0001046.1_g440.1.mk	protein_coding		c.-2269A>G
	Pav_sc0001046.1	273267	A	G	G	missense_variant	MODERATE	Pav_sc0001046.1_g450.1.mk	Pav_sc0001046.1_g450.1.mk	transcript	TRANSCRIPT_Pav_sc0001046.1_g450.1.mk	protein_coding	43683	c.1037T>C	p.Val346Ala	1124/2175	1037/1704	346/567		,G	upstream_gene_variant	MODIFIER	Pav_sc0001046.1_g440.1.mk	Pav_sc0001046.1_g440.1.mk	transcript	TRANSCRIPT_Pav_sc0001046.1_g440.1.mk	protein_coding		c.-2506T>C
	Pav_sc0001046.1	273295	T	C	C	missense_variant	MODERATE	Pav_sc0001046.1_g450.1.mk	Pav_sc0001046.1_g450.1.mk	transcript	TRANSCRIPT_Pav_sc0001046.1_g450.1.mk	protein_coding	43683	c.1009A>G	p.Thr337Ala	1096/2175	1009/1704	337/567		,C	upstream_gene_variant	MODIFIER	Pav_sc0001046.1_g440.1.mk	Pav_sc0001046.1_g440.1.mk	transcript	TRANSCRIPT_Pav_sc0001046.1_g440.1.mk	protein_coding		c.-2534A>G
	Pav_sc0001046.1	274005	C	T	T	missense_variant	MODERATE	Pav_sc0001046.1_g450.1.mk	Pav_sc0001046.1_g450.1.mk	transcript	TRANSCRIPT_Pav_sc0001046.1_g450.1.mk	protein_coding	43682	c.406G>A	p.Val136Ile	493/2175	406/1704	136/567		,T	upstream_gene_variant	MODIFIER	Pav_sc0001046.1_g440.1.mk	Pav_sc0001046.1_g440.1.mk	transcript	TRANSCRIPT_Pav_sc0001046.1_g440.1.mk	protein_coding		c.-3244G>A
	Pav_sc0001046.1	279755	C	T	T	missense_variant	MODERATE	Pav_sc0001046.1_g460.1.br	Pav_sc0001046.1_g460.1.br	transcript	TRANSCRIPT_Pav_sc0001046.1_g460.1.br	protein_coding	43466	c.4G>A	p.Gly2Arg	4/303	4/303	2/100		,T	upstream_gene_variant	MODIFIER	Pav_sc0001046.1_g450.1.mk	Pav_sc0001046.1_g450.1.mk	transcript	TRANSCRIPT_Pav_sc0001046.1_g450.1.mk	protein_coding		c.-4182G>A
	Pav_sc0001046.1	285836	A	T	T	missense_variant	MODERATE	Pav_sc0001046.1_g470.1.mk	Pav_sc0001046.1_g470.1.mk	transcript	TRANSCRIPT_Pav_sc0001046.1_g470.1.mk	protein_coding	43778	c.1546A>T	p.Thr516Ser	1546/3152	1546/2766	516/921		,T	downstream_gene_variant	MODIFIER	Pav_sc0001046.1_g480.1.mk	Pav_sc0001046.1_g480.1.mk	transcript	TRANSCRIPT_Pav_sc0001046.1_g480.1.mk	protein_coding		c.*2320T>A
	Pav_sc0001046.1	288185	C	A	A	missense_variant	MODERATE	Pav_sc0001046.1_g480.1.mk	Pav_sc0001046.1_g480.1.mk	transcript	TRANSCRIPT_Pav_sc0001046.1_g480.1.mk	protein_coding	43780	c.2299G>T	p.Val767Leu	2648/3002	2299/2328	767/775		,A	downstream_gene_variant	MODIFIER	Pav_sc0001046.1_g470.1.mk	Pav_sc0001046.1_g470.1.mk	transcript	TRANSCRIPT_Pav_sc0001046.1_g470.1.mk	protein_coding		c.*931C>A
	Pav_sc0001046.1	288290	G	T	T	missense_variant	MODERATE	Pav_sc0001046.1_g480.1.mk	Pav_sc0001046.1_g480.1.mk	transcript	TRANSCRIPT_Pav_sc0001046.1_g480.1.mk	protein_coding	43780	c.2194C>A	p.His732Asn	2543/3002	2194/2328	732/775		,T	downstream_gene_variant	MODIFIER	Pav_sc0001046.1_g470.1.mk	Pav_sc0001046.1_g470.1.mk	transcript	TRANSCRIPT_Pav_sc0001046.1_g470.1.mk	protein_coding		c.*1036G>T
	Pav_sc0001046.1	288817	A	G	G	missense_variant	MODERATE	Pav_sc0001046.1_g480.1.mk	Pav_sc0001046.1_g480.1.mk	transcript	TRANSCRIPT_Pav_sc0001046.1_g480.1.mk	protein_coding	43778	c.1870T>C	p.Cys624Arg	2219/3002	1870/2328	624/775		,G	downstream_gene_variant	MODIFIER	Pav_sc0001046.1_g470.1.mk	Pav_sc0001046.1_g470.1.mk	transcript	TRANSCRIPT_Pav_sc0001046.1_g470.1.mk	protein_coding		c.*1563A>G					4438
	Pav_sc0001046.1	289941	G	A	A	missense_variant	MODERATE	Pav_sc0001046.1_g480.1.mk	Pav_sc0001046.1_g480.1.mk	transcript	TRANSCRIPT_Pav_sc0001046.1_g480.1.mk	protein_coding	43776	c.1160C>T	p.Ser387Leu	1509/3002	1160/2328	387/775		,A	downstream_gene_variant	MODIFIER	Pav_sc0001046.1_g470.1.mk	Pav_sc0001046.1_g470.1.mk	transcript	TRANSCRIPT_Pav_sc0001046.1_g470.1.mk	protein_coding		c.*2687G>A
	Pav_sc0001046.1	290116	A	C	C	missense_variant	MODERATE	Pav_sc0001046.1_g480.1.mk	Pav_sc0001046.1_g480.1.mk	transcript	TRANSCRIPT_Pav_sc0001046.1_g480.1.mk	protein_coding	43776	c.985T>G	p.Phe329Val	1334/3002	985/2328	329/775		,C	downstream_gene_variant	MODIFIER	Pav_sc0001046.1_g470.1.mk	Pav_sc0001046.1_g470.1.mk	transcript	TRANSCRIPT_Pav_sc0001046.1_g470.1.mk	protein_coding		c.*2862A>C					4014
	Pav_sc0001181.1	302074	T	C	C	missense_variant	MODERATE	Pav_sc0001181.1_g680.1.mk	Pav_sc0001181.1_g680.1.mk	transcript	TRANSCRIPT_Pav_sc0001181.1_g680.1.mk	protein_coding	43556	c.56T>C	p.Val19Ala	56/1125	56/1125	19/374		,C	upstream_gene_variant	MODIFIER	Pav_sc0001181.1_g690.1.mk	Pav_sc0001181.1_g690.1.mk	transcript	TRANSCRIPT_Pav_sc0001181.1_g690.1.mk	protein_coding		c.-2984T>C					3859
	Pav_sc0001181.1	302540	C	G	G	missense_variant	MODERATE	Pav_sc0001181.1_g680.1.mk	Pav_sc0001181.1_g680.1.mk	transcript	TRANSCRIPT_Pav_sc0001181.1_g680.1.mk	protein_coding	43557	c.400C>G	p.Gln134Glu	400/1125	400/1125	134/374		,G	upstream_gene_variant	MODIFIER	Pav_sc0001181.1_g690.1.mk	Pav_sc0001181.1_g690.1.mk	transcript	TRANSCRIPT_Pav_sc0001181.1_g690.1.mk	protein_coding		c.-2518C>G					120	,T	intergenic_region	MODIFIER	Pav_sc0000095.1_g1410.1.mk-Pav_sc0000095.1_g1420.1.mk	Pav_sc0000095.1_g1410.1.mk-Pav_sc0000095.1_g1420.1.mk	intergenic_region	Pav_sc0000095.1_g1410.1.mk-Pav_sc0000095.1_g1420.1.mk			n.729843G>T
	Pav_sc0001181.1	305224	G	T	T	missense_variant	MODERATE	Pav_sc0001181.1_g690.1.mk	Pav_sc0001181.1_g690.1.mk	transcript	TRANSCRIPT_Pav_sc0001181.1_g690.1.mk	protein_coding	43466	c.167G>T	p.Arg56Leu	167/573	167/573	56/190		,T	downstream_gene_variant	MODIFIER	Pav_sc0001181.1_g670.1.br	Pav_sc0001181.1_g670.1.br	transcript	TRANSCRIPT_Pav_sc0001181.1_g670.1.br	protein_coding		c.*4271G>T					132	,T	intergenic_region	MODIFIER	Pav_sc0000095.1_g1410.1.mk-Pav_sc0000095.1_g1420.1.mk	Pav_sc0000095.1_g1410.1.mk-Pav_sc0000095.1_g1420.1.mk	intergenic_region	Pav_sc0000095.1_g1410.1.mk-Pav_sc0000095.1_g1420.1.mk			n.729855A>T
	Pav_sc0001181.1	305263	C	A	A	missense_variant	MODERATE	Pav_sc0001181.1_g690.1.mk	Pav_sc0001181.1_g690.1.mk	transcript	TRANSCRIPT_Pav_sc0001181.1_g690.1.mk	protein_coding	43466	c.206C>A	p.Ala69Glu	206/573	206/573	69/190		,A	downstream_gene_variant	MODIFIER	Pav_sc0001181.1_g670.1.br	Pav_sc0001181.1_g670.1.br	transcript	TRANSCRIPT_Pav_sc0001181.1_g670.1.br	protein_coding		c.*4310C>A					253	,G	intergenic_region	MODIFIER	Pav_sc0000095.1_g1410.1.mk-Pav_sc0000095.1_g1420.1.mk	Pav_sc0000095.1_g1410.1.mk-Pav_sc0000095.1_g1420.1.mk	intergenic_region	Pav_sc0000095.1_g1410.1.mk-Pav_sc0000095.1_g1420.1.mk			n.729976A>G
	Pav_sc0001181.1	305325	C	A	A	missense_variant	MODERATE	Pav_sc0001181.1_g690.1.mk	Pav_sc0001181.1_g690.1.mk	transcript	TRANSCRIPT_Pav_sc0001181.1_g690.1.mk	protein_coding	43466	c.268C>A	p.Pro90Thr	268/573	268/573	90/190		,A	downstream_gene_variant	MODIFIER	Pav_sc0001181.1_g670.1.br	Pav_sc0001181.1_g670.1.br	transcript	TRANSCRIPT_Pav_sc0001181.1_g670.1.br	protein_coding		c.*4372C>A					358	,T	intergenic_region	MODIFIER	Pav_sc0000095.1_g1410.1.mk-Pav_sc0000095.1_g1420.1.mk	Pav_sc0000095.1_g1410.1.mk-Pav_sc0000095.1_g1420.1.mk	intergenic_region	Pav_sc0000095.1_g1410.1.mk-Pav_sc0000095.1_g1420.1.mk			n.730081G>T
	Pav_sc0001181.1	309246	T	A	A	missense_variant	MODERATE	Pav_sc0001181.1_g700.1.mk	Pav_sc0001181.1_g700.1.mk	transcript	TRANSCRIPT_Pav_sc0001181.1_g700.1.mk	protein_coding	43802	c.262A>T	p.Ile88Phe	262/1270	262/972	88/323		,A	upstream_gene_variant	MODIFIER	Pav_sc0001181.1_g710.1.mk	Pav_sc0001181.1_g710.1.mk	transcript	TRANSCRIPT_Pav_sc0001181.1_g710.1.mk	protein_coding		c.-1679T>A					459	,G	intergenic_region	MODIFIER	Pav_sc0000095.1_g1410.1.mk-Pav_sc0000095.1_g1420.1.mk	Pav_sc0000095.1_g1410.1.mk-Pav_sc0000095.1_g1420.1.mk	intergenic_region	Pav_sc0000095.1_g1410.1.mk-Pav_sc0000095.1_g1420.1.mk			n.730182A>G
	Pav_sc0001181.1	312162	G	A	A	missense_variant	MODERATE	Pav_sc0001181.1_g710.1.mk	Pav_sc0001181.1_g710.1.mk	transcript	TRANSCRIPT_Pav_sc0001181.1_g710.1.mk	protein_coding	43803	c.454G>A	p.Val152Ile	778/2270	454/1545	152/514		,A	upstream_gene_variant	MODIFIER	Pav_sc0001181.1_g700.1.mk	Pav_sc0001181.1_g700.1.mk	transcript	TRANSCRIPT_Pav_sc0001181.1_g700.1.mk	protein_coding		c.-1422C>T					507	,T	intergenic_region	MODIFIER	Pav_sc0000095.1_g1410.1.mk-Pav_sc0000095.1_g1420.1.mk	Pav_sc0000095.1_g1410.1.mk-Pav_sc0000095.1_g1420.1.mk	intergenic_region	Pav_sc0000095.1_g1410.1.mk-Pav_sc0000095.1_g1420.1.mk			n.730230C>T
	Pav_sc0001181.1	314053	G	A	A	missense_variant	MODERATE	Pav_sc0001181.1_g710.1.mk	Pav_sc0001181.1_g710.1.mk	transcript	TRANSCRIPT_Pav_sc0001181.1_g710.1.mk	protein_coding	43810	c.1264G>A	p.Gly422Arg	1588/2270	1264/1545	422/514		,A	upstream_gene_variant	MODIFIER	Pav_sc0001181.1_g700.1.mk	Pav_sc0001181.1_g700.1.mk	transcript	TRANSCRIPT_Pav_sc0001181.1_g700.1.mk	protein_coding		c.-3313C>T					3283	,C	downstream_gene_variant	MODIFIER	Pav_sc0000095.1_g1410.1.mk	Pav_sc0000095.1_g1410.1.mk	transcript	TRANSCRIPT_Pav_sc0000095.1_g1410.1.mk	protein_coding		c.*904T>C					547
	Pav_sc0001181.1	315576	G	A	A	missense_variant	MODERATE	Pav_sc0001181.1_g720.1.mk	Pav_sc0001181.1_g720.1.mk	transcript	TRANSCRIPT_Pav_sc0001181.1_g720.1.mk	protein_coding	43685	c.766C>T	p.Leu256Phe	1111/1471	766/813	256/270		,A	upstream_gene_variant	MODIFIER	Pav_sc0001181.1_g700.1.mk	Pav_sc0001181.1_g700.1.mk	transcript	TRANSCRIPT_Pav_sc0001181.1_g700.1.mk	protein_coding		c.-4836C>T					621	,T	intergenic_region	MODIFIER	Pav_sc0000095.1_g1410.1.mk-Pav_sc0000095.1_g1420.1.mk	Pav_sc0000095.1_g1410.1.mk-Pav_sc0000095.1_g1420.1.mk	intergenic_region	Pav_sc0000095.1_g1410.1.mk-Pav_sc0000095.1_g1420.1.mk			n.730344C>T
	Pav_sc0001196.1	653309	G	A	A	missense_variant	MODERATE	Pav_sc0001196.1_g980.1.mk	Pav_sc0001196.1_g980.1.mk	transcript	TRANSCRIPT_Pav_sc0001196.1_g980.1.mk	protein_coding	43589	c.564G>A	p.Met188Ile	1399/2264	564/1221	188/406		,A	upstream_gene_variant	MODIFIER	Pav_sc0001196.1_g990.1.mk	Pav_sc0001196.1_g990.1.mk	transcript	TRANSCRIPT_Pav_sc0001196.1_g990.1.mk	protein_coding		c.-2037G>A					675	,T	intergenic_region	MODIFIER	Pav_sc0000095.1_g1410.1.mk-Pav_sc0000095.1_g1420.1.mk	Pav_sc0000095.1_g1410.1.mk-Pav_sc0000095.1_g1420.1.mk	intergenic_region	Pav_sc0000095.1_g1410.1.mk-Pav_sc0000095.1_g1420.1.mk			n.730398C>T
	Pav_sc0001196.1	656649	C	T	T	missense_variant	MODERATE	Pav_sc0001196.1_g990.1.mk	Pav_sc0001196.1_g990.1.mk	transcript	TRANSCRIPT_Pav_sc0001196.1_g990.1.mk	protein_coding	43526	c.176C>T	p.Ala59Val	226/1120	176/921	59/306		,T	upstream_gene_variant	MODIFIER	Pav_sc0001196.1_g1000.1.mk	Pav_sc0001196.1_g1000.1.mk	transcript	TRANSCRIPT_Pav_sc0001196.1_g1000.1.mk	protein_coding		c.-5707C>T					676	,A	intergenic_region	MODIFIER	Pav_sc0000095.1_g1410.1.mk-Pav_sc0000095.1_g1420.1.mk	Pav_sc0000095.1_g1410.1.mk-Pav_sc0000095.1_g1420.1.mk	intergenic_region	Pav_sc0000095.1_g1410.1.mk-Pav_sc0000095.1_g1420.1.mk			n.730399G>A
	Pav_sc0001196.1	656693	T	C	C	missense_variant	MODERATE	Pav_sc0001196.1_g990.1.mk	Pav_sc0001196.1_g990.1.mk	transcript	TRANSCRIPT_Pav_sc0001196.1_g990.1.mk	protein_coding	43526	c.220T>C	p.Phe74Leu	270/1120	220/921	74/306		,C	upstream_gene_variant	MODIFIER	Pav_sc0001196.1_g1000.1.mk	Pav_sc0001196.1_g1000.1.mk	transcript	TRANSCRIPT_Pav_sc0001196.1_g1000.1.mk	protein_coding		c.-5663T>C					688	,A	intergenic_region	MODIFIER	Pav_sc0000095.1_g1410.1.mk-Pav_sc0000095.1_g1420.1.mk	Pav_sc0000095.1_g1410.1.mk-Pav_sc0000095.1_g1420.1.mk	intergenic_region	Pav_sc0000095.1_g1410.1.mk-Pav_sc0000095.1_g1420.1.mk			n.730411G>A
	Pav_sc0001196.1	656730	G	A	A	missense_variant	MODERATE	Pav_sc0001196.1_g990.1.mk	Pav_sc0001196.1_g990.1.mk	transcript	TRANSCRIPT_Pav_sc0001196.1_g990.1.mk	protein_coding	43526	c.257G>A	p.Arg86Gln	307/1120	257/921	86/306		,A	upstream_gene_variant	MODIFIER	Pav_sc0001196.1_g1000.1.mk	Pav_sc0001196.1_g1000.1.mk	transcript	TRANSCRIPT_Pav_sc0001196.1_g1000.1.mk	protein_coding		c.-5626G>A					695	,A	intergenic_region	MODIFIER	Pav_sc0000095.1_g1410.1.mk-Pav_sc0000095.1_g1420.1.mk	Pav_sc0000095.1_g1410.1.mk-Pav_sc0000095.1_g1420.1.mk	intergenic_region	Pav_sc0000095.1_g1410.1.mk-Pav_sc0000095.1_g1420.1.mk			n.730418G>A
	Pav_sc0001196.1	656992	T	G	G	missense_variant	MODERATE	Pav_sc0001196.1_g990.1.mk	Pav_sc0001196.1_g990.1.mk	transcript	TRANSCRIPT_Pav_sc0001196.1_g990.1.mk	protein_coding	43526	c.519T>G	p.Phe173Leu	569/1120	519/921	173/306		,G	upstream_gene_variant	MODIFIER	Pav_sc0001196.1_g1000.1.mk	Pav_sc0001196.1_g1000.1.mk	transcript	TRANSCRIPT_Pav_sc0001196.1_g1000.1.mk	protein_coding		c.-5364T>G					707	,G	intergenic_region	MODIFIER	Pav_sc0000095.1_g1410.1.mk-Pav_sc0000095.1_g1420.1.mk	Pav_sc0000095.1_g1410.1.mk-Pav_sc0000095.1_g1420.1.mk	intergenic_region	Pav_sc0000095.1_g1410.1.mk-Pav_sc0000095.1_g1420.1.mk			n.730430A>G
	Pav_sc0001196.1	657406	C	G	G	missense_variant	MODERATE	Pav_sc0001196.1_g990.1.mk	Pav_sc0001196.1_g990.1.mk	transcript	TRANSCRIPT_Pav_sc0001196.1_g990.1.mk	protein_coding	43527	c.795C>G	p.Asn265Lys	845/1120	795/921	265/306		,G	upstream_gene_variant	MODIFIER	Pav_sc0001196.1_g1000.1.mk	Pav_sc0001196.1_g1000.1.mk	transcript	TRANSCRIPT_Pav_sc0001196.1_g1000.1.mk	protein_coding		c.-4950C>G					802	,A	intergenic_region	MODIFIER	Pav_sc0000095.1_g1410.1.mk-Pav_sc0000095.1_g1420.1.mk	Pav_sc0000095.1_g1410.1.mk-Pav_sc0000095.1_g1420.1.mk	intergenic_region	Pav_sc0000095.1_g1410.1.mk-Pav_sc0000095.1_g1420.1.mk			n.730525G>A
	Pav_sc0001218.1	41563	A	G	G	missense_variant	MODERATE	Pav_sc0001218.1_g150.1.mk	Pav_sc0001218.1_g150.1.mk	transcript	TRANSCRIPT_Pav_sc0001218.1_g150.1.mk	protein_coding	43621	c.2747T>C	p.Val916Ala	2922/3682	2747/2970	916/989																886	,T	intergenic_region	MODIFIER	Pav_sc0000095.1_g1410.1.mk-Pav_sc0000095.1_g1420.1.mk	Pav_sc0000095.1_g1410.1.mk-Pav_sc0000095.1_g1420.1.mk	intergenic_region	Pav_sc0000095.1_g1410.1.mk-Pav_sc0000095.1_g1420.1.mk			n.730609C>T
	Pav_sc0001218.1	41716	G	A	A	missense_variant	MODERATE	Pav_sc0001218.1_g150.1.mk	Pav_sc0001218.1_g150.1.mk	transcript	TRANSCRIPT_Pav_sc0001218.1_g150.1.mk	protein_coding	43621	c.2594C>T	p.Ala865Val	2769/3682	2594/2970	865/989																977	,A	intergenic_region	MODIFIER	Pav_sc0000095.1_g1410.1.mk-Pav_sc0000095.1_g1420.1.mk	Pav_sc0000095.1_g1410.1.mk-Pav_sc0000095.1_g1420.1.mk	intergenic_region	Pav_sc0000095.1_g1410.1.mk-Pav_sc0000095.1_g1420.1.mk			n.730700G>A
	Pav_sc0001218.1	41923	G	A	A	missense_variant	MODERATE	Pav_sc0001218.1_g150.1.mk	Pav_sc0001218.1_g150.1.mk	transcript	TRANSCRIPT_Pav_sc0001218.1_g150.1.mk	protein_coding	43621	c.2387C>T	p.Ser796Leu	2562/3682	2387/2970	796/989																1123	,G	intergenic_region	MODIFIER	Pav_sc0000095.1_g1410.1.mk-Pav_sc0000095.1_g1420.1.mk	Pav_sc0000095.1_g1410.1.mk-Pav_sc0000095.1_g1420.1.mk	intergenic_region	Pav_sc0000095.1_g1410.1.mk-Pav_sc0000095.1_g1420.1.mk			n.730846A>G
	Pav_sc0001218.1	41971	G	A	A	missense_variant	MODERATE	Pav_sc0001218.1_g150.1.mk	Pav_sc0001218.1_g150.1.mk	transcript	TRANSCRIPT_Pav_sc0001218.1_g150.1.mk	protein_coding	43621	c.2339C>T	p.Ala780Val	2514/3682	2339/2970	780/989																1253	,T	intergenic_region	MODIFIER	Pav_sc0000095.1_g1410.1.mk-Pav_sc0000095.1_g1420.1.mk	Pav_sc0000095.1_g1410.1.mk-Pav_sc0000095.1_g1420.1.mk	intergenic_region	Pav_sc0000095.1_g1410.1.mk-Pav_sc0000095.1_g1420.1.mk			n.730976C>T
	Pav_sc0001218.1	42296	T	C	C	missense_variant	MODERATE	Pav_sc0001218.1_g150.1.mk	Pav_sc0001218.1_g150.1.mk	transcript	TRANSCRIPT_Pav_sc0001218.1_g150.1.mk	protein_coding	43621	c.2014A>G	p.Asn672Asp	2189/3682	2014/2970	672/989																1281	,G	intergenic_region	MODIFIER	Pav_sc0000095.1_g1410.1.mk-Pav_sc0000095.1_g1420.1.mk	Pav_sc0000095.1_g1410.1.mk-Pav_sc0000095.1_g1420.1.mk	intergenic_region	Pav_sc0000095.1_g1410.1.mk-Pav_sc0000095.1_g1420.1.mk			n.731004C>G
	Pav_sc0001218.1	43911	A	G	G	missense_variant	MODERATE	Pav_sc0001218.1_g150.1.mk	Pav_sc0001218.1_g150.1.mk	transcript	TRANSCRIPT_Pav_sc0001218.1_g150.1.mk	protein_coding	43620	c.1436T>C	p.Met479Thr	1611/3682	1436/2970	479/989																1292	,A	intergenic_region	MODIFIER	Pav_sc0000095.1_g1410.1.mk-Pav_sc0000095.1_g1420.1.mk	Pav_sc0000095.1_g1410.1.mk-Pav_sc0000095.1_g1420.1.mk	intergenic_region	Pav_sc0000095.1_g1410.1.mk-Pav_sc0000095.1_g1420.1.mk			n.731015G>A
	Pav_sc0001218.1	53502	G	A	A	missense_variant	MODERATE	Pav_sc0001218.1_g160.1.mk	Pav_sc0001218.1_g160.1.mk	transcript	TRANSCRIPT_Pav_sc0001218.1_g160.1.mk	protein_coding	43525	c.5G>A	p.Gly2Glu	5/282	5/171	1956-02-01		,A	upstream_gene_variant	MODIFIER	Pav_sc0001218.1_g150.1.mk	Pav_sc0001218.1_g150.1.mk	transcript	TRANSCRIPT_Pav_sc0001218.1_g150.1.mk	protein_coding		c.-3118C>T					1317	,G	intergenic_region	MODIFIER	Pav_sc0000095.1_g1410.1.mk-Pav_sc0000095.1_g1420.1.mk	Pav_sc0000095.1_g1410.1.mk-Pav_sc0000095.1_g1420.1.mk	intergenic_region	Pav_sc0000095.1_g1410.1.mk-Pav_sc0000095.1_g1420.1.mk			n.731040C>G
	Pav_sc0001218.1	53568	A	G	G	missense_variant	MODERATE	Pav_sc0001218.1_g160.1.mk	Pav_sc0001218.1_g160.1.mk	transcript	TRANSCRIPT_Pav_sc0001218.1_g160.1.mk	protein_coding	43525	c.71A>G	p.Tyr24Cys	71/282	71/171	24/56		,G	upstream_gene_variant	MODIFIER	Pav_sc0001218.1_g150.1.mk	Pav_sc0001218.1_g150.1.mk	transcript	TRANSCRIPT_Pav_sc0001218.1_g150.1.mk	protein_coding		c.-3184T>C					1595	,A	intergenic_region	MODIFIER	Pav_sc0000095.1_g1410.1.mk-Pav_sc0000095.1_g1420.1.mk	Pav_sc0000095.1_g1410.1.mk-Pav_sc0000095.1_g1420.1.mk	intergenic_region	Pav_sc0000095.1_g1410.1.mk-Pav_sc0000095.1_g1420.1.mk			n.731318T>A
	Pav_sc0001218.1	53579	G	A	A	missense_variant	MODERATE	Pav_sc0001218.1_g160.1.mk	Pav_sc0001218.1_g160.1.mk	transcript	TRANSCRIPT_Pav_sc0001218.1_g160.1.mk	protein_coding	43525	c.82G>A	p.Val28Met	82/282	82/171	28/56		,A	upstream_gene_variant	MODIFIER	Pav_sc0001218.1_g150.1.mk	Pav_sc0001218.1_g150.1.mk	transcript	TRANSCRIPT_Pav_sc0001218.1_g150.1.mk	protein_coding		c.-3195C>T					1608	,C	intergenic_region	MODIFIER	Pav_sc0000095.1_g1410.1.mk-Pav_sc0000095.1_g1420.1.mk	Pav_sc0000095.1_g1410.1.mk-Pav_sc0000095.1_g1420.1.mk	intergenic_region	Pav_sc0000095.1_g1410.1.mk-Pav_sc0000095.1_g1420.1.mk			n.731331T>C
	Pav_sc0001218.1	53664	G	A	A	missense_variant	MODERATE	Pav_sc0001218.1_g160.1.mk	Pav_sc0001218.1_g160.1.mk	transcript	TRANSCRIPT_Pav_sc0001218.1_g160.1.mk	protein_coding	43525	c.167G>A	p.Arg56His	167/282	167/171	56/56		,A	upstream_gene_variant	MODIFIER	Pav_sc0001218.1_g150.1.mk	Pav_sc0001218.1_g150.1.mk	transcript	TRANSCRIPT_Pav_sc0001218.1_g150.1.mk	protein_coding		c.-3280C>T					1954	,A	intergenic_region	MODIFIER	Pav_sc0000095.1_g1410.1.mk-Pav_sc0000095.1_g1420.1.mk	Pav_sc0000095.1_g1410.1.mk-Pav_sc0000095.1_g1420.1.mk	intergenic_region	Pav_sc0000095.1_g1410.1.mk-Pav_sc0000095.1_g1420.1.mk			n.731677G>A
	Pav_sc0001263.1	35013	T	A	A	missense_variant	MODERATE	Pav_sc0001263.1_g060.1.mk	Pav_sc0001263.1_g060.1.mk	transcript	TRANSCRIPT_Pav_sc0001263.1_g060.1.mk	protein_coding	43740	c.265A>T	p.Thr89Ser	353/1209	265/735	89/244		,A	upstream_gene_variant	MODIFIER	Pav_sc0001263.1_g070.1.br	Pav_sc0001263.1_g070.1.br	transcript	TRANSCRIPT_Pav_sc0001263.1_g070.1.br	protein_coding		c.-1924T>A					2945	,A	intergenic_region	MODIFIER	Pav_sc0000095.1_g1410.1.mk-Pav_sc0000095.1_g1420.1.mk	Pav_sc0000095.1_g1410.1.mk-Pav_sc0000095.1_g1420.1.mk	intergenic_region	Pav_sc0000095.1_g1410.1.mk-Pav_sc0000095.1_g1420.1.mk			n.732668G>A
	Pav_sc0001263.1	37241	A	T	T	missense_variant	MODERATE	Pav_sc0001263.1_g070.1.br	Pav_sc0001263.1_g070.1.br	transcript	TRANSCRIPT_Pav_sc0001263.1_g070.1.br	protein_coding	43466	c.305A>T	p.Tyr102Phe	305/411	305/411	102/136		,T	upstream_gene_variant	MODIFIER	Pav_sc0001263.1_g060.1.mk	Pav_sc0001263.1_g060.1.mk	transcript	TRANSCRIPT_Pav_sc0001263.1_g060.1.mk	protein_coding		c.-1862T>A					3022	,T	intergenic_region	MODIFIER	Pav_sc0000095.1_g1410.1.mk-Pav_sc0000095.1_g1420.1.mk	Pav_sc0000095.1_g1410.1.mk-Pav_sc0000095.1_g1420.1.mk	intergenic_region	Pav_sc0000095.1_g1410.1.mk-Pav_sc0000095.1_g1420.1.mk			n.732745G>T
	Pav_sc0001289.1	200676	A	G	G	missense_variant&splice_region_variant	MODERATE	Pav_sc0001289.1_g370.1.mk	Pav_sc0001289.1_g370.1.mk	transcript	TRANSCRIPT_Pav_sc0001289.1_g370.1.mk	protein_coding	41518	c.1168A>G	p.Ser390Gly	1448/3460	1168/2574	390/857		,G	downstream_gene_variant	MODIFIER	Pav_sc0001289.1_g380.1.mk	Pav_sc0001289.1_g380.1.mk	transcript	TRANSCRIPT_Pav_sc0001289.1_g380.1.mk	protein_coding		c.*3250T>C					3076	,C	intergenic_region	MODIFIER	Pav_sc0000095.1_g1410.1.mk-Pav_sc0000095.1_g1420.1.mk	Pav_sc0000095.1_g1410.1.mk-Pav_sc0000095.1_g1420.1.mk	intergenic_region	Pav_sc0000095.1_g1410.1.mk-Pav_sc0000095.1_g1420.1.mk			n.732799T>C
	Pav_sc0001289.1	200910	G	C	C	missense_variant	MODERATE	Pav_sc0001289.1_g370.1.mk	Pav_sc0001289.1_g370.1.mk	transcript	TRANSCRIPT_Pav_sc0001289.1_g370.1.mk	protein_coding	41518	c.1402G>C	p.Glu468Gln	1682/3460	1402/2574	468/857		,C	downstream_gene_variant	MODIFIER	Pav_sc0001289.1_g380.1.mk	Pav_sc0001289.1_g380.1.mk	transcript	TRANSCRIPT_Pav_sc0001289.1_g380.1.mk	protein_coding		c.*3016C>G					3097	,A	intergenic_region	MODIFIER	Pav_sc0000095.1_g1410.1.mk-Pav_sc0000095.1_g1420.1.mk	Pav_sc0000095.1_g1410.1.mk-Pav_sc0000095.1_g1420.1.mk	intergenic_region	Pav_sc0000095.1_g1410.1.mk-Pav_sc0000095.1_g1420.1.mk			n.732820T>A
	Pav_sc0001289.1	201225	T	C	C	missense_variant	MODERATE	Pav_sc0001289.1_g370.1.mk	Pav_sc0001289.1_g370.1.mk	transcript	TRANSCRIPT_Pav_sc0001289.1_g370.1.mk	protein_coding	41518	c.1717T>C	p.Phe573Leu	1997/3460	1717/2574	573/857		,C	downstream_gene_variant	MODIFIER	Pav_sc0001289.1_g380.1.mk	Pav_sc0001289.1_g380.1.mk	transcript	TRANSCRIPT_Pav_sc0001289.1_g380.1.mk	protein_coding		c.*2701A>G					3121	,T	intergenic_region	MODIFIER	Pav_sc0000095.1_g1410.1.mk-Pav_sc0000095.1_g1420.1.mk	Pav_sc0000095.1_g1410.1.mk-Pav_sc0000095.1_g1420.1.mk	intergenic_region	Pav_sc0000095.1_g1410.1.mk-Pav_sc0000095.1_g1420.1.mk			n.732844C>T
	Pav_sc0001289.1	202573	T	G	G	missense_variant	MODERATE	Pav_sc0001289.1_g370.1.mk	Pav_sc0001289.1_g370.1.mk	transcript	TRANSCRIPT_Pav_sc0001289.1_g370.1.mk	protein_coding	13/13	c.2483T>G	p.Met828Arg	2763/3460	2483/2574	828/857		,G	downstream_gene_variant	MODIFIER	Pav_sc0001289.1_g380.1.mk	Pav_sc0001289.1_g380.1.mk	transcript	TRANSCRIPT_Pav_sc0001289.1_g380.1.mk	protein_coding		c.*1353A>C					3126	,A	intergenic_region	MODIFIER	Pav_sc0000095.1_g1410.1.mk-Pav_sc0000095.1_g1420.1.mk	Pav_sc0000095.1_g1410.1.mk-Pav_sc0000095.1_g1420.1.mk	intergenic_region	Pav_sc0000095.1_g1410.1.mk-Pav_sc0000095.1_g1420.1.mk			n.732849C>A
	Pav_sc0001289.1	208058	T	C	C	missense_variant	MODERATE	Pav_sc0001289.1_g380.1.mk	Pav_sc0001289.1_g380.1.mk	transcript	TRANSCRIPT_Pav_sc0001289.1_g380.1.mk	protein_coding	43556	c.590A>G	p.Lys197Arg	791/3940	590/3408	197/1135		,C	upstream_gene_variant	MODIFIER	Pav_sc0001289.1_g390.1.mk	Pav_sc0001289.1_g390.1.mk	transcript	TRANSCRIPT_Pav_sc0001289.1_g390.1.mk	protein_coding		c.-5066T>C					3149	,A	intergenic_region	MODIFIER	Pav_sc0000095.1_g1410.1.mk-Pav_sc0000095.1_g1420.1.mk	Pav_sc0000095.1_g1410.1.mk-Pav_sc0000095.1_g1420.1.mk	intergenic_region	Pav_sc0000095.1_g1410.1.mk-Pav_sc0000095.1_g1420.1.mk			n.732872C>A
	Pav_sc0001289.1	208168	A	C	C	missense_variant	MODERATE	Pav_sc0001289.1_g380.1.mk	Pav_sc0001289.1_g380.1.mk	transcript	TRANSCRIPT_Pav_sc0001289.1_g380.1.mk	protein_coding	43556	c.480T>G	p.Asp160Glu	681/3940	480/3408	160/1135		,C	upstream_gene_variant	MODIFIER	Pav_sc0001289.1_g390.1.mk	Pav_sc0001289.1_g390.1.mk	transcript	TRANSCRIPT_Pav_sc0001289.1_g390.1.mk	protein_coding		c.-4956A>C					3155	,T	intergenic_region	MODIFIER	Pav_sc0000095.1_g1410.1.mk-Pav_sc0000095.1_g1420.1.mk	Pav_sc0000095.1_g1410.1.mk-Pav_sc0000095.1_g1420.1.mk	intergenic_region	Pav_sc0000095.1_g1410.1.mk-Pav_sc0000095.1_g1420.1.mk			n.732878C>T
	Pav_sc0001289.1	213572	T	A	A	missense_variant	MODERATE	Pav_sc0001289.1_g390.1.mk	Pav_sc0001289.1_g390.1.mk	transcript	TRANSCRIPT_Pav_sc0001289.1_g390.1.mk	protein_coding	43679	c.68T>A	p.Leu23Gln	262/4184	68/1536	23/511		,A	upstream_gene_variant	MODIFIER	Pav_sc0001289.1_g380.1.mk	Pav_sc0001289.1_g380.1.mk	transcript	TRANSCRIPT_Pav_sc0001289.1_g380.1.mk	protein_coding		c.-4925A>T					3167	,T	intergenic_region	MODIFIER	Pav_sc0000095.1_g1410.1.mk-Pav_sc0000095.1_g1420.1.mk	Pav_sc0000095.1_g1410.1.mk-Pav_sc0000095.1_g1420.1.mk	intergenic_region	Pav_sc0000095.1_g1410.1.mk-Pav_sc0000095.1_g1420.1.mk			n.732890C>T
	Pav_sc0001305.1	517758	T	C	C	missense_variant	MODERATE	Pav_sc0001305.1_g970.1.mk	Pav_sc0001305.1_g970.1.mk	transcript	TRANSCRIPT_Pav_sc0001305.1_g970.1.mk	protein_coding	43466	c.248T>C	p.Ile83Thr	248/552	248/552	83/183		,C	3_prime_UTR_variant	MODIFIER	Pav_sc0001305.1_g960.1.mk	Pav_sc0001305.1_g960.1.mk	transcript	TRANSCRIPT_Pav_sc0001305.1_g960.1.mk	protein_coding	2019-05-05	c.*2421A>G					3183	,A	intergenic_region	MODIFIER	Pav_sc0000095.1_g1410.1.mk-Pav_sc0000095.1_g1420.1.mk	Pav_sc0000095.1_g1410.1.mk-Pav_sc0000095.1_g1420.1.mk	intergenic_region	Pav_sc0000095.1_g1410.1.mk-Pav_sc0000095.1_g1420.1.mk			n.732906G>A
	Pav_sc0001305.1	517845	C	G	G	missense_variant	MODERATE	Pav_sc0001305.1_g970.1.mk	Pav_sc0001305.1_g970.1.mk	transcript	TRANSCRIPT_Pav_sc0001305.1_g970.1.mk	protein_coding	43466	c.335C>G	p.Thr112Ser	335/552	335/552	112/183		,G	3_prime_UTR_variant	MODIFIER	Pav_sc0001305.1_g960.1.mk	Pav_sc0001305.1_g960.1.mk	transcript	TRANSCRIPT_Pav_sc0001305.1_g960.1.mk	protein_coding	2019-05-05	c.*2334G>C					3260	,G	intergenic_region	MODIFIER	Pav_sc0000095.1_g1410.1.mk-Pav_sc0000095.1_g1420.1.mk	Pav_sc0000095.1_g1410.1.mk-Pav_sc0000095.1_g1420.1.mk	intergenic_region	Pav_sc0000095.1_g1410.1.mk-Pav_sc0000095.1_g1420.1.mk			n.732983A>G
	Pav_sc0001305.1	517874	G	A	A	missense_variant	MODERATE	Pav_sc0001305.1_g970.1.mk	Pav_sc0001305.1_g970.1.mk	transcript	TRANSCRIPT_Pav_sc0001305.1_g970.1.mk	protein_coding	43466	c.364G>A	p.Gly122Ser	364/552	364/552	122/183		,A	3_prime_UTR_variant	MODIFIER	Pav_sc0001305.1_g960.1.mk	Pav_sc0001305.1_g960.1.mk	transcript	TRANSCRIPT_Pav_sc0001305.1_g960.1.mk	protein_coding	2019-05-05	c.*2305C>T					3292	,A	intergenic_region	MODIFIER	Pav_sc0000095.1_g1410.1.mk-Pav_sc0000095.1_g1420.1.mk	Pav_sc0000095.1_g1410.1.mk-Pav_sc0000095.1_g1420.1.mk	intergenic_region	Pav_sc0000095.1_g1410.1.mk-Pav_sc0000095.1_g1420.1.mk			n.733015C>A
	Pav_sc0001305.1	517949	T	C	C	missense_variant	MODERATE	Pav_sc0001305.1_g970.1.mk	Pav_sc0001305.1_g970.1.mk	transcript	TRANSCRIPT_Pav_sc0001305.1_g970.1.mk	protein_coding	43466	c.439T>C	p.Trp147Arg	439/552	439/552	147/183		,C	3_prime_UTR_variant	MODIFIER	Pav_sc0001305.1_g960.1.mk	Pav_sc0001305.1_g960.1.mk	transcript	TRANSCRIPT_Pav_sc0001305.1_g960.1.mk	protein_coding	2019-05-05	c.*2230A>G					3326	,G	intergenic_region	MODIFIER	Pav_sc0000095.1_g1410.1.mk-Pav_sc0000095.1_g1420.1.mk	Pav_sc0000095.1_g1410.1.mk-Pav_sc0000095.1_g1420.1.mk	intergenic_region	Pav_sc0000095.1_g1410.1.mk-Pav_sc0000095.1_g1420.1.mk			n.733049A>G
	Pav_sc0001305.1	517993	C	G	G	missense_variant	MODERATE	Pav_sc0001305.1_g970.1.mk	Pav_sc0001305.1_g970.1.mk	transcript	TRANSCRIPT_Pav_sc0001305.1_g970.1.mk	protein_coding	43466	c.483C>G	p.Asn161Lys	483/552	483/552	161/183		,G	3_prime_UTR_variant	MODIFIER	Pav_sc0001305.1_g960.1.mk	Pav_sc0001305.1_g960.1.mk	transcript	TRANSCRIPT_Pav_sc0001305.1_g960.1.mk	protein_coding	2019-05-05	c.*2186G>C					3417	,G	intergenic_region	MODIFIER	Pav_sc0000095.1_g1410.1.mk-Pav_sc0000095.1_g1420.1.mk	Pav_sc0000095.1_g1410.1.mk-Pav_sc0000095.1_g1420.1.mk	intergenic_region	Pav_sc0000095.1_g1410.1.mk-Pav_sc0000095.1_g1420.1.mk			n.733140A>G
	Pav_sc0001305.1	521015	T	C	C	missense_variant	MODERATE	Pav_sc0001305.1_g960.1.mk	Pav_sc0001305.1_g960.1.mk	transcript	TRANSCRIPT_Pav_sc0001305.1_g960.1.mk	protein_coding	43589	c.1685A>G	p.His562Arg	1813/5970	1685/2415	562/804		,C	upstream_gene_variant	MODIFIER	Pav_sc0001305.1_g980.1.mk	Pav_sc0001305.1_g980.1.mk	transcript	TRANSCRIPT_Pav_sc0001305.1_g980.1.mk	protein_coding		c.-5117T>C					3505	,A	intergenic_region	MODIFIER	Pav_sc0000095.1_g1410.1.mk-Pav_sc0000095.1_g1420.1.mk	Pav_sc0000095.1_g1410.1.mk-Pav_sc0000095.1_g1420.1.mk	intergenic_region	Pav_sc0000095.1_g1410.1.mk-Pav_sc0000095.1_g1420.1.mk			n.733228T>A
	Pav_sc0001305.1	521792	T	C	C	missense_variant	MODERATE	Pav_sc0001305.1_g960.1.mk	Pav_sc0001305.1_g960.1.mk	transcript	TRANSCRIPT_Pav_sc0001305.1_g960.1.mk	protein_coding	43589	c.908A>G	p.Gln303Arg	1036/5970	908/2415	303/804		,C	upstream_gene_variant	MODIFIER	Pav_sc0001305.1_g980.1.mk	Pav_sc0001305.1_g980.1.mk	transcript	TRANSCRIPT_Pav_sc0001305.1_g980.1.mk	protein_coding		c.-4340T>C					3598	,A	intergenic_region	MODIFIER	Pav_sc0000095.1_g1410.1.mk-Pav_sc0000095.1_g1420.1.mk	Pav_sc0000095.1_g1410.1.mk-Pav_sc0000095.1_g1420.1.mk	intergenic_region	Pav_sc0000095.1_g1410.1.mk-Pav_sc0000095.1_g1420.1.mk			n.733321T>A
	Pav_sc0001305.1	522493	A	T	T	missense_variant	MODERATE	Pav_sc0001305.1_g960.1.mk	Pav_sc0001305.1_g960.1.mk	transcript	TRANSCRIPT_Pav_sc0001305.1_g960.1.mk	protein_coding	43587	c.473T>A	p.Val158Glu	601/5970	473/2415	158/804		,T	upstream_gene_variant	MODIFIER	Pav_sc0001305.1_g980.1.mk	Pav_sc0001305.1_g980.1.mk	transcript	TRANSCRIPT_Pav_sc0001305.1_g980.1.mk	protein_coding		c.-3639A>T					3695	,T	intergenic_region	MODIFIER	Pav_sc0000095.1_g1410.1.mk-Pav_sc0000095.1_g1420.1.mk	Pav_sc0000095.1_g1410.1.mk-Pav_sc0000095.1_g1420.1.mk	intergenic_region	Pav_sc0000095.1_g1410.1.mk-Pav_sc0000095.1_g1420.1.mk			n.733418A>T
	Pav_sc0001305.1	522605	C	T	T	missense_variant	MODERATE	Pav_sc0001305.1_g960.1.mk	Pav_sc0001305.1_g960.1.mk	transcript	TRANSCRIPT_Pav_sc0001305.1_g960.1.mk	protein_coding	43587	c.361G>A	p.Glu121Lys	489/5970	361/2415	121/804		,T	upstream_gene_variant	MODIFIER	Pav_sc0001305.1_g980.1.mk	Pav_sc0001305.1_g980.1.mk	transcript	TRANSCRIPT_Pav_sc0001305.1_g980.1.mk	protein_coding		c.-3527C>T					3741	,C	intergenic_region	MODIFIER	Pav_sc0000095.1_g1410.1.mk-Pav_sc0000095.1_g1420.1.mk	Pav_sc0000095.1_g1410.1.mk-Pav_sc0000095.1_g1420.1.mk	intergenic_region	Pav_sc0000095.1_g1410.1.mk-Pav_sc0000095.1_g1420.1.mk			n.733464T>C
	Pav_sc0001305.1	523581	C	A	A	missense_variant	MODERATE	Pav_sc0001305.1_g960.1.mk	Pav_sc0001305.1_g960.1.mk	transcript	TRANSCRIPT_Pav_sc0001305.1_g960.1.mk	protein_coding	43586	c.186G>T	p.Glu62Asp	314/5970	186/2415	62/804		,A	upstream_gene_variant	MODIFIER	Pav_sc0001305.1_g980.1.mk	Pav_sc0001305.1_g980.1.mk	transcript	TRANSCRIPT_Pav_sc0001305.1_g980.1.mk	protein_coding		c.-2551C>A
	Pav_sc0001305.1	528243	T	C	C	missense_variant	MODERATE	Pav_sc0001305.1_g980.1.mk	Pav_sc0001305.1_g980.1.mk	transcript	TRANSCRIPT_Pav_sc0001305.1_g980.1.mk	protein_coding	43710	c.1154T>C	p.Leu385Ser	1406/2499	1154/1923	385/640		,C	upstream_gene_variant	MODIFIER	Pav_sc0001305.1_g960.1.mk	Pav_sc0001305.1_g960.1.mk	transcript	TRANSCRIPT_Pav_sc0001305.1_g960.1.mk	protein_coding		c.-4477A>G					4268
	Pav_sc0001341.1	17020	A	G	G	missense_variant	MODERATE	Pav_sc0001341.1_g040.1.mk	Pav_sc0001341.1_g040.1.mk	transcript	TRANSCRIPT_Pav_sc0001341.1_g040.1.mk	protein_coding	43525	c.21A>G	p.Ile7Met	21/429	21/429	7/142		,G	synonymous_variant	LOW	Pav_sc0001341.1_g030.1.mk	Pav_sc0001341.1_g030.1.mk	transcript	TRANSCRIPT_Pav_sc0001341.1_g030.1.mk	protein_coding	2019-04-01	c.255T>C
	Pav_sc0001341.1	17061	G	A	A	missense_variant	MODERATE	Pav_sc0001341.1_g040.1.mk	Pav_sc0001341.1_g040.1.mk	transcript	TRANSCRIPT_Pav_sc0001341.1_g040.1.mk	protein_coding	43525	c.62G>A	p.Arg21Lys	62/429	62/429	21/142		,A	synonymous_variant	LOW	Pav_sc0001341.1_g030.1.mk	Pav_sc0001341.1_g030.1.mk	transcript	TRANSCRIPT_Pav_sc0001341.1_g030.1.mk	protein_coding	2019-04-01	c.214C>T
	Pav_sc0001341.1	18274	G	C	C	missense_variant	MODERATE	Pav_sc0001341.1_g040.1.mk	Pav_sc0001341.1_g040.1.mk	transcript	TRANSCRIPT_Pav_sc0001341.1_g040.1.mk	protein_coding	43527	c.374G>C	p.Gly125Ala	374/429	374/429	125/142		,C	upstream_gene_variant	MODIFIER	Pav_sc0001341.1_g020.1.mk	Pav_sc0001341.1_g020.1.mk	transcript	TRANSCRIPT_Pav_sc0001341.1_g020.1.mk	protein_coding		c.-2702C>G
	Pav_sc0001341.1	19126	G	A	A	missense_variant	MODERATE	Pav_sc0001341.1_g050.1.mk	Pav_sc0001341.1_g050.1.mk	transcript	TRANSCRIPT_Pav_sc0001341.1_g050.1.mk	protein_coding	43466	c.61G>A	p.Asp21Asn	61/219	61/219	21/72		,A	upstream_gene_variant	MODIFIER	Pav_sc0001341.1_g020.1.mk	Pav_sc0001341.1_g020.1.mk	transcript	TRANSCRIPT_Pav_sc0001341.1_g020.1.mk	protein_coding		c.-3554C>T
	Pav_sc0001341.1	21528	A	C	C	missense_variant	MODERATE	Pav_sc0001341.1_g060.1.mk	Pav_sc0001341.1_g060.1.mk	transcript	TRANSCRIPT_Pav_sc0001341.1_g060.1.mk	protein_coding	43556	c.35A>C	p.Lys12Thr	35/510	35/510	12/169		,C	upstream_gene_variant	MODIFIER	Pav_sc0001341.1_g030.1.mk	Pav_sc0001341.1_g030.1.mk	transcript	TRANSCRIPT_Pav_sc0001341.1_g030.1.mk	protein_coding		c.-4254T>G
	Pav_sc0001341.1	21529	A	C	C	missense_variant	MODERATE	Pav_sc0001341.1_g060.1.mk	Pav_sc0001341.1_g060.1.mk	transcript	TRANSCRIPT_Pav_sc0001341.1_g060.1.mk	protein_coding	43556	c.36A>C	p.Lys12Asn	36/510	36/510	12/169		,C	upstream_gene_variant	MODIFIER	Pav_sc0001341.1_g030.1.mk	Pav_sc0001341.1_g030.1.mk	transcript	TRANSCRIPT_Pav_sc0001341.1_g030.1.mk	protein_coding		c.-4255T>G
	Pav_sc0001341.1	24730	G	A	A	missense_variant	MODERATE	Pav_sc0001341.1_g070.1.mk	Pav_sc0001341.1_g070.1.mk	transcript	TRANSCRIPT_Pav_sc0001341.1_g070.1.mk	protein_coding	43559	c.889C>T	p.Leu297Phe	1216/1508	889/1020	297/339		,A	downstream_gene_variant	MODIFIER	Pav_sc0001341.1_g060.1.mk	Pav_sc0001341.1_g060.1.mk	transcript	TRANSCRIPT_Pav_sc0001341.1_g060.1.mk	protein_coding		c.*1831G>A
	Pav_sc0001341.1	24804	T	C	C	missense_variant	MODERATE	Pav_sc0001341.1_g070.1.mk	Pav_sc0001341.1_g070.1.mk	transcript	TRANSCRIPT_Pav_sc0001341.1_g070.1.mk	protein_coding	43559	c.815A>G	p.Glu272Gly	1142/1508	815/1020	272/339		,C	downstream_gene_variant	MODIFIER	Pav_sc0001341.1_g060.1.mk	Pav_sc0001341.1_g060.1.mk	transcript	TRANSCRIPT_Pav_sc0001341.1_g060.1.mk	protein_coding		c.*1905T>C
	Pav_sc0001341.1	24853	C	T	T	missense_variant	MODERATE	Pav_sc0001341.1_g070.1.mk	Pav_sc0001341.1_g070.1.mk	transcript	TRANSCRIPT_Pav_sc0001341.1_g070.1.mk	protein_coding	43559	c.766G>A	p.Val256Met	1093/1508	766/1020	256/339		,T	downstream_gene_variant	MODIFIER	Pav_sc0001341.1_g060.1.mk	Pav_sc0001341.1_g060.1.mk	transcript	TRANSCRIPT_Pav_sc0001341.1_g060.1.mk	protein_coding		c.*1954C>T
	Pav_sc0001341.1	25375	C	T	T	missense_variant	MODERATE	Pav_sc0001341.1_g070.1.mk	Pav_sc0001341.1_g070.1.mk	transcript	TRANSCRIPT_Pav_sc0001341.1_g070.1.mk	protein_coding	43558	c.407G>A	p.Gly136Asp	734/1508	407/1020	136/339		,T	downstream_gene_variant	MODIFIER	Pav_sc0001341.1_g060.1.mk	Pav_sc0001341.1_g060.1.mk	transcript	TRANSCRIPT_Pav_sc0001341.1_g060.1.mk	protein_coding		c.*2476C>T
	Pav_sc0001405.1	156778	C	T	T	missense_variant	MODERATE	Pav_sc0001405.1_g290.1.mk	Pav_sc0001405.1_g290.1.mk	transcript	TRANSCRIPT_Pav_sc0001405.1_g290.1.mk	protein_coding	43558	c.329G>A	p.Gly110Asp	329/2247	329/2151	110/716		,T	downstream_gene_variant	MODIFIER	Pav_sc0001405.1_g300.1.mk	Pav_sc0001405.1_g300.1.mk	transcript	TRANSCRIPT_Pav_sc0001405.1_g300.1.mk	protein_coding		c.*4608G>A
	Pav_sc0001479.1	75044	A	G	G	missense_variant	MODERATE	Pav_sc0001479.1_g180.1.mk	Pav_sc0001479.1_g180.1.mk	transcript	TRANSCRIPT_Pav_sc0001479.1_g180.1.mk	protein_coding	43588	c.22A>G	p.Thr8Ala	586/2295	22/1647	8/548		,G	upstream_gene_variant	MODIFIER	Pav_sc0001479.1_g190.1.mk	Pav_sc0001479.1_g190.1.mk	transcript	TRANSCRIPT_Pav_sc0001479.1_g190.1.mk	protein_coding		c.-3809A>G
	Pav_sc0001479.1	75152	G	C	C	missense_variant	MODERATE	Pav_sc0001479.1_g180.1.mk	Pav_sc0001479.1_g180.1.mk	transcript	TRANSCRIPT_Pav_sc0001479.1_g180.1.mk	protein_coding	43588	c.130G>C	p.Glu44Gln	694/2295	130/1647	44/548		,C	upstream_gene_variant	MODIFIER	Pav_sc0001479.1_g190.1.mk	Pav_sc0001479.1_g190.1.mk	transcript	TRANSCRIPT_Pav_sc0001479.1_g190.1.mk	protein_coding		c.-3701G>C
	Pav_sc0001479.1	75278	G	T	T	missense_variant	MODERATE	Pav_sc0001479.1_g180.1.mk	Pav_sc0001479.1_g180.1.mk	transcript	TRANSCRIPT_Pav_sc0001479.1_g180.1.mk	protein_coding	43588	c.256G>T	p.Ala86Ser	820/2295	256/1647	86/548		,T	upstream_gene_variant	MODIFIER	Pav_sc0001479.1_g190.1.mk	Pav_sc0001479.1_g190.1.mk	transcript	TRANSCRIPT_Pav_sc0001479.1_g190.1.mk	protein_coding		c.-3575G>T
	Pav_sc0001583.1	64279	T	G	G	missense_variant	MODERATE	Pav_sc0001583.1_g110.1.mk	Pav_sc0001583.1_g110.1.mk	transcript	TRANSCRIPT_Pav_sc0001583.1_g110.1.mk	protein_coding	43586	c.26T>G	p.Phe9Cys	54/811	26/783	9/260		WARNING_TRANSCRIPT_NO_STOP_CODON,G	upstream_gene_variant	MODIFIER	Pav_sc0001583.1_g120.1.mk	Pav_sc0001583.1_g120.1.mk	transcript	TRANSCRIPT_Pav_sc0001583.1_g120.1.mk	protein_coding		c.-2202T>G
	Pav_sc0001583.1	64322	T	A	A	missense_variant	MODERATE	Pav_sc0001583.1_g110.1.mk	Pav_sc0001583.1_g110.1.mk	transcript	TRANSCRIPT_Pav_sc0001583.1_g110.1.mk	protein_coding	43586	c.69T>A	p.Asp23Glu	97/811	69/783	23/260		WARNING_TRANSCRIPT_NO_STOP_CODON,A	upstream_gene_variant	MODIFIER	Pav_sc0001583.1_g120.1.mk	Pav_sc0001583.1_g120.1.mk	transcript	TRANSCRIPT_Pav_sc0001583.1_g120.1.mk	protein_coding		c.-2159T>A
	Pav_sc0001583.1	64821	A	G	G	missense_variant	MODERATE	Pav_sc0001583.1_g110.1.mk	Pav_sc0001583.1_g110.1.mk	transcript	TRANSCRIPT_Pav_sc0001583.1_g110.1.mk	protein_coding	43588	c.335A>G	p.His112Arg	363/811	335/783	112/260		WARNING_TRANSCRIPT_NO_STOP_CODON,G	upstream_gene_variant	MODIFIER	Pav_sc0001583.1_g120.1.mk	Pav_sc0001583.1_g120.1.mk	transcript	TRANSCRIPT_Pav_sc0001583.1_g120.1.mk	protein_coding		c.-1660A>G
	Pav_sc0001583.1	64941	C	T	T	missense_variant	MODERATE	Pav_sc0001583.1_g110.1.mk	Pav_sc0001583.1_g110.1.mk	transcript	TRANSCRIPT_Pav_sc0001583.1_g110.1.mk	protein_coding	43588	c.455C>T	p.Thr152Ile	483/811	455/783	152/260		WARNING_TRANSCRIPT_NO_STOP_CODON,T	upstream_gene_variant	MODIFIER	Pav_sc0001583.1_g120.1.mk	Pav_sc0001583.1_g120.1.mk	transcript	TRANSCRIPT_Pav_sc0001583.1_g120.1.mk	protein_coding		c.-1540C>T
	Pav_sc0001583.1	65285	T	C	C	missense_variant	MODERATE	Pav_sc0001583.1_g110.1.mk	Pav_sc0001583.1_g110.1.mk	transcript	TRANSCRIPT_Pav_sc0001583.1_g110.1.mk	protein_coding	43589	c.689T>C	p.Val230Ala	717/811	689/783	230/260		WARNING_TRANSCRIPT_NO_STOP_CODON,C	upstream_gene_variant	MODIFIER	Pav_sc0001583.1_g120.1.mk	Pav_sc0001583.1_g120.1.mk	transcript	TRANSCRIPT_Pav_sc0001583.1_g120.1.mk	protein_coding		c.-1196T>C
	Pav_sc0001583.1	69339	G	T	T	missense_variant	MODERATE	Pav_sc0001583.1_g120.1.mk	Pav_sc0001583.1_g120.1.mk	transcript	TRANSCRIPT_Pav_sc0001583.1_g120.1.mk	protein_coding	44378	c.610G>T	p.Asp204Tyr	837/6919	610/6207	204/2068		,T	downstream_gene_variant	MODIFIER	Pav_sc0001583.1_g110.1.mk	Pav_sc0001583.1_g110.1.mk	transcript	TRANSCRIPT_Pav_sc0001583.1_g110.1.mk	protein_coding		c.*3887G>T
	Pav_sc0001583.1	71240	T	G	G	missense_variant	MODERATE	Pav_sc0001583.1_g120.1.mk	Pav_sc0001583.1_g120.1.mk	transcript	TRANSCRIPT_Pav_sc0001583.1_g120.1.mk	protein_coding	44440	c.944T>G	p.Val315Gly	1171/6919	944/6207	315/2068
	Pav_sc0001583.1	77312	A	T	T	missense_variant	MODERATE	Pav_sc0001583.1_g120.1.mk	Pav_sc0001583.1_g120.1.mk	transcript	TRANSCRIPT_Pav_sc0001583.1_g120.1.mk	protein_coding	19/21	c.4891A>T	p.Met1631Leu	5118/6919	4891/6207	1631/2068
	Pav_sc0001583.1	78050	G	C	C	missense_variant	MODERATE	Pav_sc0001583.1_g120.1.mk	Pav_sc0001583.1_g120.1.mk	transcript	TRANSCRIPT_Pav_sc0001583.1_g120.1.mk	protein_coding	20/21	c.5509G>C	p.Glu1837Gln	5736/6919	5509/6207	1837/2068		,C	downstream_gene_variant	MODIFIER	Pav_sc0001583.1_g130.1.mk	Pav_sc0001583.1_g130.1.mk	transcript	TRANSCRIPT_Pav_sc0001583.1_g130.1.mk	protein_coding		c.*5102C>G
	Pav_sc0001583.1	78057	G	T	T	missense_variant	MODERATE	Pav_sc0001583.1_g120.1.mk	Pav_sc0001583.1_g120.1.mk	transcript	TRANSCRIPT_Pav_sc0001583.1_g120.1.mk	protein_coding	20/21	c.5516G>T	p.Gly1839Val	5743/6919	5516/6207	1839/2068		,T	downstream_gene_variant	MODIFIER	Pav_sc0001583.1_g130.1.mk	Pav_sc0001583.1_g130.1.mk	transcript	TRANSCRIPT_Pav_sc0001583.1_g130.1.mk	protein_coding		c.*5095C>A
	Pav_sc0001583.1	78224	C	A	A	missense_variant	MODERATE	Pav_sc0001583.1_g120.1.mk	Pav_sc0001583.1_g120.1.mk	transcript	TRANSCRIPT_Pav_sc0001583.1_g120.1.mk	protein_coding	20/21	c.5683C>A	p.Pro1895Thr	5910/6919	5683/6207	1895/2068		,A	downstream_gene_variant	MODIFIER	Pav_sc0001583.1_g130.1.mk	Pav_sc0001583.1_g130.1.mk	transcript	TRANSCRIPT_Pav_sc0001583.1_g130.1.mk	protein_coding		c.*4928G>T
	Pav_sc0001583.1	78635	A	G	G	missense_variant	MODERATE	Pav_sc0001583.1_g120.1.mk	Pav_sc0001583.1_g120.1.mk	transcript	TRANSCRIPT_Pav_sc0001583.1_g120.1.mk	protein_coding	21/21	c.5956A>G	p.Ser1986Gly	6183/6919	5956/6207	1986/2068		,G	downstream_gene_variant	MODIFIER	Pav_sc0001583.1_g130.1.mk	Pav_sc0001583.1_g130.1.mk	transcript	TRANSCRIPT_Pav_sc0001583.1_g130.1.mk	protein_coding		c.*4517T>C
	Pav_sc0001774.1	77462	C	A	A	missense_variant	MODERATE	Pav_sc0001774.1_g090.1.mk	Pav_sc0001774.1_g090.1.mk	transcript	TRANSCRIPT_Pav_sc0001774.1_g090.1.mk	protein_coding	43498	c.524C>A	p.Ser175Tyr	577/1731	524/1470	175/489		,A	downstream_gene_variant	MODIFIER	Pav_sc0001774.1_g100.1.mk	Pav_sc0001774.1_g100.1.mk	transcript	TRANSCRIPT_Pav_sc0001774.1_g100.1.mk	protein_coding		c.*3407G>T
	Pav_sc0001774.1	77767	G	C	C	missense_variant	MODERATE	Pav_sc0001774.1_g090.1.mk	Pav_sc0001774.1_g090.1.mk	transcript	TRANSCRIPT_Pav_sc0001774.1_g090.1.mk	protein_coding	43498	c.829G>C	p.Gly277Arg	882/1731	829/1470	277/489		,C	downstream_gene_variant	MODIFIER	Pav_sc0001774.1_g100.1.mk	Pav_sc0001774.1_g100.1.mk	transcript	TRANSCRIPT_Pav_sc0001774.1_g100.1.mk	protein_coding		c.*3102C>G
	Pav_sc0001797.1	187355	G	A	A	missense_variant	MODERATE	Pav_sc0001797.1_g340.1.br	Pav_sc0001797.1_g340.1.br	transcript	TRANSCRIPT_Pav_sc0001797.1_g340.1.br	protein_coding	43559	c.458C>T	p.Ser153Phe	458/508	458/508	153/168		WARNING_TRANSCRIPT_MULTIPLE_STOP_CODONS,A	upstream_gene_variant	MODIFIER	Pav_sc0001797.1_g350.1.mk	Pav_sc0001797.1_g350.1.mk	transcript	TRANSCRIPT_Pav_sc0001797.1_g350.1.mk	protein_coding		c.-3496G>A
	Pav_sc0001797.1	191749	C	T	T	missense_variant	MODERATE	Pav_sc0001797.1_g350.1.mk	Pav_sc0001797.1_g350.1.mk	transcript	TRANSCRIPT_Pav_sc0001797.1_g350.1.mk	protein_coding	43557	c.397C>T	p.His133Tyr	754/2721	397/2244	133/747		,T	upstream_gene_variant	MODIFIER	Pav_sc0001797.1_g340.1.br	Pav_sc0001797.1_g340.1.br	transcript	TRANSCRIPT_Pav_sc0001797.1_g340.1.br	protein_coding		c.-1867G>A
	Pav_sc0001797.1	193906	G	A	A	missense_variant	MODERATE	Pav_sc0001797.1_g350.1.mk	Pav_sc0001797.1_g350.1.mk	transcript	TRANSCRIPT_Pav_sc0001797.1_g350.1.mk	protein_coding	43559	c.1980G>A	p.Met660Ile	2337/2721	1980/2244	660/747		,A	upstream_gene_variant	MODIFIER	Pav_sc0001797.1_g340.1.br	Pav_sc0001797.1_g340.1.br	transcript	TRANSCRIPT_Pav_sc0001797.1_g340.1.br	protein_coding		c.-4024C>T
	Pav_sc0001797.1	195037	C	T	T	missense_variant	MODERATE	Pav_sc0001797.1_g360.1.mk	Pav_sc0001797.1_g360.1.mk	transcript	TRANSCRIPT_Pav_sc0001797.1_g360.1.mk	protein_coding	43748	c.1669G>A	p.Val557Ile	1669/1836	1669/1836	557/611		,T	downstream_gene_variant	MODIFIER	Pav_sc0001797.1_g350.1.mk	Pav_sc0001797.1_g350.1.mk	transcript	TRANSCRIPT_Pav_sc0001797.1_g350.1.mk	protein_coding		c.*867C>T
	Pav_sc0001797.1	196037	T	G	G	missense_variant	MODERATE	Pav_sc0001797.1_g360.1.mk	Pav_sc0001797.1_g360.1.mk	transcript	TRANSCRIPT_Pav_sc0001797.1_g360.1.mk	protein_coding	43745	c.1117A>C	p.Met373Leu	1117/1836	1117/1836	373/611		,G	downstream_gene_variant	MODIFIER	Pav_sc0001797.1_g350.1.mk	Pav_sc0001797.1_g350.1.mk	transcript	TRANSCRIPT_Pav_sc0001797.1_g350.1.mk	protein_coding		c.*1867T>G
	Pav_sc0001797.1	196677	G	A	A	missense_variant	MODERATE	Pav_sc0001797.1_g360.1.mk	Pav_sc0001797.1_g360.1.mk	transcript	TRANSCRIPT_Pav_sc0001797.1_g360.1.mk	protein_coding	43744	c.1084C>T	p.Pro362Ser	1084/1836	1084/1836	362/611		,A	downstream_gene_variant	MODIFIER	Pav_sc0001797.1_g350.1.mk	Pav_sc0001797.1_g350.1.mk	transcript	TRANSCRIPT_Pav_sc0001797.1_g350.1.mk	protein_coding		c.*2507G>A
	Pav_sc0001797.1	196803	A	T	T	missense_variant	MODERATE	Pav_sc0001797.1_g360.1.mk	Pav_sc0001797.1_g360.1.mk	transcript	TRANSCRIPT_Pav_sc0001797.1_g360.1.mk	protein_coding	43744	c.958T>A	p.Phe320Ile	958/1836	958/1836	320/611		,T	downstream_gene_variant	MODIFIER	Pav_sc0001797.1_g350.1.mk	Pav_sc0001797.1_g350.1.mk	transcript	TRANSCRIPT_Pav_sc0001797.1_g350.1.mk	protein_coding		c.*2633A>T
	Pav_sc0001797.1	197366	G	T	T	missense_variant	MODERATE	Pav_sc0001797.1_g360.1.mk	Pav_sc0001797.1_g360.1.mk	transcript	TRANSCRIPT_Pav_sc0001797.1_g360.1.mk	protein_coding	43742	c.799C>A	p.Gln267Lys	799/1836	799/1836	267/611		,T	downstream_gene_variant	MODIFIER	Pav_sc0001797.1_g350.1.mk	Pav_sc0001797.1_g350.1.mk	transcript	TRANSCRIPT_Pav_sc0001797.1_g350.1.mk	protein_coding		c.*3196G>T
	Pav_sc0001797.1	197383	T	G	G	missense_variant	MODERATE	Pav_sc0001797.1_g360.1.mk	Pav_sc0001797.1_g360.1.mk	transcript	TRANSCRIPT_Pav_sc0001797.1_g360.1.mk	protein_coding	43742	c.782A>C	p.Glu261Ala	782/1836	782/1836	261/611		,G	downstream_gene_variant	MODIFIER	Pav_sc0001797.1_g350.1.mk	Pav_sc0001797.1_g350.1.mk	transcript	TRANSCRIPT_Pav_sc0001797.1_g350.1.mk	protein_coding		c.*3213T>G
	Pav_sc0001797.1	199125	C	T	T	missense_variant	MODERATE	Pav_sc0001797.1_g360.1.mk	Pav_sc0001797.1_g360.1.mk	transcript	TRANSCRIPT_Pav_sc0001797.1_g360.1.mk	protein_coding	43741	c.685G>A	p.Asp229Asn	685/1836	685/1836	229/611		,T	downstream_gene_variant	MODIFIER	Pav_sc0001797.1_g350.1.mk	Pav_sc0001797.1_g350.1.mk	transcript	TRANSCRIPT_Pav_sc0001797.1_g350.1.mk	protein_coding		c.*4955C>T
	Pav_sc0001797.1	199187	G	C	C	missense_variant	MODERATE	Pav_sc0001797.1_g360.1.mk	Pav_sc0001797.1_g360.1.mk	transcript	TRANSCRIPT_Pav_sc0001797.1_g360.1.mk	protein_coding	43741	c.623C>G	p.Ala208Gly	623/1836	623/1836	208/611		,C	downstream_gene_variant	MODIFIER	Pav_sc0001797.1_g350.1.mk	Pav_sc0001797.1_g350.1.mk	transcript	TRANSCRIPT_Pav_sc0001797.1_g350.1.mk	protein_coding		c.*5017G>C
	Pav_sc0001883.1	68312	C	T	T	missense_variant	MODERATE	Pav_sc0001883.1_g130.1.br	Pav_sc0001883.1_g130.1.br	transcript	TRANSCRIPT_Pav_sc0001883.1_g130.1.br	protein_coding	43466	c.151G>A	p.Glu51Lys	151/516	151/516	51/171		,T	upstream_gene_variant	MODIFIER	Pav_sc0001883.1_g120.1.mk	Pav_sc0001883.1_g120.1.mk	transcript	TRANSCRIPT_Pav_sc0001883.1_g120.1.mk	protein_coding		c.-3864G>A
	Pav_sc0001883.1	79012	A	C	C	missense_variant	MODERATE	Pav_sc0001883.1_g140.1.mk	Pav_sc0001883.1_g140.1.mk	transcript	TRANSCRIPT_Pav_sc0001883.1_g140.1.mk	protein_coding	16/18	c.1456A>C	p.Thr486Pro	1885/3184	1456/2115	486/704		,C	upstream_gene_variant	MODIFIER	Pav_sc0001883.1_g160.1.mk	Pav_sc0001883.1_g160.1.mk	transcript	TRANSCRIPT_Pav_sc0001883.1_g160.1.mk	protein_coding		c.-3958A>C
	Pav_sc0001883.1	79013	C	T	T	missense_variant	MODERATE	Pav_sc0001883.1_g140.1.mk	Pav_sc0001883.1_g140.1.mk	transcript	TRANSCRIPT_Pav_sc0001883.1_g140.1.mk	protein_coding	16/18	c.1457C>T	p.Thr486Ile	1886/3184	1457/2115	486/704		,T	upstream_gene_variant	MODIFIER	Pav_sc0001883.1_g160.1.mk	Pav_sc0001883.1_g160.1.mk	transcript	TRANSCRIPT_Pav_sc0001883.1_g160.1.mk	protein_coding		c.-3957C>T
	Pav_sc0001883.1	82899	A	G	G	missense_variant	MODERATE	Pav_sc0001883.1_g150.1.mk	Pav_sc0001883.1_g150.1.mk	transcript	TRANSCRIPT_Pav_sc0001883.1_g150.1.mk	protein_coding	43526	c.889T>C	p.Cys297Arg	889/1326	889/1326	297/441		,G	5_prime_UTR_variant	MODIFIER	Pav_sc0001883.1_g160.1.mk	Pav_sc0001883.1_g160.1.mk	transcript	TRANSCRIPT_Pav_sc0001883.1_g160.1.mk	protein_coding	2019-03-01	c.-71A>G
	Pav_sc0002233.1	184150	A	G	G	missense_variant	MODERATE	Pav_sc0002233.1_g390.1.mk	Pav_sc0002233.1_g390.1.mk	transcript	TRANSCRIPT_Pav_sc0002233.1_g390.1.mk	protein_coding	43466	c.143A>G	p.Asp48Gly	143/411	143/411	48/136		,G	upstream_gene_variant	MODIFIER	Pav_sc0002233.1_g380.1.mk	Pav_sc0002233.1_g380.1.mk	transcript	TRANSCRIPT_Pav_sc0002233.1_g380.1.mk	protein_coding		c.-2707T>C
	Pav_sc0002233.1	184323	C	G	G	missense_variant	MODERATE	Pav_sc0002233.1_g390.1.mk	Pav_sc0002233.1_g390.1.mk	transcript	TRANSCRIPT_Pav_sc0002233.1_g390.1.mk	protein_coding	43466	c.316C>G	p.Leu106Val	316/411	316/411	106/136		,G	upstream_gene_variant	MODIFIER	Pav_sc0002233.1_g380.1.mk	Pav_sc0002233.1_g380.1.mk	transcript	TRANSCRIPT_Pav_sc0002233.1_g380.1.mk	protein_coding		c.-2880G>C
	Pav_sc0002264.1	59637	T	A	A	missense_variant	MODERATE	Pav_sc0002264.1_g140.1.mk	Pav_sc0002264.1_g140.1.mk	transcript	TRANSCRIPT_Pav_sc0002264.1_g140.1.mk	protein_coding	43587	c.407A>T	p.Asn136Ile	547/1194	407/717	136/238		,A	upstream_gene_variant	MODIFIER	Pav_sc0002264.1_g150.1.mk	Pav_sc0002264.1_g150.1.mk	transcript	TRANSCRIPT_Pav_sc0002264.1_g150.1.mk	protein_coding		c.-2259T>A
	Pav_sc0002264.1	59689	T	C	C	missense_variant	MODERATE	Pav_sc0002264.1_g140.1.mk	Pav_sc0002264.1_g140.1.mk	transcript	TRANSCRIPT_Pav_sc0002264.1_g140.1.mk	protein_coding	43587	c.355A>G	p.Arg119Gly	495/1194	355/717	119/238		,C	upstream_gene_variant	MODIFIER	Pav_sc0002264.1_g150.1.mk	Pav_sc0002264.1_g150.1.mk	transcript	TRANSCRIPT_Pav_sc0002264.1_g150.1.mk	protein_coding		c.-2207T>C
	Pav_sc0002264.1	59725	C	T	T	missense_variant	MODERATE	Pav_sc0002264.1_g140.1.mk	Pav_sc0002264.1_g140.1.mk	transcript	TRANSCRIPT_Pav_sc0002264.1_g140.1.mk	protein_coding	43587	c.319G>A	p.Asp107Asn	459/1194	319/717	107/238		,T	upstream_gene_variant	MODIFIER	Pav_sc0002264.1_g150.1.mk	Pav_sc0002264.1_g150.1.mk	transcript	TRANSCRIPT_Pav_sc0002264.1_g150.1.mk	protein_coding		c.-2171C>T
	Pav_sc0002264.1	59727	A	G,T	G	missense_variant	MODERATE	Pav_sc0002264.1_g140.1.mk	Pav_sc0002264.1_g140.1.mk	transcript	TRANSCRIPT_Pav_sc0002264.1_g140.1.mk	protein_coding	43587	c.317T>C	p.Ile106Thr	457/1194	317/717	106/238		,T	missense_variant	MODERATE	Pav_sc0002264.1_g140.1.mk	Pav_sc0002264.1_g140.1.mk	transcript	TRANSCRIPT_Pav_sc0002264.1_g140.1.mk	protein_coding	2019-05-02	c.317T>A
	Pav_sc0002264.1	59731	G	A	A	missense_variant	MODERATE	Pav_sc0002264.1_g140.1.mk	Pav_sc0002264.1_g140.1.mk	transcript	TRANSCRIPT_Pav_sc0002264.1_g140.1.mk	protein_coding	43587	c.313C>T	p.His105Tyr	453/1194	313/717	105/238		,A	upstream_gene_variant	MODIFIER	Pav_sc0002264.1_g150.1.mk	Pav_sc0002264.1_g150.1.mk	transcript	TRANSCRIPT_Pav_sc0002264.1_g150.1.mk	protein_coding		c.-2165G>A
	Pav_sc0002264.1	59748	T	A	A	missense_variant	MODERATE	Pav_sc0002264.1_g140.1.mk	Pav_sc0002264.1_g140.1.mk	transcript	TRANSCRIPT_Pav_sc0002264.1_g140.1.mk	protein_coding	43587	c.296A>T	p.Glu99Val	436/1194	296/717	99/238		,A	upstream_gene_variant	MODIFIER	Pav_sc0002264.1_g150.1.mk	Pav_sc0002264.1_g150.1.mk	transcript	TRANSCRIPT_Pav_sc0002264.1_g150.1.mk	protein_coding		c.-2148T>A
	Pav_sc0002264.1	59757	G	A	A	missense_variant	MODERATE	Pav_sc0002264.1_g140.1.mk	Pav_sc0002264.1_g140.1.mk	transcript	TRANSCRIPT_Pav_sc0002264.1_g140.1.mk	protein_coding	43587	c.287C>T	p.Ser96Leu	427/1194	287/717	96/238		,A	upstream_gene_variant	MODIFIER	Pav_sc0002264.1_g150.1.mk	Pav_sc0002264.1_g150.1.mk	transcript	TRANSCRIPT_Pav_sc0002264.1_g150.1.mk	protein_coding		c.-2139G>A					4745	,G	intron_variant	MODIFIER	Pav_sc0000095.1_g1420.1.mk	Pav_sc0000095.1_g1420.1.mk	transcript	TRANSCRIPT_Pav_sc0000095.1_g1420.1.mk	protein_coding	24/24	c.2358-106A>G
	Pav_sc0002264.1	59770	C	T	T	missense_variant	MODERATE	Pav_sc0002264.1_g140.1.mk	Pav_sc0002264.1_g140.1.mk	transcript	TRANSCRIPT_Pav_sc0002264.1_g140.1.mk	protein_coding	43587	c.274G>A	p.Glu92Lys	414/1194	274/717	92/238		,T	upstream_gene_variant	MODIFIER	Pav_sc0002264.1_g150.1.mk	Pav_sc0002264.1_g150.1.mk	transcript	TRANSCRIPT_Pav_sc0002264.1_g150.1.mk	protein_coding		c.-2126C>T					1671	,C	upstream_gene_variant	MODIFIER	Pav_sc0000095.1_g1440.1.mk	Pav_sc0000095.1_g1440.1.mk	transcript	TRANSCRIPT_Pav_sc0000095.1_g1440.1.mk	protein_coding		c.-4585A>C					4436
	Pav_sc0002264.1	59804	G	T	T	missense_variant	MODERATE	Pav_sc0002264.1_g140.1.mk	Pav_sc0002264.1_g140.1.mk	transcript	TRANSCRIPT_Pav_sc0002264.1_g140.1.mk	protein_coding	43587	c.240C>A	p.Asn80Lys	380/1194	240/717	80/238		,T	upstream_gene_variant	MODIFIER	Pav_sc0002264.1_g150.1.mk	Pav_sc0002264.1_g150.1.mk	transcript	TRANSCRIPT_Pav_sc0002264.1_g150.1.mk	protein_coding		c.-2092G>T					1518	,T	upstream_gene_variant	MODIFIER	Pav_sc0000095.1_g1440.1.mk	Pav_sc0000095.1_g1440.1.mk	transcript	TRANSCRIPT_Pav_sc0000095.1_g1440.1.mk	protein_coding		c.-4432A>T					4283
	Pav_sc0002264.1	59812	T	C	C	missense_variant	MODERATE	Pav_sc0002264.1_g140.1.mk	Pav_sc0002264.1_g140.1.mk	transcript	TRANSCRIPT_Pav_sc0002264.1_g140.1.mk	protein_coding	43587	c.232A>G	p.Ile78Val	372/1194	232/717	78/238		,C	upstream_gene_variant	MODIFIER	Pav_sc0002264.1_g150.1.mk	Pav_sc0002264.1_g150.1.mk	transcript	TRANSCRIPT_Pav_sc0002264.1_g150.1.mk	protein_coding		c.-2084T>C					1288	,A	upstream_gene_variant	MODIFIER	Pav_sc0000095.1_g1440.1.mk	Pav_sc0000095.1_g1440.1.mk	transcript	TRANSCRIPT_Pav_sc0000095.1_g1440.1.mk	protein_coding		c.-4202T>A					4053
	Pav_sc0002264.1	59823	T	C	C	missense_variant	MODERATE	Pav_sc0002264.1_g140.1.mk	Pav_sc0002264.1_g140.1.mk	transcript	TRANSCRIPT_Pav_sc0002264.1_g140.1.mk	protein_coding	43587	c.221A>G	p.Glu74Gly	361/1194	221/717	74/238		,C	upstream_gene_variant	MODIFIER	Pav_sc0002264.1_g150.1.mk	Pav_sc0002264.1_g150.1.mk	transcript	TRANSCRIPT_Pav_sc0002264.1_g150.1.mk	protein_coding		c.-2073T>C					3968	,C	downstream_gene_variant	MODIFIER	Pav_sc0000095.1_g1420.1.mk	Pav_sc0000095.1_g1420.1.mk	transcript	TRANSCRIPT_Pav_sc0000095.1_g1420.1.mk	protein_coding		c.*551T>C					264
	Pav_sc0002264.1	59919	C	G	G	missense_variant	MODERATE	Pav_sc0002264.1_g140.1.mk	Pav_sc0002264.1_g140.1.mk	transcript	TRANSCRIPT_Pav_sc0002264.1_g140.1.mk	protein_coding	43587	c.125G>C	p.Arg42Pro	265/1194	125/717	42/238		,G	upstream_gene_variant	MODIFIER	Pav_sc0002264.1_g150.1.mk	Pav_sc0002264.1_g150.1.mk	transcript	TRANSCRIPT_Pav_sc0002264.1_g150.1.mk	protein_coding		c.-1977C>G					3965	,C	downstream_gene_variant	MODIFIER	Pav_sc0000095.1_g1420.1.mk	Pav_sc0000095.1_g1420.1.mk	transcript	TRANSCRIPT_Pav_sc0000095.1_g1420.1.mk	protein_coding		c.*554T>C					267
	Pav_sc0002264.1	59920	G	T	T	missense_variant	MODERATE	Pav_sc0002264.1_g140.1.mk	Pav_sc0002264.1_g140.1.mk	transcript	TRANSCRIPT_Pav_sc0002264.1_g140.1.mk	protein_coding	43587	c.124C>A	p.Arg42Ser	264/1194	124/717	42/238		,T	upstream_gene_variant	MODIFIER	Pav_sc0002264.1_g150.1.mk	Pav_sc0002264.1_g150.1.mk	transcript	TRANSCRIPT_Pav_sc0002264.1_g150.1.mk	protein_coding		c.-1976G>T					3898	,T	downstream_gene_variant	MODIFIER	Pav_sc0000095.1_g1420.1.mk	Pav_sc0000095.1_g1420.1.mk	transcript	TRANSCRIPT_Pav_sc0000095.1_g1420.1.mk	protein_coding		c.*621C>T					334
	Pav_sc0002264.1	59925	T	C	C	missense_variant	MODERATE	Pav_sc0002264.1_g140.1.mk	Pav_sc0002264.1_g140.1.mk	transcript	TRANSCRIPT_Pav_sc0002264.1_g140.1.mk	protein_coding	43587	c.119A>G	p.His40Arg	259/1194	119/717	40/238		,C	upstream_gene_variant	MODIFIER	Pav_sc0002264.1_g150.1.mk	Pav_sc0002264.1_g150.1.mk	transcript	TRANSCRIPT_Pav_sc0002264.1_g150.1.mk	protein_coding		c.-1971T>C					3834	,T	downstream_gene_variant	MODIFIER	Pav_sc0000095.1_g1420.1.mk	Pav_sc0000095.1_g1420.1.mk	transcript	TRANSCRIPT_Pav_sc0000095.1_g1420.1.mk	protein_coding		c.*685C>T					398
	Pav_sc0002264.1	59939	C	A	A	missense_variant	MODERATE	Pav_sc0002264.1_g140.1.mk	Pav_sc0002264.1_g140.1.mk	transcript	TRANSCRIPT_Pav_sc0002264.1_g140.1.mk	protein_coding	43587	c.105G>T	p.Gln35His	245/1194	105/717	35/238		,A	upstream_gene_variant	MODIFIER	Pav_sc0002264.1_g150.1.mk	Pav_sc0002264.1_g150.1.mk	transcript	TRANSCRIPT_Pav_sc0002264.1_g150.1.mk	protein_coding		c.-1957C>A					3264	,A	downstream_gene_variant	MODIFIER	Pav_sc0000095.1_g1420.1.mk	Pav_sc0000095.1_g1420.1.mk	transcript	TRANSCRIPT_Pav_sc0000095.1_g1420.1.mk	protein_coding		c.*1255T>A					968
	Pav_sc0002264.1	59962	T	A	A	missense_variant	MODERATE	Pav_sc0002264.1_g140.1.mk	Pav_sc0002264.1_g140.1.mk	transcript	TRANSCRIPT_Pav_sc0002264.1_g140.1.mk	protein_coding	43587	c.82A>T	p.Thr28Ser	222/1194	82/717	28/238		,A	upstream_gene_variant	MODIFIER	Pav_sc0002264.1_g150.1.mk	Pav_sc0002264.1_g150.1.mk	transcript	TRANSCRIPT_Pav_sc0002264.1_g150.1.mk	protein_coding		c.-1934T>A					3089	,T	downstream_gene_variant	MODIFIER	Pav_sc0000095.1_g1420.1.mk	Pav_sc0000095.1_g1420.1.mk	transcript	TRANSCRIPT_Pav_sc0000095.1_g1420.1.mk	protein_coding		c.*1430C>T					1143
	Pav_sc0002264.1	63830	T	C	C	missense_variant	MODERATE	Pav_sc0002264.1_g160.1.br	Pav_sc0002264.1_g160.1.br	transcript	TRANSCRIPT_Pav_sc0002264.1_g160.1.br	protein_coding	43466	c.49T>C	p.Ser17Pro	49/780	49/780	17/259		,C	upstream_gene_variant	MODIFIER	Pav_sc0002264.1_g140.1.mk	Pav_sc0002264.1_g140.1.mk	transcript	TRANSCRIPT_Pav_sc0002264.1_g140.1.mk	protein_coding		c.-2772A>G					2984	,G	downstream_gene_variant	MODIFIER	Pav_sc0000095.1_g1420.1.mk	Pav_sc0000095.1_g1420.1.mk	transcript	TRANSCRIPT_Pav_sc0000095.1_g1420.1.mk	protein_coding		c.*1535T>G					1248
	Pav_sc0002264.1	63978	G	A	A	missense_variant	MODERATE	Pav_sc0002264.1_g160.1.br	Pav_sc0002264.1_g160.1.br	transcript	TRANSCRIPT_Pav_sc0002264.1_g160.1.br	protein_coding	43466	c.197G>A	p.Cys66Tyr	197/780	197/780	66/259		,A	upstream_gene_variant	MODIFIER	Pav_sc0002264.1_g140.1.mk	Pav_sc0002264.1_g140.1.mk	transcript	TRANSCRIPT_Pav_sc0002264.1_g140.1.mk	protein_coding		c.-2920C>T					2151	,A	downstream_gene_variant	MODIFIER	Pav_sc0000095.1_g1420.1.mk	Pav_sc0000095.1_g1420.1.mk	transcript	TRANSCRIPT_Pav_sc0000095.1_g1420.1.mk	protein_coding		c.*2368G>A					2081
	Pav_sc0002264.1	63992	G	T	T	missense_variant	MODERATE	Pav_sc0002264.1_g160.1.br	Pav_sc0002264.1_g160.1.br	transcript	TRANSCRIPT_Pav_sc0002264.1_g160.1.br	protein_coding	43466	c.211G>T	p.Ala71Ser	211/780	211/780	71/259		,T	upstream_gene_variant	MODIFIER	Pav_sc0002264.1_g140.1.mk	Pav_sc0002264.1_g140.1.mk	transcript	TRANSCRIPT_Pav_sc0002264.1_g140.1.mk	protein_coding		c.-2934C>A					2446	,A	downstream_gene_variant	MODIFIER	Pav_sc0000095.1_g1430.1.br	Pav_sc0000095.1_g1430.1.br	transcript	TRANSCRIPT_Pav_sc0000095.1_g1430.1.br	protein_coding		c.*212C>A					212
	Pav_sc0002264.1	63993	C	T	T	missense_variant	MODERATE	Pav_sc0002264.1_g160.1.br	Pav_sc0002264.1_g160.1.br	transcript	TRANSCRIPT_Pav_sc0002264.1_g160.1.br	protein_coding	43466	c.212C>T	p.Ala71Val	212/780	212/780	71/259		,T	upstream_gene_variant	MODIFIER	Pav_sc0002264.1_g140.1.mk	Pav_sc0002264.1_g140.1.mk	transcript	TRANSCRIPT_Pav_sc0002264.1_g140.1.mk	protein_coding		c.-2935G>A					2532	,T	downstream_gene_variant	MODIFIER	Pav_sc0000095.1_g1430.1.br	Pav_sc0000095.1_g1430.1.br	transcript	TRANSCRIPT_Pav_sc0000095.1_g1430.1.br	protein_coding		c.*298C>T					298
	Pav_sc0002264.1	67232	C	T	T	missense_variant	MODERATE	Pav_sc0002264.1_g170.1.br	Pav_sc0002264.1_g170.1.br	transcript	TRANSCRIPT_Pav_sc0002264.1_g170.1.br	protein_coding	43497	c.55G>A	p.Val19Ile	55/299	55/299	19/98		WARNING_TRANSCRIPT_MULTIPLE_STOP_CODONS,T	downstream_gene_variant	MODIFIER	Pav_sc0002264.1_g150.1.mk	Pav_sc0002264.1_g150.1.mk	transcript	TRANSCRIPT_Pav_sc0002264.1_g150.1.mk	protein_coding		c.*4946C>T					2613	,A	downstream_gene_variant	MODIFIER	Pav_sc0000095.1_g1430.1.br	Pav_sc0000095.1_g1430.1.br	transcript	TRANSCRIPT_Pav_sc0000095.1_g1430.1.br	protein_coding		c.*379C>A					379
	Pav_sc0002828.1	188405	T	A	A	missense_variant	MODERATE	Pav_sc0002828.1_g330.1.br	Pav_sc0002828.1_g330.1.br	transcript	TRANSCRIPT_Pav_sc0002828.1_g330.1.br	protein_coding	43526	c.868A>T	p.Ile290Phe	868/2425	868/2425	290/807		WARNING_TRANSCRIPT_MULTIPLE_STOP_CODONS,A	upstream_gene_variant	MODIFIER	Pav_sc0002828.1_g320.1.mk	Pav_sc0002828.1_g320.1.mk	transcript	TRANSCRIPT_Pav_sc0002828.1_g320.1.mk	protein_coding		c.-5751A>T					2933	,T	downstream_gene_variant	MODIFIER	Pav_sc0000095.1_g1430.1.br	Pav_sc0000095.1_g1430.1.br	transcript	TRANSCRIPT_Pav_sc0000095.1_g1430.1.br	protein_coding		c.*699G>T					699
	Pav_sc0002828.1	188493	G	C	C	missense_variant	MODERATE	Pav_sc0002828.1_g330.1.br	Pav_sc0002828.1_g330.1.br	transcript	TRANSCRIPT_Pav_sc0002828.1_g330.1.br	protein_coding	43526	c.780C>G	p.His260Gln	780/2425	780/2425	260/807		WARNING_TRANSCRIPT_MULTIPLE_STOP_CODONS,C	upstream_gene_variant	MODIFIER	Pav_sc0002828.1_g320.1.mk	Pav_sc0002828.1_g320.1.mk	transcript	TRANSCRIPT_Pav_sc0002828.1_g320.1.mk	protein_coding		c.-5839C>G					2978	,A	downstream_gene_variant	MODIFIER	Pav_sc0000095.1_g1430.1.br	Pav_sc0000095.1_g1430.1.br	transcript	TRANSCRIPT_Pav_sc0000095.1_g1430.1.br	protein_coding		c.*744T>A					744
	Pav_sc0002828.1	188801	G	A	A	missense_variant	MODERATE	Pav_sc0002828.1_g330.1.br	Pav_sc0002828.1_g330.1.br	transcript	TRANSCRIPT_Pav_sc0002828.1_g330.1.br	protein_coding	43526	c.472C>T	p.Arg158Cys	472/2425	472/2425	158/807		WARNING_TRANSCRIPT_MULTIPLE_STOP_CODONS,A	upstream_gene_variant	MODIFIER	Pav_sc0002828.1_g340.1.mk	Pav_sc0002828.1_g340.1.mk	transcript	TRANSCRIPT_Pav_sc0002828.1_g340.1.mk	protein_coding		c.-2834G>A					3059	,T	downstream_gene_variant	MODIFIER	Pav_sc0000095.1_g1430.1.br	Pav_sc0000095.1_g1430.1.br	transcript	TRANSCRIPT_Pav_sc0000095.1_g1430.1.br	protein_coding		c.*825C>T					825
	Pav_sc0002828.1	189388	C	T	T	missense_variant	MODERATE	Pav_sc0002828.1_g330.1.br	Pav_sc0002828.1_g330.1.br	transcript	TRANSCRIPT_Pav_sc0002828.1_g330.1.br	protein_coding	43525	c.364G>A	p.Ala122Thr	364/2425	364/2425	122/807		WARNING_TRANSCRIPT_MULTIPLE_STOP_CODONS,T	upstream_gene_variant	MODIFIER	Pav_sc0002828.1_g340.1.mk	Pav_sc0002828.1_g340.1.mk	transcript	TRANSCRIPT_Pav_sc0002828.1_g340.1.mk	protein_coding		c.-2247C>T					3115	,C	downstream_gene_variant	MODIFIER	Pav_sc0000095.1_g1430.1.br	Pav_sc0000095.1_g1430.1.br	transcript	TRANSCRIPT_Pav_sc0000095.1_g1430.1.br	protein_coding		c.*881T>C					881
	Pav_sc0003201.1	91969	C	A	A	missense_variant	MODERATE	Pav_sc0003201.1_g130.1.mk	Pav_sc0003201.1_g130.1.mk	transcript	TRANSCRIPT_Pav_sc0003201.1_g130.1.mk	protein_coding	43466	c.1051G>T	p.Asp351Tyr	1051/1068	1051/1068	351/355																3135	,A	downstream_gene_variant	MODIFIER	Pav_sc0000095.1_g1430.1.br	Pav_sc0000095.1_g1430.1.br	transcript	TRANSCRIPT_Pav_sc0000095.1_g1430.1.br	protein_coding		c.*901T>A					901
	Pav_sc0003201.1	92020	C	T	T	missense_variant	MODERATE	Pav_sc0003201.1_g130.1.mk	Pav_sc0003201.1_g130.1.mk	transcript	TRANSCRIPT_Pav_sc0003201.1_g130.1.mk	protein_coding	43466	c.1000G>A	p.Ala334Thr	1000/1068	1000/1068	334/355																3139	,T	downstream_gene_variant	MODIFIER	Pav_sc0000095.1_g1430.1.br	Pav_sc0000095.1_g1430.1.br	transcript	TRANSCRIPT_Pav_sc0000095.1_g1430.1.br	protein_coding		c.*905C>T					905
	Pav_sc0003201.1	92023	G	A	A	missense_variant	MODERATE	Pav_sc0003201.1_g130.1.mk	Pav_sc0003201.1_g130.1.mk	transcript	TRANSCRIPT_Pav_sc0003201.1_g130.1.mk	protein_coding	43466	c.997C>T	p.Pro333Ser	997/1068	997/1068	333/355																3166	,G	downstream_gene_variant	MODIFIER	Pav_sc0000095.1_g1430.1.br	Pav_sc0000095.1_g1430.1.br	transcript	TRANSCRIPT_Pav_sc0000095.1_g1430.1.br	protein_coding		c.*932C>G					932
	Pav_sc0003201.1	92024	C	A	A	missense_variant	MODERATE	Pav_sc0003201.1_g130.1.mk	Pav_sc0003201.1_g130.1.mk	transcript	TRANSCRIPT_Pav_sc0003201.1_g130.1.mk	protein_coding	43466	c.996G>T	p.Leu332Phe	996/1068	996/1068	332/355																3206	,T	downstream_gene_variant	MODIFIER	Pav_sc0000095.1_g1430.1.br	Pav_sc0000095.1_g1430.1.br	transcript	TRANSCRIPT_Pav_sc0000095.1_g1430.1.br	protein_coding		c.*972C>T					972
	Pav_sc0003201.1	92056	T	C	C	missense_variant	MODERATE	Pav_sc0003201.1_g130.1.mk	Pav_sc0003201.1_g130.1.mk	transcript	TRANSCRIPT_Pav_sc0003201.1_g130.1.mk	protein_coding	43466	c.964A>G	p.Ile322Val	964/1068	964/1068	322/355																3234	,T	downstream_gene_variant	MODIFIER	Pav_sc0000095.1_g1430.1.br	Pav_sc0000095.1_g1430.1.br	transcript	TRANSCRIPT_Pav_sc0000095.1_g1430.1.br	protein_coding		c.*1000G>T					1000
	Pav_sc0003201.1	92146	C	T	T	missense_variant	MODERATE	Pav_sc0003201.1_g130.1.mk	Pav_sc0003201.1_g130.1.mk	transcript	TRANSCRIPT_Pav_sc0003201.1_g130.1.mk	protein_coding	43466	c.874G>A	p.Asp292Asn	874/1068	874/1068	292/355																3244	,A	downstream_gene_variant	MODIFIER	Pav_sc0000095.1_g1430.1.br	Pav_sc0000095.1_g1430.1.br	transcript	TRANSCRIPT_Pav_sc0000095.1_g1430.1.br	protein_coding		c.*1010G>A					1010
	Pav_sc0003201.1	92173	A	G	G	missense_variant	MODERATE	Pav_sc0003201.1_g130.1.mk	Pav_sc0003201.1_g130.1.mk	transcript	TRANSCRIPT_Pav_sc0003201.1_g130.1.mk	protein_coding	43466	c.847T>C	p.Tyr283His	847/1068	847/1068	283/355																3259	,C	downstream_gene_variant	MODIFIER	Pav_sc0000095.1_g1430.1.br	Pav_sc0000095.1_g1430.1.br	transcript	TRANSCRIPT_Pav_sc0000095.1_g1430.1.br	protein_coding		c.*1025T>C					1025
	Pav_sc0003201.1	92228	C	A	A	missense_variant	MODERATE	Pav_sc0003201.1_g130.1.mk	Pav_sc0003201.1_g130.1.mk	transcript	TRANSCRIPT_Pav_sc0003201.1_g130.1.mk	protein_coding	43466	c.792G>T	p.Leu264Phe	792/1068	792/1068	264/355																3282	,G	downstream_gene_variant	MODIFIER	Pav_sc0000095.1_g1430.1.br	Pav_sc0000095.1_g1430.1.br	transcript	TRANSCRIPT_Pav_sc0000095.1_g1430.1.br	protein_coding		c.*1048A>G					1048
	Pav_sc0003201.1	92304	C	T	T	missense_variant	MODERATE	Pav_sc0003201.1_g130.1.mk	Pav_sc0003201.1_g130.1.mk	transcript	TRANSCRIPT_Pav_sc0003201.1_g130.1.mk	protein_coding	43466	c.716G>A	p.Ser239Asn	716/1068	716/1068	239/355																3357	,T	downstream_gene_variant	MODIFIER	Pav_sc0000095.1_g1430.1.br	Pav_sc0000095.1_g1430.1.br	transcript	TRANSCRIPT_Pav_sc0000095.1_g1430.1.br	protein_coding		c.*1123A>T					1123
	Pav_sc0003201.1	92313	T	C	C	missense_variant	MODERATE	Pav_sc0003201.1_g130.1.mk	Pav_sc0003201.1_g130.1.mk	transcript	TRANSCRIPT_Pav_sc0003201.1_g130.1.mk	protein_coding	43466	c.707A>G	p.Tyr236Cys	707/1068	707/1068	236/355																3749	,G	downstream_gene_variant	MODIFIER	Pav_sc0000095.1_g1430.1.br	Pav_sc0000095.1_g1430.1.br	transcript	TRANSCRIPT_Pav_sc0000095.1_g1430.1.br	protein_coding		c.*1515A>G					1515
	Pav_sc0003201.1	92339	G	C	C	missense_variant	MODERATE	Pav_sc0003201.1_g130.1.mk	Pav_sc0003201.1_g130.1.mk	transcript	TRANSCRIPT_Pav_sc0003201.1_g130.1.mk	protein_coding	43466	c.681C>G	p.Ser227Arg	681/1068	681/1068	227/355																3842	,T	downstream_gene_variant	MODIFIER	Pav_sc0000095.1_g1430.1.br	Pav_sc0000095.1_g1430.1.br	transcript	TRANSCRIPT_Pav_sc0000095.1_g1430.1.br	protein_coding		c.*1608G>T					1608
	Pav_sc0003201.1	92397	A	G	G	missense_variant	MODERATE	Pav_sc0003201.1_g130.1.mk	Pav_sc0003201.1_g130.1.mk	transcript	TRANSCRIPT_Pav_sc0003201.1_g130.1.mk	protein_coding	43466	c.623T>C	p.Leu208Pro	623/1068	623/1068	208/355																3949	,G	downstream_gene_variant	MODIFIER	Pav_sc0000095.1_g1430.1.br	Pav_sc0000095.1_g1430.1.br	transcript	TRANSCRIPT_Pav_sc0000095.1_g1430.1.br	protein_coding		c.*1715A>G					1715
[truncated: 6,893 more rows]
[truncated: 70 more columns]
