# Supplementary material for: Whole genome re-sequencing of sweet cherry (Prunus avium L.) yields insights into genomic diversity of a fruit species
Source: Hortic Res. 2020 May 1;7:60. doi: 10.1038/s41438-020-0281-9 (PMC7193578; doi:10.1038/s41438-020-0281-9)
Supplement: Supplementary file 12 — Supplementary File 7 [file 41438_2020_281_MOESM12_ESM.xlsx]

## Sheet: Φύλλο1
Tajima’s D values estimation of the three predefined groups “Breeding”, “Landraces” and “Modern”. The “Wild” genotype is not included in this table because Tajima’s D estimation requires a minimum of three genotypes on each group. The positive Tajima's D values signify low levels of both rare and high frequency polymorphisms on each group, suggesting a balancing selection.
Population	Tajima’s D
Breeding	0.47923259
Landraces	0.59613252
Modern	0.73679619
