# Supplementary material for: Whole genome re-sequencing of sweet cherry (Prunus avium L.) yields insights into genomic diversity of a fruit species
Source: Hortic Res. 2020 May 1;7:60. doi: 10.1038/s41438-020-0281-9 (PMC7193578; doi:10.1038/s41438-020-0281-9)
Supplement: Supplementary file 13 — Supplementary File 8 [file 41438_2020_281_MOESM13_ESM.xlsx]

## Sheet: DISEASE RESISTANCE GENES SNPS
CHROM	POS	REF	ALT	ANN[*].EFFECT	ANN[*].IMPACT	ANN[*].HGVS_P	GENE	agld_sm	bak_sm	bxs14_sm	bxs21_sm	bxs22_sm	bxs33_sm	chi_sm	gxt7_sm	hgxs11_sm	hgxs30_sm	lem_sm	mie_sm	prkld_sm	ptrtrach_sm	sam_sm	tred_sm	tredna_sm	trrd_sm	tsol_sm	vas_sm	wild_sm
Pav_sc0000021.1	72426	A	T	missense_variant	MODERATE	p.Asn263Ile	Pav_sc0000021.1_g150.1.br	Het	Het	Het	Het	Het	Het	Ref	Het	Het	Het	Het	Het	Het	Het	Het	Het	Het	Het	Het	Hom	Hom
Pav_sc0000021.1	72437	A	G	missense_variant	MODERATE	p.Ile267Val	Pav_sc0000021.1_g150.1.br	Het	Het	Het	Het	Het	Het	Ref	Het	Het	Het	Het	Het	Het	Het	Het	Het	Het	Het	Het	Het	Hom
Pav_sc0000021.1	72440	A	G	missense_variant	MODERATE	p.Thr268Ala	Pav_sc0000021.1_g150.1.br	Het	Het	Het	Het	Het	Het	Het	Het	Het	Het	Het	Hom	Het	Het	Het	Hom	Het	Het	Het	Het	Hom
Pav_sc0000021.1	72451	T	C	synonymous_variant	LOW	p.Ile271Ile	Pav_sc0000021.1_g150.1.br	Het	Het	Het	Het	Het	Het	Het	Het	Het	Het	Het	Hom	Het	Het	Het	Hom	Het	Het	Het	Het	Hom
Pav_sc0000021.1	72486	C	T	missense_variant	MODERATE	p.Thr283Met	Pav_sc0000021.1_g150.1.br	Het	Het	Hom	Het	Het	Het	Ref	Het	Het	Het	Het	Het	Het	Het	Het	Het	Het	Het	Het	Het	Het
Pav_sc0000021.1	72503	A	T	missense_variant	MODERATE	p.Asn289Tyr	Pav_sc0000021.1_g150.1.br	Het	Het	Hom	Het	Het	Het	Ref	Het	Het	Het	Het	Het	Het	Het	Het	Hom	Het	Het	Het	Het	Hom
Pav_sc0000021.1	72539	C	A	missense_variant	MODERATE	p.Leu301Ile	Pav_sc0000021.1_g150.1.br	Het	Ref	Het	Het	Het	Het	Het	Het	Het	Het	Ref	Het	Het	Het	Het	Ref	Ref	Ref	Ref	Ref	Ref
Pav_sc0000021.1	72546	A	G	missense_variant	MODERATE	p.Gln303Arg	Pav_sc0000021.1_g150.1.br	Het	Ref	Het	Het	Het	Het	Hom	Het	Het	Het	Ref	Het	Het	Het	Het	Ref	Ref	Ref	Ref	Het	Ref
Pav_sc0000021.1	72564	G	T	missense_variant	MODERATE	p.Arg309Leu	Pav_sc0000021.1_g150.1.br	Hom	Hom	Hom	Het	Het	Hom	Hom	Hom	Het	Het	Hom	Het	Hom	Hom	Het	Hom	Hom	Hom	Hom	Hom	Hom
Pav_sc0000021.1	72567	T	C	missense_variant	MODERATE	p.Leu310Pro	Pav_sc0000021.1_g150.1.br	Hom	Hom	Hom	Het	Het	Hom	Hom	Hom	Het	Het	Hom	Het	Hom	Hom	Het	Hom	Hom	Hom	Hom	Hom	Hom
Pav_sc0000021.1	72943	A	G	synonymous_variant	LOW	p.Gln435Gln	Pav_sc0000021.1_g150.1.br	./.	Het	Ref	Ref	Ref	./.	./.	./.	Ref	Ref	Hom	Ref	Hom	./.	Ref	Hom	Hom	Hom	Hom	Het	Hom
Pav_sc0000021.1	72949	C	A	synonymous_variant	LOW	p.Gly437Gly	Pav_sc0000021.1_g150.1.br	./.	Het	Ref	Ref	Ref	./.	./.	Ref	Ref	Ref	Hom	Ref	Het	./.	Ref	Hom	Hom	Hom	Hom	Het	Hom
Pav_sc0000021.1	72957	A	T	missense_variant	MODERATE	p.Gln440Leu	Pav_sc0000021.1_g150.1.br	./.	Het	Hom	Ref	Ref	./.	./.	Hom	Ref	Ref	Ref	Ref	Het	./.	Het	Ref	Ref	Ref	Ref	Het	Ref
Pav_sc0000021.1	72960	A	C	missense_variant	MODERATE	p.Asn441Thr	Pav_sc0000021.1_g150.1.br	./.	Hom	Hom	Ref	Ref	./.	./.	Hom	Ref	Ref	Hom	Ref	Hom	./.	Het	Hom	Hom	Hom	Hom	Hom	Hom
Pav_sc0000021.1	73030	T	G	missense_variant	MODERATE	p.Asn464Lys	Pav_sc0000021.1_g150.1.br	Ref	Het	Ref	Ref	Ref	./.	./.	Ref	Ref	Ref	Het	Ref	Het	Ref	Ref	Het	Hom	Het	Het	Het	Het
Pav_sc0000021.1	73039	G	A	synonymous_variant	LOW	p.Thr467Thr	Pav_sc0000021.1_g150.1.br	Ref	Het	Ref	Ref	Ref	./.	./.	Ref	Ref	Ref	Het	Ref	Het	Ref	Ref	Het	Hom	Het	Het	Het	Het
Pav_sc0000021.1	73060	T	G	missense_variant	MODERATE	p.Asn474Lys	Pav_sc0000021.1_g150.1.br	Hom	Hom	Hom	Het	Ref	./.	./.	Het	Ref	Het	Hom	Ref	Hom	Hom	Het	Hom	Hom	Hom	Hom	Hom	Hom
Pav_sc0000021.1	73127	T	A	missense_variant	MODERATE	p.Cys497Ser	Pav_sc0000021.1_g150.1.br	Hom	Ref	Hom	Het	Ref	Het	./.	Het	Ref	Ref	Ref	Ref	Het	./.	Ref	Het	Ref	Het	Het	Het	Het
Pav_sc0000021.1	73131	C	T	missense_variant	MODERATE	p.Thr498Ile	Pav_sc0000021.1_g150.1.br	Hom	Hom	Hom	Het	Ref	Hom	./.	Het	Ref	Ref	Hom	Ref	Hom	Hom	Ref	Hom	Hom	Hom	Hom	Hom	Hom
Pav_sc0000021.1	73162	T	C	synonymous_variant	LOW	p.Ile508Ile	Pav_sc0000021.1_g150.1.br	Ref	Ref	Ref	Ref	Ref	Het	./.	Ref	Ref	Het	Ref	Ref	Ref	Ref	Ref	Ref	Ref	Ref	Ref	Ref	Ref
Pav_sc0000021.1	73163	A	G	missense_variant	MODERATE	p.Arg509Gly	Pav_sc0000021.1_g150.1.br	Hom	Het	Hom	Het	Het	Hom	./.	Het	Het	Het	Het	Het	Het	Hom	Het	Het	Het	Het	Het	Het	Het
Pav_sc0000021.1	73182	A	C	missense_variant	MODERATE	p.Lys515Thr	Pav_sc0000021.1_g150.1.br	Hom	Hom	Hom	Het	Het	Het	./.	Het	Het	Het	Het	Het	Het	Hom	Het	Het	Het	Het	Het	Het	Het
Pav_sc0000021.1	73196	T	A	missense_variant	MODERATE	p.Ser520Thr	Pav_sc0000021.1_g150.1.br	Hom	Hom	Hom	Het	Het	Het	./.	Het	Het	Het	Het	Het	Het	Hom	Het	Het	Het	Het	Het	Hom	Het
Pav_sc0000021.1	73222	G	A	synonymous_variant	LOW	p.Glu528Glu	Pav_sc0000021.1_g150.1.br	Ref	Ref	Ref	Ref	Het	Het	Ref	Ref	Ref	Het	Ref	Ref	Ref	Ref	Ref	Ref	Ref	Ref	Ref	Ref	Ref
Pav_sc0000021.1	73241	C	G	missense_variant	MODERATE	p.Gln535Glu	Pav_sc0000021.1_g150.1.br	Het	Hom	Het	Het	Het	Het	Ref	Het	Het	Ref	Het	Het	Hom	Het	Het	Het	Hom	Het	Het	Het	Hom
Pav_sc0000021.1	73361	C	T	synonymous_variant	LOW	p.Leu575Leu	Pav_sc0000021.1_g150.1.br	Ref	Ref	./.	Ref	Het	Het	Ref	Ref	Ref	Ref	./.	Ref	Ref	Ref	Ref	Ref	Ref	./.	Ref	Ref	./.
Pav_sc0000021.1	73363	A	G	synonymous_variant	LOW	p.Leu575Leu	Pav_sc0000021.1_g150.1.br	Het	Hom	./.	Het	Het	Hom	Hom	Hom	Het	Het	./.	Het	Hom	Hom	Ref	./.	Ref	./.	Hom	Hom	./.
Pav_sc0000021.1	73441	T	G	missense_variant	MODERATE	p.Asp601Glu	Pav_sc0000021.1_g150.1.br	Het	Hom	Het	Ref	Ref	Het	Ref	Het	Het	Ref	./.	Ref	./.	Ref	Ref	Hom	Hom	Hom	Het	Ref	Hom
Pav_sc0000021.1	73444	T	A	missense_variant	MODERATE	p.Phe602Leu	Pav_sc0000021.1_g150.1.br	Het	Hom	Het	Ref	Ref	Het	Ref	Het	Het	Ref	./.	Ref	./.	Ref	Ref	Hom	Hom	Hom	Het	Ref	Hom
Pav_sc0000021.1	73500	C	A	missense_variant	MODERATE	p.Ser621Tyr	Pav_sc0000021.1_g150.1.br	./.	./.	Ref	Ref	Ref	Ref	./.	Ref	Ref	Ref	Hom	Ref	./.	./.	Ref	Het	Ref	Hom	Hom	./.	Ref
Pav_sc0000039.1	70914	T	C	missense_variant	MODERATE	p.Tyr158Cys	Pav_sc0000039.1_g080.1.br	Ref	./.	Ref	Ref	./.	./.	./.	./.	./.	./.	./.	Ref	./.	Ref	Hom	./.	./.	./.	./.	./.	./.
Pav_sc0000039.1	71247	G	A	intron_variant	MODIFIER		Pav_sc0000039.1_g080.1.br	Het	./.	Ref	Ref	./.	./.	Het	Ref	Ref	./.	Ref	Ref	Ref	Het	Ref	./.	Ref	./.	./.	./.	Ref
Pav_sc0000039.1	71294	G	A	synonymous_variant	LOW	p.Ser64Ser	Pav_sc0000039.1_g080.1.br	Het	./.	Ref	Ref	./.	./.	Het	Ref	Ref	Ref	Ref	Ref	Ref	Het	Ref	./.	Ref	./.	./.	Ref	Ref
Pav_sc0000039.1	71307	G	A	missense_variant	MODERATE	p.Ala60Val	Pav_sc0000039.1_g080.1.br	Het	./.	Het	Het	Ref	./.	Ref	Ref	Ref	Ref	Ref	Het	./.	Het	Hom	./.	Ref	./.	./.	Ref	Ref
Pav_sc0000039.1	72619	C	T	intron_variant	MODIFIER		Pav_sc0000039.1_g090.1.br	Ref	Ref	Ref	Ref	Hom	Hom	Het	./.	Hom	Hom	Het	Ref	./.	Ref	Ref	Ref	Het	Het	./.	Het	Ref
Pav_sc0000039.1	72621	C	T	intron_variant	MODIFIER		Pav_sc0000039.1_g090.1.br	Ref	Ref	Ref	Ref	Ref	Ref	Het	./.	Ref	Ref	Het	Ref	./.	Ref	Ref	Ref	Ref	Het	./.	Ref	Ref
Pav_sc0000039.1	72625	T	A	intron_variant	MODIFIER		Pav_sc0000039.1_g090.1.br	Ref	Ref	Ref	Ref	Ref	Ref	Het	./.	Ref	Ref	Het	Ref	./.	Het	Ref	Ref	Ref	Het	./.	Ref	Ref
Pav_sc0000039.1	72628	C	T	intron_variant	MODIFIER		Pav_sc0000039.1_g090.1.br	Ref	Hom	Ref	Ref	Ref	Ref	Ref	Ref	Ref	Ref	Het	Ref	./.	Ref	Ref	Het	Het	Het	./.	Het	Hom
Pav_sc0000039.1	72636	A	G	intron_variant	MODIFIER		Pav_sc0000039.1_g090.1.br	Ref	Het	Ref	Ref	Het	Ref	Het	Ref	Ref	Ref	Het	Ref	./.	Het	Ref	Het	Het	Het	./.	Het	Hom
Pav_sc0000039.1	72637	C	T	intron_variant	MODIFIER		Pav_sc0000039.1_g090.1.br	Het	Hom	Het	Het	Hom	Hom	Hom	Hom	Hom	Hom	Hom	Het	./.	Het	Het	Hom	Hom	Hom	./.	Hom	Hom
Pav_sc0000039.1	72645	G	A	intron_variant	MODIFIER		Pav_sc0000039.1_g090.1.br	Ref	Ref	Ref	Ref	Het	Het	Het	Ref	Ref	Ref	Het	Ref	./.	Het	Ref	Ref	Ref	Het	./.	Ref	Ref
Pav_sc0000039.1	72662	G	A	intron_variant	MODIFIER		Pav_sc0000039.1_g090.1.br	Ref	Ref	Ref	Ref	Ref	Ref	Ref	Ref	Ref	Ref	Het	Ref	Ref	Ref	Ref	Ref	Ref	Het	Ref	Het	Ref
Pav_sc0000039.1	72669	A	T	intron_variant	MODIFIER		Pav_sc0000039.1_g090.1.br	Ref	Het	Ref	Ref	Ref	Ref	Ref	Ref	Ref	Ref	Het	Ref	Ref	Ref	Ref	Het	Het	Het	Ref	Het	Hom
Pav_sc0000039.1	72703	C	T	intron_variant	MODIFIER		Pav_sc0000039.1_g090.1.br	Het	Ref	Het	Het	Ref	Ref	Ref	Ref	Ref	Ref	Ref	Het	Ref	Het	Het	Ref	Ref	Ref	Ref	Ref	Ref
Pav_sc0000039.1	72717	G	A	intron_variant	MODIFIER		Pav_sc0000039.1_g090.1.br	Ref	Ref	Ref	Ref	Het	Het	Het	Ref	./.	Ref	Ref	Ref	Hom	Het	Ref	Het	Ref	Het	Hom	Ref	Ref
Pav_sc0000039.1	72724	A	C,T	intron_variant	MODIFIER		Pav_sc0000039.1_g090.1.br	Ref	Hom	Ref	Het	Het	Het	Het	Hom	./.	Hom	Hom	Ref	Hom	Het	Het	Het	Hom	Hom	Hom	Hom	Hom
Pav_sc0000039.1	72725	A	C	intron_variant	MODIFIER		Pav_sc0000039.1_g090.1.br	Ref	Het	Ref	Ref	Ref	Ref	Ref	Ref	./.	Ref	Het	Ref	Ref	Ref	Ref	Het	Het	Het	Ref	Ref	./.
Pav_sc0000039.1	73279	A	T	splice_donor_variant&intron_variant	MODIFIER		Pav_sc0000039.1_g090.1.br	Ref	./.	Ref	Ref	./.	./.	./.	./.	Hom	Hom	./.	Ref	./.	Ref	Ref	./.	Hom	./.	./.	./.	./.
Pav_sc0000095.1	553056	T	G	missense_variant	MODERATE	p.Ser54Ala	Pav_sc0000095.1_g1050.1.mk	Ref	Ref	Ref	Het	Ref	Ref	Ref	Het	Het	Ref	Ref	Ref	Ref	Ref	Ref	Ref	Ref	Ref	Ref	Ref	Het
Pav_sc0000095.1	553372	C	G	missense_variant	MODERATE	p.Thr159Ser	Pav_sc0000095.1_g1050.1.mk	Ref	Ref	Ref	Het	Ref	Ref	Ref	Het	Het	Ref	Ref	Ref	Ref	Ref	Ref	Ref	Ref	Ref	Ref	Ref	Het
Pav_sc0000095.1	554125	A	T	intron_variant	MODIFIER		Pav_sc0000095.1_g1050.1.mk	Het	Ref	Ref	Het	Ref	Ref	Het	Hom	Het	Ref	Ref	Ref	Hom	Ref	Ref	Ref	Ref	Ref	Ref	Ref	Het
Pav_sc0000095.1	554335	T	A	intron_variant	MODIFIER		Pav_sc0000095.1_g1050.1.mk	Ref	Ref	Ref	Het	Ref	Ref	Ref	Ref	Het	Ref	Ref	Ref	Ref	Ref	Ref	Ref	Ref	Ref	Ref	Ref	Ref
Pav_sc0000095.1	555094	T	C	missense_variant	MODERATE	p.Leu637Pro	Pav_sc0000095.1_g1050.1.mk	Ref	Ref	Ref	Het	Ref	Ref	Ref	Ref	Het	Ref	Ref	Ref	Ref	Ref	Ref	Ref	Ref	Ref	Ref	Ref	Ref
Pav_sc0000095.1	555281	G	A	synonymous_variant	LOW	p.Leu699Leu	Pav_sc0000095.1_g1050.1.mk	Ref	Ref	Ref	Het	Ref	Ref	Ref	Het	Het	Ref	Ref	Ref	Ref	Ref	Ref	Ref	Ref	Ref	Ref	Ref	Het
Pav_sc0000095.1	555785	A	C	intron_variant	MODIFIER		Pav_sc0000095.1_g1050.1.mk	Ref	Ref	Ref	Het	Ref	Ref	Ref	Het	Het	Ref	Ref	Ref	Ref	Ref	Ref	Ref	Ref	Ref	Ref	Ref	Het
Pav_sc0000095.1	555797	T	C	intron_variant	MODIFIER		Pav_sc0000095.1_g1050.1.mk	Ref	Ref	Ref	Het	Ref	Ref	Ref	Het	Het	Ref	Ref	Ref	Ref	Ref	Ref	Ref	Ref	Ref	Ref	Ref	Het
Pav_sc0000095.1	555821	G	T	intron_variant	MODIFIER		Pav_sc0000095.1_g1050.1.mk	Ref	Ref	Ref	Het	Ref	Ref	Ref	Het	Het	Ref	Ref	Ref	Ref	Ref	Ref	Ref	Ref	Ref	Ref	Ref	Het
Pav_sc0000095.1	555822	C	A	intron_variant	MODIFIER		Pav_sc0000095.1_g1050.1.mk	Ref	Ref	Ref	Het	Ref	Ref	Ref	Het	Het	Ref	Ref	Ref	Ref	Ref	Ref	Ref	Ref	Ref	Ref	Ref	Het
Pav_sc0000095.1	555824	C	T	intron_variant	MODIFIER		Pav_sc0000095.1_g1050.1.mk	Ref	Ref	Ref	Het	Ref	Ref	Ref	Het	Het	Ref	Ref	Ref	Ref	Ref	Ref	Ref	Ref	Ref	Ref	Ref	Het
Pav_sc0000095.1	555857	C	T	intron_variant	MODIFIER		Pav_sc0000095.1_g1050.1.mk	Ref	Ref	Ref	Ref	Ref	Ref	Het	Het	Ref	Ref	Ref	Ref	Het	Ref	Ref	Ref	Ref	Ref	Ref	Ref	Ref
Pav_sc0000095.1	555865	G	A	intron_variant	MODIFIER		Pav_sc0000095.1_g1050.1.mk	Ref	Ref	Ref	Het	Ref	Ref	Ref	Het	Het	Ref	Ref	Ref	Ref	Ref	Ref	Ref	Ref	Ref	Ref	Ref	Het
Pav_sc0000095.1	555996	C	T	intron_variant	MODIFIER		Pav_sc0000095.1_g1050.1.mk	Ref	Ref	Ref	Het	Ref	Ref	Ref	Het	Het	Ref	Ref	Ref	Ref	Ref	Ref	Ref	Ref	Ref	Ref	Ref	Het
Pav_sc0000095.1	556007	C	T	intron_variant	MODIFIER		Pav_sc0000095.1_g1050.1.mk	Ref	Ref	Ref	Ref	Ref	Ref	Ref	Het	Ref	Ref	Ref	Ref	Ref	Ref	Ref	Ref	Ref	Ref	Ref	Ref	Ref
Pav_sc0000095.1	556009	G	A	intron_variant	MODIFIER		Pav_sc0000095.1_g1050.1.mk	Ref	Ref	Ref	Het	Ref	Ref	Ref	Het	Het	Ref	Ref	Ref	Ref	Ref	Ref	Ref	Ref	Ref	Ref	Ref	Het
Pav_sc0000095.1	556013	G	A	intron_variant	MODIFIER		Pav_sc0000095.1_g1050.1.mk	Het	Ref	Ref	Het	Ref	Ref	Ref	Het	Het	Ref	Ref	Ref	Het	Ref	Ref	Ref	Ref	Ref	Ref	Ref	Het
Pav_sc0000095.1	556028	A	G	intron_variant	MODIFIER		Pav_sc0000095.1_g1050.1.mk	Ref	Ref	Ref	Het	Ref	Ref	Ref	Het	Het	Ref	Ref	Ref	Ref	Ref	Ref	Ref	Ref	Ref	Ref	Ref	Het
Pav_sc0000095.1	556029	G	T	intron_variant	MODIFIER		Pav_sc0000095.1_g1050.1.mk	Ref	Ref	Ref	Het	Ref	Ref	Ref	Het	Het	Ref	Ref	Ref	Ref	Ref	Ref	Ref	Ref	Ref	Ref	Ref	Het
Pav_sc0000095.1	556036	G	A	intron_variant	MODIFIER		Pav_sc0000095.1_g1050.1.mk	Ref	Ref	Ref	Het	Ref	Ref	Ref	Het	Het	Ref	Ref	Ref	Ref	Ref	Ref	Ref	Ref	Ref	Ref	Ref	Het
Pav_sc0000095.1	556050	T	A	intron_variant	MODIFIER		Pav_sc0000095.1_g1050.1.mk	Ref	Ref	Ref	Het	Ref	Ref	Ref	Het	Het	Ref	Ref	Ref	Ref	Ref	Ref	Ref	Ref	Ref	Ref	Ref	Het
Pav_sc0000095.1	556079	T	C	splice_region_variant&intron_variant	LOW		Pav_sc0000095.1_g1050.1.mk	Ref	Ref	Ref	Het	Ref	Ref	Ref	Het	Het	Ref	Ref	Ref	Ref	Ref	Ref	Ref	Ref	Ref	Ref	Ref	Het
Pav_sc0000095.1	556088	T	G	missense_variant	MODERATE	p.Leu825Val	Pav_sc0000095.1_g1050.1.mk	Ref	Ref	Ref	Het	Ref	Ref	Ref	Het	Het	Ref	Ref	Ref	Ref	Ref	Ref	Ref	Ref	Ref	Ref	Ref	Het
Pav_sc0000095.1	556116	A	G	missense_variant	MODERATE	p.Lys834Arg	Pav_sc0000095.1_g1050.1.mk	Ref	Ref	Ref	Het	Ref	Ref	Ref	Het	Het	Ref	Ref	Ref	Ref	Ref	Ref	Ref	Ref	Ref	Ref	Ref	Het
Pav_sc0000095.1	556148	A	G	missense_variant	MODERATE	p.Thr845Ala	Pav_sc0000095.1_g1050.1.mk	Ref	Ref	Ref	Het	Ref	Ref	Ref	Ref	Het	Ref	Ref	Ref	Ref	Ref	Ref	Ref	Ref	Ref	Ref	Ref	Het
Pav_sc0000095.1	556163	A	T	missense_variant	MODERATE	p.Ile850Phe	Pav_sc0000095.1_g1050.1.mk	Ref	Ref	Ref	Het	Ref	Ref	Ref	Het	Het	Ref	Ref	Ref	Ref	Ref	Ref	Ref	Ref	Ref	Ref	Ref	Het
Pav_sc0000095.1	556174	T	A	stop_gained	HIGH	p.Tyr853*	Pav_sc0000095.1_g1050.1.mk	Ref	Ref	Ref	Het	Ref	Ref	Ref	Het	Het	Ref	Ref	Ref	Ref	Ref	Ref	Ref	Ref	Ref	Ref	Ref	Het
Pav_sc0000095.1	556200	A	G	3_prime_UTR_variant	MODIFIER		Pav_sc0000095.1_g1050.1.mk	Ref	Ref	Ref	Het	Ref	Ref	Ref	Het	Het	Ref	Ref	Ref	Ref	Ref	Ref	Ref	Ref	Ref	Ref	Ref	Het
Pav_sc0000095.1	556203	C	G	3_prime_UTR_variant	MODIFIER		Pav_sc0000095.1_g1050.1.mk	Ref	Ref	Ref	Het	Ref	Ref	Ref	Het	Het	Ref	Ref	Ref	Ref	Ref	Ref	Ref	Ref	Ref	Ref	Ref	Het
Pav_sc0000095.1	556204	T	C	3_prime_UTR_variant	MODIFIER		Pav_sc0000095.1_g1050.1.mk	Ref	Ref	Ref	Het	Ref	Ref	Ref	Het	Het	Ref	Ref	Ref	Ref	Ref	Ref	Ref	Ref	Ref	Ref	Ref	Het
Pav_sc0000095.1	556210	C	T	3_prime_UTR_variant	MODIFIER		Pav_sc0000095.1_g1050.1.mk	Ref	Ref	Ref	Het	Ref	Ref	Ref	Het	Het	Ref	Ref	Ref	Ref	Ref	Ref	Ref	Ref	Ref	Ref	Ref	Het
Pav_sc0000095.1	563236	T	C	missense_variant	MODERATE	p.Arg231Gly	Pav_sc0000095.1_g1060.1.mk	Ref	Ref	Ref	Het	Ref	Ref	Het	Hom	Het	Ref	Ref	Ref	Het	Ref	Ref	Ref	Ref	Ref	Ref	Ref	Het
Pav_sc0000095.1	563239	T	G	missense_variant	MODERATE	p.Thr230Pro	Pav_sc0000095.1_g1060.1.mk	Ref	Ref	Ref	Het	Ref	Ref	Het	Hom	Het	Ref	Ref	Ref	Het	Ref	Ref	Ref	Ref	Ref	Ref	Ref	Het
Pav_sc0000095.1	563242	A	G	missense_variant	MODERATE	p.Ser229Pro	Pav_sc0000095.1_g1060.1.mk	Ref	Ref	Ref	Het	Ref	Ref	Het	Hom	Het	Ref	Ref	Ref	Het	Ref	Ref	Ref	Ref	Ref	Ref	Ref	Het
Pav_sc0000095.1	563244	A	G	missense_variant	MODERATE	p.Phe228Ser	Pav_sc0000095.1_g1060.1.mk	Ref	Ref	Ref	Het	Ref	Ref	Het	Hom	Het	Ref	Ref	Ref	Het	Ref	Ref	Ref	Ref	Ref	Ref	Ref	Het
Pav_sc0000095.1	563263	A	G	missense_variant	MODERATE	p.Tyr222His	Pav_sc0000095.1_g1060.1.mk	Ref	Ref	Ref	Het	Ref	Ref	Het	Hom	Het	Ref	Ref	Ref	Het	Ref	Ref	Ref	Ref	Ref	Ref	Ref	Het
Pav_sc0000095.1	563264	A	T	missense_variant	MODERATE	p.His221Gln	Pav_sc0000095.1_g1060.1.mk	Ref	Ref	Ref	Het	Ref	Ref	Het	Hom	Het	Ref	Ref	Ref	Het	Ref	Ref	Ref	Ref	Ref	Ref	Ref	Het
Pav_sc0000095.1	563280	G	C	missense_variant	MODERATE	p.Ala216Gly	Pav_sc0000095.1_g1060.1.mk	Ref	Ref	Ref	Het	Ref	Ref	Het	Hom	Het	Ref	Ref	Ref	Het	Ref	Ref	Ref	Ref	Ref	Ref	Ref	Het
Pav_sc0000095.1	563286	G	T	missense_variant	MODERATE	p.Thr214Asn	Pav_sc0000095.1_g1060.1.mk	Ref	Ref	Ref	Het	Ref	Ref	Het	Hom	Het	Ref	Ref	Ref	Het	Ref	Ref	Ref	Ref	Ref	Ref	Ref	Het
Pav_sc0000095.1	563295	C	T	missense_variant	MODERATE	p.Arg211Gln	Pav_sc0000095.1_g1060.1.mk	Ref	Ref	Ref	Het	Ref	Ref	Het	Hom	Het	Ref	Ref	Ref	Het	Ref	Ref	Ref	Ref	Ref	Ref	Ref	Het
Pav_sc0000095.1	563335	A	G	missense_variant	MODERATE	p.Cys198Arg	Pav_sc0000095.1_g1060.1.mk	Ref	Ref	Ref	Het	Ref	Ref	Het	Hom	Het	Ref	Ref	Ref	Het	Ref	Ref	Ref	Ref	Ref	Ref	Ref	Het
Pav_sc0000095.1	563336	A	G	synonymous_variant	LOW	p.Leu197Leu	Pav_sc0000095.1_g1060.1.mk	Ref	Ref	Ref	Het	Ref	Ref	Het	Hom	Het	Ref	Ref	Ref	Het	Ref	Ref	Ref	Ref	Ref	Ref	Ref	Het
Pav_sc0000095.1	563352	G	A	missense_variant	MODERATE	p.Thr192Met	Pav_sc0000095.1_g1060.1.mk	Ref	Ref	Ref	Het	Ref	Ref	Het	Hom	Het	Ref	Ref	Ref	Het	Ref	Ref	Ref	Ref	Ref	Ref	Ref	Het
Pav_sc0000095.1	563505	T	G	missense_variant	MODERATE	p.Glu141Ala	Pav_sc0000095.1_g1060.1.mk	Ref	Ref	Ref	Het	Ref	Ref	Hom	Hom	Het	Ref	Ref	Ref	Het	Ref	Ref	Ref	Ref	Ref	Ref	Ref	Het
Pav_sc0000095.1	563531	G	C	synonymous_variant	LOW	p.Thr132Thr	Pav_sc0000095.1_g1060.1.mk	Ref	Ref	Ref	Het	Ref	Ref	Het	Hom	Het	Ref	Ref	Ref	Het	Ref	Ref	Ref	Ref	Ref	Ref	Ref	Het
Pav_sc0000095.1	563601	T	A	missense_variant	MODERATE	p.Lys109Ile	Pav_sc0000095.1_g1060.1.mk	Ref	Ref	Ref	Het	Ref	Ref	Het	Hom	Het	Ref	Ref	Ref	Het	Ref	Ref	Ref	Ref	Ref	Ref	Ref	Het
Pav_sc0000095.1	563630	A	T	synonymous_variant	LOW	p.Ile99Ile	Pav_sc0000095.1_g1060.1.mk	Ref	Ref	Ref	Het	Ref	Ref	Het	Hom	Het	Ref	Ref	Ref	Het	Ref	Ref	Ref	Ref	Ref	Ref	Ref	Het
Pav_sc0000095.1	563637	A	G	missense_variant	MODERATE	p.Val97Ala	Pav_sc0000095.1_g1060.1.mk	Ref	Ref	Ref	Het	Ref	Ref	Het	Hom	Het	Ref	Ref	Ref	Het	Ref	Ref	Ref	Ref	Ref	Ref	Ref	Het
Pav_sc0000095.1	563652	A	T	missense_variant	MODERATE	p.Leu92Gln	Pav_sc0000095.1_g1060.1.mk	Ref	Ref	Ref	Het	Ref	Ref	Het	Hom	Het	Ref	Ref	Ref	Het	Ref	Ref	Ref	Ref	Ref	Ref	Ref	Het
Pav_sc0000095.1	563670	G	A	missense_variant	MODERATE	p.Thr86Met	Pav_sc0000095.1_g1060.1.mk	Ref	Ref	Ref	Het	Ref	Ref	Het	Hom	Het	Ref	Ref	Ref	Het	Ref	Ref	Ref	Ref	Ref	Ref	Ref	Het
Pav_sc0000095.1	563674	G	A	missense_variant	MODERATE	p.Arg85Cys	Pav_sc0000095.1_g1060.1.mk	Ref	Ref	Ref	Het	Ref	Ref	Het	Hom	Het	Ref	Ref	Ref	Het	Ref	Ref	Ref	Ref	Ref	Ref	Ref	Het
Pav_sc0000095.1	563677	C	T	missense_variant	MODERATE	p.Glu84Lys	Pav_sc0000095.1_g1060.1.mk	Ref	Ref	Ref	Het	Ref	Ref	Het	Hom	Het	Ref	Ref	Ref	Het	Ref	Ref	Ref	Ref	Ref	Ref	Ref	Het
Pav_sc0000095.1	563707	G	A	synonymous_variant	LOW	p.Leu74Leu	Pav_sc0000095.1_g1060.1.mk	Ref	Ref	Ref	Het	Ref	Ref	Het	Hom	Het	Ref	Ref	Ref	Het	Ref	Ref	Ref	Ref	Ref	Ref	Ref	Het
Pav_sc0000095.1	563712	C	A	missense_variant	MODERATE	p.Arg72Leu	Pav_sc0000095.1_g1060.1.mk	Ref	Ref	Ref	Het	Ref	Ref	Het	Hom	Het	Ref	Ref	Ref	Het	Ref	Ref	Ref	Ref	Ref	Ref	Ref	Het
Pav_sc0000095.1	563725	T	C	missense_variant	MODERATE	p.Arg68Gly	Pav_sc0000095.1_g1060.1.mk	Ref	Ref	Ref	Het	Ref	Ref	Het	Hom	Het	Ref	Ref	Ref	Het	Ref	Ref	Ref	Ref	Ref	Ref	Ref	Het
Pav_sc0000095.1	563726	T	C	missense_variant	MODERATE	p.Ile67Met	Pav_sc0000095.1_g1060.1.mk	Ref	Ref	Ref	Het	Ref	Ref	Het	Hom	Het	Ref	Ref	Ref	Het	Ref	Ref	Ref	Ref	Ref	Ref	Ref	Het
Pav_sc0000095.1	563746	A	T	missense_variant	MODERATE	p.Tyr61Asn	Pav_sc0000095.1_g1060.1.mk	Ref	Ref	Ref	Het	Ref	Ref	Het	Hom	Het	Ref	Ref	Ref	Het	Ref	Ref	Ref	Ref	Ref	Ref	Ref	Het
Pav_sc0000095.1	563758	C	T	missense_variant	MODERATE	p.Glu57Lys	Pav_sc0000095.1_g1060.1.mk	Ref	Ref	Ref	Het	Ref	Ref	Het	Hom	Het	Ref	Ref	Ref	Het	Ref	Ref	Ref	Ref	Ref	Ref	Ref	Het
Pav_sc0000095.1	563797	G	T	missense_variant	MODERATE	p.Gln44Lys	Pav_sc0000095.1_g1060.1.mk	Ref	Ref	Ref	Het	Ref	Ref	Het	Hom	Het	Ref	Ref	Ref	Het	Ref	Ref	Ref	Ref	Ref	Ref	Ref	Het
Pav_sc0000095.1	563804	G	A	synonymous_variant	LOW	p.Ala41Ala	Pav_sc0000095.1_g1060.1.mk	Ref	Ref	Ref	Het	Ref	Ref	Het	Hom	Het	Ref	Ref	Ref	Het	Ref	Ref	Ref	Ref	Ref	Ref	Ref	Het
Pav_sc0000095.1	563815	G	A	synonymous_variant	LOW	p.Leu38Leu	Pav_sc0000095.1_g1060.1.mk	Ref	Ref	Ref	Het	Ref	Ref	Het	Hom	Het	Ref	Ref	Ref	Het	Ref	Ref	Ref	Ref	Ref	Ref	Ref	Het
Pav_sc0000095.1	563840	T	A	missense_variant	MODERATE	p.Glu29Asp	Pav_sc0000095.1_g1060.1.mk	Ref	Ref	Ref	Het	Ref	Ref	Het	Hom	Het	Ref	Ref	Ref	Het	Ref	Ref	Ref	Ref	Ref	Ref	Ref	Het
Pav_sc0000095.1	563877	G	A	missense_variant	MODERATE	p.Ala17Val	Pav_sc0000095.1_g1060.1.mk	Ref	Ref	Ref	Het	Ref	Ref	Het	Hom	Het	Ref	Ref	Ref	Het	Ref	Ref	Ref	Ref	Ref	Ref	Ref	Het
Pav_sc0000095.1	563923	A	T	missense_variant	MODERATE	p.Ser2Thr	Pav_sc0000095.1_g1060.1.mk	Ref	Ref	Ref	Het	Ref	Ref	Het	Hom	Het	Ref	Ref	Ref	Het	Ref	Ref	Ref	Ref	Ref	Ref	Ref	Het
Pav_sc0000099.1	113322	T	C	synonymous_variant	LOW	p.Ser57Ser	Pav_sc0000099.1_g290.1.mk	Ref	Ref	Ref	Ref	Ref	Ref	Ref	Het	Ref	Ref	Het	Ref	Het	Ref	Ref	Het	Ref	Het	Ref	Het	Het
Pav_sc0000099.1	113357	T	C	missense_variant	MODERATE	p.Thr46Ala	Pav_sc0000099.1_g290.1.mk	Ref	Ref	Ref	Ref	Ref	Ref	Ref	Het	Ref	Ref	Het	Ref	Het	Ref	Ref	Het	Ref	Het	Ref	Het	Het
Pav_sc0000099.1	113359	G	T	missense_variant	MODERATE	p.Ser45Tyr	Pav_sc0000099.1_g290.1.mk	Ref	Ref	Ref	Ref	Ref	Ref	Ref	Het	Ref	Ref	Het	Ref	Het	Ref	Ref	Het	Ref	Het	Ref	Het	Het
Pav_sc0000099.1	113370	A	T	synonymous_variant	LOW	p.Arg41Arg	Pav_sc0000099.1_g290.1.mk	Ref	Ref	Ref	Ref	Ref	Ref	Ref	Het	Ref	Ref	Het	Ref	Het	Ref	Ref	Het	Ref	Het	Ref	Het	Het
Pav_sc0000099.1	113379	G	T	missense_variant	MODERATE	p.His38Gln	Pav_sc0000099.1_g290.1.mk	Ref	Ref	Ref	Ref	Ref	Ref	Ref	Het	Ref	Ref	Het	Ref	Het	Ref	Ref	Het	Ref	Het	Ref	Het	Het
Pav_sc0000099.1	113381	G	T	missense_variant	MODERATE	p.His38Asn	Pav_sc0000099.1_g290.1.mk	Ref	Ref	Ref	Ref	Ref	Ref	Ref	Het	Ref	Ref	Het	Ref	Het	Ref	Ref	Het	Ref	Het	Ref	Het	Het
Pav_sc0000099.1	113462	C	T	missense_variant	MODERATE	p.Glu11Lys	Pav_sc0000099.1_g290.1.mk	Ref	Ref	Ref	Ref	Ref	Ref	Ref	Het	Ref	Ref	Het	Ref	Het	Ref	Ref	Het	Ref	Het	Het	Het	Het
Pav_sc0000099.1	113472	T	A	synonymous_variant	LOW	p.Ile7Ile	Pav_sc0000099.1_g290.1.mk	Ref	Ref	Ref	Ref	Ref	Ref	Ref	Het	Ref	Ref	Het	Ref	Het	Ref	Ref	Het	Ref	Het	Het	Het	Het
Pav_sc0000099.1	113486	G	A	missense_variant	MODERATE	p.Arg3Trp	Pav_sc0000099.1_g290.1.mk	Ref	Ref	Ref	Ref	Ref	Ref	Ref	Het	Ref	Ref	Het	Ref	Het	Ref	Ref	Het	Ref	Het	Het	Het	Het
Pav_sc0000099.1	113487	A	G	synonymous_variant	LOW	p.Val2Val	Pav_sc0000099.1_g290.1.mk	Ref	Ref	Ref	Ref	Ref	Ref	Ref	Het	Ref	Ref	Het	Ref	Het	Ref	Ref	Het	Ref	Het	Het	Het	Het
Pav_sc0000099.1	113510	T	C	5_prime_UTR_variant	MODIFIER		Pav_sc0000099.1_g290.1.mk	Ref	Ref	Ref	Ref	Ref	Ref	Ref	Het	Ref	Ref	Het	Ref	Het	Ref	Ref	Het	Ref	Het	Het	Het	Het
Pav_sc0000099.1	113514	G	A	5_prime_UTR_variant	MODIFIER		Pav_sc0000099.1_g290.1.mk	Ref	Ref	Ref	Ref	Ref	Ref	Ref	Het	Ref	Ref	Het	Ref	Het	Ref	Ref	Het	Ref	Het	Het	Het	Het
Pav_sc0000099.1	113538	C	T	5_prime_UTR_variant	MODIFIER		Pav_sc0000099.1_g290.1.mk	Ref	Ref	Ref	Ref	Ref	Ref	Ref	Het	Ref	Ref	Het	Ref	Het	Ref	Ref	Het	Ref	Het	Het	Het	Het
Pav_sc0000099.1	113544	C	T	splice_region_variant / 5_prime_UTR_variant	LOW		Pav_sc0000099.1_g290.1.mk	Ref	Ref	Ref	Ref	Ref	Ref	Ref	Het	Ref	Ref	Het	Ref	Het	Ref	Ref	Het	Ref	Het	Het	Het	Het
Pav_sc0000099.1	113562	T	C	intron_variant	MODIFIER		Pav_sc0000099.1_g290.1.mk	Ref	Ref	Ref	Ref	Ref	Ref	Ref	Het	Ref	Ref	Het	Ref	Het	Ref	Ref	Het	Ref	Het	Het	Het	Het
Pav_sc0000099.1	113571	C	T	intron_variant	MODIFIER		Pav_sc0000099.1_g290.1.mk	Ref	Ref	Ref	Ref	Ref	Ref	Ref	Het	Ref	Ref	Het	Ref	Het	Ref	Ref	Het	Ref	Het	Het	Het	Het
Pav_sc0000099.1	113609	G	C	intron_variant	MODIFIER		Pav_sc0000099.1_g290.1.mk	Ref	Ref	Ref	Ref	Ref	Ref	Ref	Het	Ref	Ref	Het	Ref	Het	Ref	Ref	Het	Ref	Het	Het	Het	Het
Pav_sc0000099.1	113619	C	T	intron_variant	MODIFIER		Pav_sc0000099.1_g290.1.mk	Ref	Ref	Ref	Ref	Ref	Ref	Ref	Het	Ref	Ref	Het	Ref	Het	Ref	Ref	Het	Ref	Het	Het	Het	Het
Pav_sc0000099.1	113673	A	G	intron_variant	MODIFIER		Pav_sc0000099.1_g290.1.mk	Ref	Ref	Ref	Ref	Ref	Ref	Ref	Het	Ref	Ref	Het	Ref	Het	Ref	Ref	Het	Ref	Het	Het	Het	Het
Pav_sc0000099.1	113703	A	G	intron_variant	MODIFIER		Pav_sc0000099.1_g290.1.mk	Ref	Ref	Ref	Ref	Ref	Ref	Ref	Het	Ref	Ref	Het	Ref	Het	Ref	Ref	Het	Ref	Het	Het	Het	Het
Pav_sc0000099.1	113709	C	A	intron_variant	MODIFIER		Pav_sc0000099.1_g290.1.mk	Ref	Ref	Ref	Ref	Ref	Ref	Ref	Het	Ref	Ref	Het	Ref	Het	Ref	Ref	Het	Ref	Het	Het	Het	Het
Pav_sc0000099.1	113742	C	T	intron_variant	MODIFIER		Pav_sc0000099.1_g290.1.mk	Ref	Ref	Ref	Ref	Ref	Ref	Ref	Het	Ref	Ref	Het	Ref	Het	Ref	Ref	Het	Ref	Het	Het	Het	Het
Pav_sc0000099.1	113744	A	G	intron_variant	MODIFIER		Pav_sc0000099.1_g290.1.mk	Ref	Ref	Ref	Ref	Ref	Ref	Ref	Het	Ref	Ref	Het	Ref	Het	Ref	Ref	Het	Ref	Het	Het	Het	Het
Pav_sc0000099.1	113752	G	A	intron_variant	MODIFIER		Pav_sc0000099.1_g290.1.mk	Ref	Ref	Ref	Ref	Ref	Ref	Ref	Het	Ref	Ref	Het	Ref	Het	Ref	Ref	Het	Ref	Het	Het	Het	Het
Pav_sc0000099.1	113766	G	A	intron_variant	MODIFIER		Pav_sc0000099.1_g290.1.mk	Ref	Ref	Ref	Ref	Ref	Ref	Ref	Het	Ref	Ref	Het	Ref	Het	Ref	Ref	Het	Ref	Het	Het	Het	Het
Pav_sc0000099.1	113784	T	C	intron_variant	MODIFIER		Pav_sc0000099.1_g290.1.mk	Ref	Ref	Ref	Ref	Ref	Ref	Ref	Het	Ref	Ref	Het	Ref	Het	Ref	Ref	Het	Ref	Het	Het	Het	Het
Pav_sc0000099.1	113786	C	G	intron_variant	MODIFIER		Pav_sc0000099.1_g290.1.mk	Ref	Ref	Ref	Ref	Ref	Ref	Ref	Het	Ref	Ref	Het	Ref	Het	Ref	Ref	Het	Ref	Het	Het	Het	Het
Pav_sc0000099.1	113787	A	G	intron_variant	MODIFIER		Pav_sc0000099.1_g290.1.mk	Ref	Ref	Ref	Ref	Ref	Ref	Ref	Het	Ref	Ref	Het	Ref	Het	Ref	Ref	Het	Ref	Het	Het	Het	Het
Pav_sc0000099.1	113802	T	A	intron_variant	MODIFIER		Pav_sc0000099.1_g290.1.mk	Ref	Ref	Ref	Ref	Ref	Ref	Ref	Het	Ref	Ref	Het	Ref	Ref	Ref	Ref	Het	Ref	Het	Het	Het	Het
Pav_sc0000099.1	113805	G	A	intron_variant	MODIFIER		Pav_sc0000099.1_g290.1.mk	Ref	Ref	Ref	Ref	Ref	Ref	Ref	Het	Ref	Ref	Het	Ref	Ref	Ref	Ref	Het	Ref	Het	Het	Het	Het
Pav_sc0000099.1	113826	G	A	intron_variant	MODIFIER		Pav_sc0000099.1_g290.1.mk	Ref	Ref	Ref	Ref	Ref	Ref	Ref	Het	Ref	Ref	Het	Ref	Ref	Ref	Ref	Het	Ref	Het	Het	Het	Het
Pav_sc0000099.1	113828	G	A	intron_variant	MODIFIER		Pav_sc0000099.1_g290.1.mk	Ref	Ref	Ref	Ref	Ref	Ref	Ref	Het	Ref	Ref	Het	Ref	Ref	Ref	Ref	Het	Ref	Het	Het	Het	Het
Pav_sc0000099.1	114772	C	T	5_prime_UTR_variant	MODIFIER		Pav_sc0000099.1_g290.1.mk	Ref	Ref	Ref	Ref	Ref	Ref	Ref	Ref	Ref	Ref	Ref	Ref	Ref	Ref	Ref	Ref	Ref	Ref	Ref	Ref	Het
Pav_sc0000099.1	115210	A	T	intron_variant	MODIFIER		Pav_sc0000099.1_g290.1.mk	Ref	Ref	Ref	Ref	Het	Ref	Ref	Ref	Het	Het	Ref	Het	Ref	Ref	Ref	Ref	Ref	Ref	Ref	Ref	Het
Pav_sc0000099.1	115329	C	A	5_prime_UTR_variant	MODIFIER		Pav_sc0000099.1_g290.1.mk	Ref	Ref	Ref	Ref	Het	Ref	Ref	Ref	Het	Het	Ref	Het	Ref	Ref	Ref	Ref	Ref	Ref	Ref	Ref	Het
Pav_sc0000099.1	115790	G	A	5_prime_UTR_variant	MODIFIER		Pav_sc0000099.1_g290.1.mk	Ref	Ref	Ref	Ref	Ref	Ref	Ref	Ref	Ref	Ref	Ref	Ref	Ref	Ref	Ref	Ref	Ref	Ref	Ref	Ref	Het
Pav_sc0000099.1	115976	C	T	5_prime_UTR_variant	MODIFIER		Pav_sc0000099.1_g290.1.mk	Ref	Ref	Ref	Ref	Het	Ref	Ref	Ref	Het	Het	Ref	Het	Ref	Ref	Ref	Ref	Ref	Ref	Ref	Ref	Ref
Pav_sc0000099.1	115979	G	A	5_prime_UTR_premature_start_codon_gain_variant / 5_prime_UTR_variant	LOW		Pav_sc0000099.1_g290.1.mk	Ref	Het	Het	Ref	Het	Het	Ref	Ref	Ref	Ref	Het	Ref	Ref	Het	Het	Het	Het	Het	Ref	Het	Ref
Pav_sc0000136.1	74467	G	A	missense_variant	MODERATE	p.Ala745Val	Pav_sc0000136.1_g120.1.br	Ref	Ref	./.	./.	./.	Ref	Ref	./.	Ref	Ref	./.	Ref	./.	./.	./.	Ref	./.	Ref	Ref	Ref	Hom
Pav_sc0000136.1	75004	T	C	missense_variant	MODERATE	p.Asp566Gly	Pav_sc0000136.1_g120.1.br	Het	Hom	./.	./.	./.	Ref	Hom	./.	Ref	Ref	./.	Ref	./.	./.	./.	Hom	./.	Hom	Hom	Hom	Hom
Pav_sc0000136.1	75132	A	G	synonymous_variant	LOW	p.Phe523Phe	Pav_sc0000136.1_g120.1.br	Het	Het	./.	./.	./.	Ref	Het	Ref	Ref	Ref	Ref	Ref	Ref	./.	./.	Hom	Ref	Het	Het	Hom	Het
Pav_sc0000136.1	75135	G	A	synonymous_variant	LOW	p.Ser522Ser	Pav_sc0000136.1_g120.1.br	Ref	Ref	./.	./.	./.	Ref	Het	Hom	Ref	Ref	Hom	Ref	Hom	./.	./.	Ref	Hom	Het	Ref	Ref	Het
Pav_sc0000136.1	75205	T	C	missense_variant	MODERATE	p.Lys499Arg	Pav_sc0000136.1_g120.1.br	Ref	Ref	./.	./.	./.	Ref	Het	Hom	Ref	Ref	Hom	Ref	Hom	./.	./.	Het	Hom	Het	Ref	Ref	Het
Pav_sc0000136.1	75220	T	A	missense_variant	MODERATE	p.Asp494Val	Pav_sc0000136.1_g120.1.br	Ref	Ref	./.	./.	./.	Ref	Het	Hom	Ref	Ref	Hom	Ref	Hom	./.	./.	Het	Hom	Het	Ref	Ref	Het
Pav_sc0000136.1	75223	G	*,A	missense_variant	MODERATE	p.Ala493Val	Pav_sc0000136.1_g120.1.br	Het	Het	./.	./.	./.	Ref	Het	Hom	Ref	Ref	Hom	Ref	Hom	./.	./.	Het	Hom	Het	Het	Ref	Het
Pav_sc0000136.1	75277	G	C	missense_variant	MODERATE	p.Ala475Gly	Pav_sc0000136.1_g120.1.br	Ref	Ref	./.	./.	./.	Ref	Het	Hom	Ref	Ref	Hom	Ref	Hom	./.	./.	Het	Hom	Het	Ref	Ref	Het
Pav_sc0000136.1	75282	A	T	missense_variant	MODERATE	p.Asp473Glu	Pav_sc0000136.1_g120.1.br	Ref	Ref	./.	./.	./.	Ref	Het	Hom	Ref	Ref	Hom	Ref	Hom	./.	./.	Het	Hom	Het	Ref	Ref	Het
Pav_sc0000136.1	75309	C	A	missense_variant	MODERATE	p.Lys464Asn	Pav_sc0000136.1_g120.1.br	Het	Het	./.	./.	./.	Ref	Het	Ref	Ref	Ref	Ref	Ref	Ref	./.	./.	Ref	Ref	Ref	Het	Ref	Ref
Pav_sc0000136.1	75336	C	T	synonymous_variant	LOW	p.Arg455Arg	Pav_sc0000136.1_g120.1.br	Het	Het	./.	./.	./.	Ref	Het	Ref	Ref	Ref	Ref	Ref	Ref	./.	./.	Ref	Ref	Ref	Het	Ref	Ref
Pav_sc0000136.1	75355	T	C	missense_variant	MODERATE	p.Lys449Arg	Pav_sc0000136.1_g120.1.br	Ref	Ref	./.	./.	./.	Ref	Het	Hom	Ref	Ref	Hom	Ref	Hom	./.	./.	Het	Hom	Het	Ref	Ref	Het
Pav_sc0000136.1	75359	T	C	missense_variant	MODERATE	p.Ile448Val	Pav_sc0000136.1_g120.1.br	Het	Het	./.	./.	./.	Ref	Het	Ref	Ref	Ref	Ref	Ref	Ref	./.	./.	Ref	Ref	Ref	Het	Ref	Ref
Pav_sc0000136.1	75455	C	T	missense_variant	MODERATE	p.Asp416Asn	Pav_sc0000136.1_g120.1.br	Ref	Het	./.	./.	./.	Ref	Het	Hom	Ref	Ref	Hom	Ref	Hom	./.	./.	Het	Hom	Het	Het	Ref	Het
Pav_sc0000136.1	75513	T	C	synonymous_variant	LOW	p.Gln396Gln	Pav_sc0000136.1_g120.1.br	Het	Het	./.	./.	./.	Ref	Het	Ref	Ref	Ref	Ref	Ref	Ref	./.	./.	Ref	Ref	Ref	Hom	Ref	Ref
Pav_sc0000136.1	75520	A	G	missense_variant	MODERATE	p.Val394Ala	Pav_sc0000136.1_g120.1.br	Ref	Ref	./.	./.	./.	Ref	Het	Hom	Ref	Ref	Hom	Ref	Hom	./.	./.	Het	Hom	Het	Ref	Ref	Het
Pav_sc0000136.1	75526	C	T	missense_variant	MODERATE	p.Gly392Glu	Pav_sc0000136.1_g120.1.br	Ref	Ref	./.	./.	./.	Ref	Het	Hom	Ref	Ref	Hom	Ref	Hom	./.	./.	Het	Hom	Het	Ref	Ref	Het
Pav_sc0000136.1	75542	G	A	synonymous_variant	LOW	p.Leu387Leu	Pav_sc0000136.1_g120.1.br	Ref	Ref	./.	./.	./.	Ref	Het	Hom	Ref	Ref	Hom	Ref	Hom	./.	./.	Het	Hom	Het	Ref	Ref	Het
Pav_sc0000136.1	75588	A	G	synonymous_variant	LOW	p.Ser371Ser	Pav_sc0000136.1_g120.1.br	Ref	Ref	./.	./.	./.	Ref	Het	Hom	Ref	Ref	Hom	Ref	Hom	./.	./.	Het	Hom	Het	Ref	Ref	Het
Pav_sc0000136.1	75642	A	G	synonymous_variant	LOW	p.Tyr353Tyr	Pav_sc0000136.1_g120.1.br	Ref	Ref	./.	./.	./.	Ref	Het	Hom	Ref	Ref	Hom	Ref	Hom	./.	./.	Het	Hom	Het	Ref	Ref	Het
Pav_sc0000136.1	75648	A	G	synonymous_variant	LOW	p.Phe351Phe	Pav_sc0000136.1_g120.1.br	Ref	Ref	./.	./.	./.	Ref	Het	Hom	Ref	Ref	Hom	Ref	Hom	./.	./.	Het	Hom	Het	Ref	Ref	Het
Pav_sc0000136.1	75683	A	C	missense_variant	MODERATE	p.Tyr340Asp	Pav_sc0000136.1_g120.1.br	Ref	Ref	./.	./.	./.	Ref	Het	Hom	Ref	Ref	Hom	Ref	Hom	./.	./.	Het	Hom	Het	Ref	Ref	Het
Pav_sc0000136.1	75695	G	A	missense_variant	MODERATE	p.Pro336Ser	Pav_sc0000136.1_g120.1.br	Ref	Ref	./.	./.	./.	Ref	Het	Hom	Ref	Ref	Hom	Ref	Hom	./.	./.	Het	Hom	Het	Ref	Ref	Het
Pav_sc0000136.1	75717	A	G	synonymous_variant	LOW	p.Pro328Pro	Pav_sc0000136.1_g120.1.br	Ref	Ref	./.	./.	./.	Ref	Ref	Ref	Ref	Ref	Ref	Ref	Het	./.	./.	Ref	Ref	Ref	Ref	Ref	Ref
Pav_sc0000136.1	75735	G	A	synonymous_variant	LOW	p.Ser322Ser	Pav_sc0000136.1_g120.1.br	Ref	Ref	./.	./.	./.	Ref	Het	Hom	Ref	Ref	Hom	Ref	Hom	./.	./.	Het	Hom	Het	Ref	Ref	Het
Pav_sc0000136.1	75740	T	C	missense_variant	MODERATE	p.Thr321Ala	Pav_sc0000136.1_g120.1.br	Ref	Ref	./.	./.	./.	Ref	Het	Hom	Ref	Ref	Hom	Ref	Hom	./.	./.	Het	Hom	Het	Ref	Ref	Het
Pav_sc0000136.1	75786	G	T	missense_variant	MODERATE	p.Asn305Lys	Pav_sc0000136.1_g120.1.br	Ref	Ref	./.	./.	./.	Ref	Het	Hom	Ref	Ref	Hom	Ref	Hom	./.	./.	Het	Hom	Het	Ref	Ref	Het
Pav_sc0000136.1	75798	C	T	synonymous_variant	LOW	p.Leu301Leu	Pav_sc0000136.1_g120.1.br	Ref	Ref	./.	./.	./.	Ref	Het	Hom	Ref	Ref	Hom	Ref	Hom	./.	./.	Het	Hom	Het	Ref	Ref	Het
Pav_sc0000136.1	75816	T	C	synonymous_variant	LOW	p.Gln295Gln	Pav_sc0000136.1_g120.1.br	Ref	Ref	./.	./.	./.	Ref	Het	Hom	Ref	Ref	Hom	Ref	Hom	./.	./.	Het	Hom	Het	Ref	Ref	Het
Pav_sc0000136.1	75828	C	T	synonymous_variant	LOW	p.Thr291Thr	Pav_sc0000136.1_g120.1.br	Ref	Ref	./.	./.	./.	Ref	Het	Hom	Ref	Ref	Hom	Ref	Hom	./.	./.	Het	Hom	Het	Ref	Ref	Het
Pav_sc0000136.1	75937	G	A	missense_variant	MODERATE	p.Ser255Phe	Pav_sc0000136.1_g120.1.br	Ref	Ref	./.	./.	./.	Ref	Het	Hom	Ref	Ref	Hom	Ref	Hom	./.	./.	Het	Hom	Het	Ref	Ref	Het
Pav_sc0000136.1	75954	G	A	synonymous_variant	LOW	p.His249His	Pav_sc0000136.1_g120.1.br	Ref	Ref	./.	./.	./.	Ref	Ref	Ref	Ref	Ref	Ref	Ref	Het	./.	./.	Ref	Ref	Ref	Ref	Ref	Ref
Pav_sc0000136.1	76074	A	G	synonymous_variant	LOW	p.Leu209Leu	Pav_sc0000136.1_g120.1.br	Ref	Ref	./.	./.	./.	Ref	Het	Hom	Ref	Ref	Hom	Ref	Hom	./.	./.	Het	Hom	Het	Ref	Ref	Het
Pav_sc0000136.1	76115	T	A	missense_variant	MODERATE	p.Ser196Cys	Pav_sc0000136.1_g120.1.br	Ref	Ref	./.	./.	./.	Ref	Het	Hom	Ref	Ref	Hom	Ref	Hom	./.	./.	Het	Hom	Het	Ref	Ref	Het
Pav_sc0000136.1	76116	G	A	synonymous_variant	LOW	p.Val195Val	Pav_sc0000136.1_g120.1.br	Ref	Ref	./.	./.	./.	Ref	Het	Hom	Ref	Ref	Hom	Ref	Hom	./.	./.	Het	Hom	Het	Ref	Ref	Het
Pav_sc0000136.1	76147	A	G	missense_variant	MODERATE	p.Ile185Thr	Pav_sc0000136.1_g120.1.br	Ref	Ref	./.	./.	./.	Ref	Het	Hom	Ref	Ref	Hom	Ref	Hom	./.	./.	Het	Hom	Het	Ref	Ref	Het
Pav_sc0000136.1	76149	C	T	synonymous_variant	LOW	p.Ser184Ser	Pav_sc0000136.1_g120.1.br	Ref	Ref	./.	./.	./.	Ref	Het	Hom	Ref	Ref	Hom	Ref	Hom	./.	./.	Het	Hom	Het	Ref	Ref	Het
Pav_sc0000136.1	76156	T	C	missense_variant	MODERATE	p.Asp182Gly	Pav_sc0000136.1_g120.1.br	Ref	Ref	./.	./.	./.	Ref	Het	Hom	Ref	Ref	Hom	Ref	Hom	./.	./.	Het	Hom	Het	Ref	Ref	Het
Pav_sc0000136.1	76158	T	G	synonymous_variant	LOW	p.Ile181Ile	Pav_sc0000136.1_g120.1.br	Ref	Ref	./.	./.	./.	Ref	Ref	Ref	Ref	Ref	Ref	Ref	Het	./.	./.	Ref	Ref	Ref	Ref	Ref	Ref
Pav_sc0000136.1	76163	G	A	synonymous_variant	LOW	p.Leu180Leu	Pav_sc0000136.1_g120.1.br	Ref	Ref	./.	./.	./.	Ref	Het	Hom	Ref	Ref	Hom	Ref	Hom	./.	./.	Het	Hom	Het	Ref	Ref	Het
Pav_sc0000136.1	76179	C	T	synonymous_variant	LOW	p.Gln174Gln	Pav_sc0000136.1_g120.1.br	Ref	Ref	./.	./.	./.	Ref	Het	Hom	Ref	Ref	Hom	Ref	Hom	./.	./.	Het	Hom	Het	Ref	Ref	Het
Pav_sc0000136.1	76198	G	T	missense_variant	MODERATE	p.Ala168Asp	Pav_sc0000136.1_g120.1.br	Ref	Ref	./.	./.	./.	Ref	Het	Hom	Ref	Ref	Hom	Ref	Hom	./.	./.	Het	Hom	Het	Ref	Ref	Het
Pav_sc0000136.1	76355	C	T	missense_variant	MODERATE	p.Ala116Thr	Pav_sc0000136.1_g120.1.br	Ref	Ref	./.	./.	./.	Ref	Het	./.	Ref	Ref	Hom	Ref	Hom	./.	./.	Ref	Hom	Ref	Ref	Ref	Het
Pav_sc0000136.1	76361	T	C	missense_variant	MODERATE	p.Lys114Glu	Pav_sc0000136.1_g120.1.br	Ref	Ref	./.	./.	./.	Ref	Het	./.	Ref	Ref	Hom	Ref	Hom	./.	./.	Ref	Hom	Ref	Ref	Ref	Het
Pav_sc0000136.1	76365	G	A	synonymous_variant	LOW	p.Arg112Arg	Pav_sc0000136.1_g120.1.br	Ref	Ref	./.	./.	./.	Ref	Het	./.	Ref	Ref	Hom	Ref	Hom	./.	./.	Ref	Hom	Ref	Ref	Ref	Het
Pav_sc0000136.1	76376	G	A	synonymous_variant	LOW	p.Leu109Leu	Pav_sc0000136.1_g120.1.br	Ref	Ref	./.	./.	./.	Ref	Het	./.	Ref	Ref	Hom	Ref	Hom	./.	./.	Ref	Hom	Ref	Ref	Ref	Het
Pav_sc0000136.1	76381	C	G	missense_variant	MODERATE	p.Gly107Ala	Pav_sc0000136.1_g120.1.br	Ref	Ref	./.	./.	./.	Ref	Het	./.	Ref	Ref	Hom	Ref	Hom	./.	./.	Ref	Hom	Ref	Ref	Ref	Het
Pav_sc0000136.1	76383	C	T	synonymous_variant	LOW	p.Leu106Leu	Pav_sc0000136.1_g120.1.br	Ref	Ref	./.	./.	./.	Ref	Het	./.	Ref	Ref	Hom	Ref	Hom	./.	./.	Ref	Hom	Ref	Ref	Ref	Het
Pav_sc0000136.1	76414	A	G	missense_variant	MODERATE	p.Ile96Thr	Pav_sc0000136.1_g120.1.br	Ref	Ref	./.	./.	./.	Ref	Het	./.	Ref	Ref	Hom	Ref	Hom	./.	./.	Ref	Hom	Ref	Ref	Ref	Het
Pav_sc0000136.1	109108	T	A	intron_variant	MODIFIER		Pav_sc0000136.1_g180.1.br	Het	Het	Ref	Ref	Ref	Ref	Hom	Ref	Ref	Ref	Ref	Ref	./.	Ref	Ref	Ref	Ref	Ref	Het	Ref	Ref
Pav_sc0000136.1	109109	T	A	intron_variant	MODIFIER		Pav_sc0000136.1_g180.1.br	Het	Het	Ref	Ref	Ref	Ref	Hom	Ref	Ref	Ref	Ref	Ref	./.	Ref	Ref	Het	Ref	Hom	Het	Het	Ref
Pav_sc0000136.1	109110	T	A	intron_variant	MODIFIER		Pav_sc0000136.1_g180.1.br	Het	Hom	Hom	Hom	Hom	Het	Hom	Hom	Het	Het	Hom	Ref	./.	Hom	Hom	Hom	Hom	Hom	Hom	Hom	Ref
Pav_sc0000136.1	109111	A	T	intron_variant	MODIFIER		Pav_sc0000136.1_g180.1.br	Het	Ref	Ref	Ref	Ref	Het	Ref	Ref	Ref	Ref	Ref	Het	./.	Ref	Ref	Ref	Ref	Ref	Ref	Ref	Hom
Pav_sc0000136.1	109366	C	A,CACAAAACTTATCGGATGA	intron_variant	MODIFIER		Pav_sc0000136.1_g180.1.br	Het	Het	Hom	Hom	Hom	Het	Hom	Hom	Het	Het	Hom	Ref	./.	Hom	Hom	Hom	Hom	Hom	Het	Hom	Hom
Pav_sc0000136.1	110451	A	G	intron_variant	MODIFIER		Pav_sc0000136.1_g180.1.br	Ref	Ref	Ref	Ref	Ref	Ref	Ref	Ref	Ref	Ref	Ref	Ref	Het	Ref	Ref	Ref	Ref	Ref	Ref	Ref	Ref
Pav_sc0000136.1	110484	C	T	intron_variant	MODIFIER		Pav_sc0000136.1_g180.1.br	Ref	Ref	Ref	Ref	Ref	Ref	Het	Het	Ref	Ref	Het	Ref	Hom	Ref	Ref	Het	Ref	Het	Ref	Ref	Het
Pav_sc0000136.1	110508	T	C	missense_variant	MODERATE	p.Lys247Glu	Pav_sc0000136.1_g180.1.br	Ref	Ref	Ref	Ref	Ref	Ref	Het	Het	Ref	Ref	Het	Ref	Hom	Ref	Ref	Het	Het	Het	Ref	Ref	Het
Pav_sc0000136.1	110516	T	C	missense_variant	MODERATE	p.Gln244Arg	Pav_sc0000136.1_g180.1.br	Ref	Ref	Ref	Ref	Ref	Ref	Het	Het	Ref	Ref	Het	Ref	Hom	Ref	Ref	Het	Het	Het	Ref	Ref	Het
Pav_sc0000136.1	110536	T	G	synonymous_variant	LOW	p.Val237Val	Pav_sc0000136.1_g180.1.br	Ref	Ref	Ref	Ref	Ref	Ref	Het	Het	Ref	Ref	Het	Ref	Hom	Ref	Ref	Het	Het	Het	Ref	Ref	Het
Pav_sc0000136.1	110560	A	G	synonymous_variant	LOW	p.His229His	Pav_sc0000136.1_g180.1.br	Ref	Ref	Ref	Ref	Ref	Ref	Het	Het	Ref	Ref	Het	Ref	Hom	Ref	Ref	Het	Het	Het	Ref	Ref	Het
Pav_sc0000136.1	110596	A	G	synonymous_variant	LOW	p.Phe217Phe	Pav_sc0000136.1_g180.1.br	Ref	Ref	Ref	Ref	Ref	Ref	Het	Het	Ref	Ref	Het	Ref	Hom	Ref	Ref	Het	Het	Het	Ref	Ref	Het
Pav_sc0000136.1	110618	C	T	missense_variant	MODERATE	p.Gly210Glu	Pav_sc0000136.1_g180.1.br	Ref	Ref	Ref	Ref	Ref	Ref	Het	Het	Ref	Ref	Het	Ref	Hom	Ref	Ref	Het	Het	Het	Ref	Ref	Het
Pav_sc0000136.1	110627	T	C	missense_variant	MODERATE	p.His207Arg	Pav_sc0000136.1_g180.1.br	Ref	Ref	Ref	Ref	Ref	Ref	Het	Het	Ref	Ref	Het	Ref	Hom	Ref	Ref	Het	Het	Het	Ref	Ref	Het
Pav_sc0000136.1	110691	G	C	missense_variant	MODERATE	p.Pro186Ala	Pav_sc0000136.1_g180.1.br	Ref	Ref	Ref	Ref	Ref	Ref	Het	Het	Ref	Ref	Het	Ref	Hom	Ref	Ref	Het	Het	Het	Ref	Ref	Het
Pav_sc0000136.1	110897	T	C	missense_variant	MODERATE	p.His117Arg	Pav_sc0000136.1_g180.1.br	Ref	Ref	Ref	Ref	Ref	Ref	Het	Ref	Ref	Ref	Het	Ref	Hom	Ref	Ref	Het	Het	Het	Ref	Ref	Ref
Pav_sc0000136.1	110909	C	A	missense_variant	MODERATE	p.Cys113Phe	Pav_sc0000136.1_g180.1.br	Ref	Ref	Ref	Ref	Ref	Ref	Het	Het	Ref	Ref	Het	Ref	./.	Ref	Ref	Het	Het	Het	Ref	Ref	Ref
Pav_sc0000136.1	110932	C	T	synonymous_variant	LOW	p.Leu105Leu	Pav_sc0000136.1_g180.1.br	Ref	Ref	Ref	Ref	Ref	Ref	Het	Ref	Ref	Ref	Het	Ref	Hom	Ref	Ref	Het	Het	Het	Ref	Ref	Ref
Pav_sc0000136.1	110933	A	T	missense_variant	MODERATE	p.Leu105Gln	Pav_sc0000136.1_g180.1.br	Ref	Ref	Ref	Ref	Ref	Ref	Het	Ref	Ref	Ref	Het	Ref	Hom	Ref	Ref	Het	Het	Het	Ref	Ref	Ref
Pav_sc0000136.1	111062	C	T	missense_variant	MODERATE	p.Gly62Glu	Pav_sc0000136.1_g180.1.br	Ref	Ref	Ref	Ref	Ref	Ref	Het	Het	Ref	Ref	Het	Ref	Hom	Ref	Ref	Het	Het	Het	Ref	Ref	Het
Pav_sc0000136.1	111070	T	C	synonymous_variant	LOW	p.Ala59Ala	Pav_sc0000136.1_g180.1.br	Ref	Ref	Ref	Ref	Ref	Ref	Het	Het	Ref	Ref	Het	Ref	Hom	Ref	Ref	Het	Het	Het	Ref	Ref	Het
Pav_sc0000136.1	111071	G	A	missense_variant	MODERATE	p.Ala59Val	Pav_sc0000136.1_g180.1.br	Ref	Ref	Ref	Ref	Ref	Ref	Ref	Ref	Ref	Ref	Ref	Ref	Het	Ref	Ref	Ref	Ref	Ref	Ref	Ref	Ref
Pav_sc0000136.1	111076	T	G	synonymous_variant	LOW	p.Leu57Leu	Pav_sc0000136.1_g180.1.br	Ref	Ref	Ref	Ref	Ref	Ref	Ref	Ref	Ref	Ref	Ref	Ref	Het	Ref	Ref	Ref	Ref	Ref	Ref	Ref	Ref
Pav_sc0000136.1	111081	C	A	missense_variant	MODERATE	p.Asp56Tyr	Pav_sc0000136.1_g180.1.br	Ref	Ref	Ref	Ref	Ref	Ref	Het	Het	Ref	Ref	Het	Ref	Hom	Ref	Ref	Het	Het	Het	Ref	Ref	Het
Pav_sc0000136.1	111088	C	A	missense_variant	MODERATE	p.Gln53His	Pav_sc0000136.1_g180.1.br	Ref	Ref	Ref	Ref	Ref	Ref	Het	Het	Ref	Ref	Het	Ref	Hom	Ref	Ref	Het	Het	Het	Ref	Ref	Het
Pav_sc0000136.1	111095	C	A	missense_variant	MODERATE	p.Ser51Ile	Pav_sc0000136.1_g180.1.br	Ref	Ref	Ref	Ref	Ref	Ref	Het	Het	Ref	Ref	Het	Ref	Hom	Ref	Ref	Het	Het	Het	Ref	Ref	Het
Pav_sc0000136.1	111106	A	T	stop_gained	HIGH	p.Tyr47*	Pav_sc0000136.1_g180.1.br	Ref	Ref	Ref	Ref	Ref	Ref	Het	Het	Ref	Ref	Het	Ref	Hom	Ref	Ref	Het	Het	Het	Ref	Ref	Het
Pav_sc0000136.1	111108	A	C	missense_variant	MODERATE	p.Tyr47Asp	Pav_sc0000136.1_g180.1.br	Ref	Ref	Ref	Ref	Ref	Ref	Het	Het	Ref	Ref	Het	Ref	Hom	Ref	Ref	Het	Het	Het	Ref	Ref	Het
Pav_sc0000136.1	111118	C	T	synonymous_variant	LOW	p.Arg43Arg	Pav_sc0000136.1_g180.1.br	Ref	Ref	Ref	Ref	Ref	Ref	Het	Het	Ref	Ref	Het	Ref	Hom	Ref	Ref	Het	Het	Het	Ref	Ref	Het
Pav_sc0000136.1	111127	T	C	synonymous_variant	LOW	p.Gln40Gln	Pav_sc0000136.1_g180.1.br	Ref	Ref	Ref	Ref	Ref	Ref	Het	Het	Ref	Ref	Het	Ref	Hom	Ref	Ref	Het	Het	Het	Ref	Ref	Het
Pav_sc0000136.1	111130	T	C	synonymous_variant	LOW	p.Thr39Thr	Pav_sc0000136.1_g180.1.br	Ref	Ref	Ref	Ref	Ref	Ref	Het	Het	Ref	Ref	Het	Ref	Hom	Ref	Ref	Het	Het	Het	Ref	Ref	Het
Pav_sc0000136.1	111131	G	T	missense_variant	MODERATE	p.Thr39Lys	Pav_sc0000136.1_g180.1.br	Ref	Ref	Ref	Ref	Ref	Ref	Het	Het	Ref	Ref	Het	Ref	Hom	Ref	Ref	Het	Het	Het	Ref	Ref	Het
Pav_sc0000136.1	111137	C	T	missense_variant	MODERATE	p.Ser37Asn	Pav_sc0000136.1_g180.1.br	Ref	Ref	Ref	Ref	Ref	Ref	Het	Het	Ref	Ref	Het	Ref	Hom	Ref	Ref	Het	Het	Het	Ref	Ref	Het
Pav_sc0000136.1	111143	A	T	missense_variant	MODERATE	p.Val35Glu	Pav_sc0000136.1_g180.1.br	Ref	Ref	Ref	Ref	Ref	Ref	Ref	Ref	Ref	Ref	Ref	Ref	Het	Ref	Ref	Ref	Ref	Ref	Ref	Ref	Ref
Pav_sc0000136.1	111154	A	T	synonymous_variant	LOW	p.Leu31Leu	Pav_sc0000136.1_g180.1.br	Ref	Ref	Ref	Ref	Ref	Ref	Het	Het	Ref	Ref	Het	Ref	Hom	Ref	Ref	Het	Het	Het	Ref	Ref	Het
Pav_sc0000136.1	111177	C	A	missense_variant	MODERATE	p.Val24Phe	Pav_sc0000136.1_g180.1.br	Ref	Ref	Ref	Ref	Ref	Ref	Het	Het	Ref	Ref	Het	Ref	Hom	Ref	Ref	Het	Het	Het	Ref	Ref	Het
Pav_sc0000136.1	111184	C	G	missense_variant	MODERATE	p.Lys21Asn	Pav_sc0000136.1_g180.1.br	Ref	Ref	Ref	Ref	Ref	Ref	Het	Het	Ref	Ref	Het	Ref	Hom	Ref	Ref	Het	Het	Het	Ref	Ref	Het
Pav_sc0000136.1	111192	G	T	missense_variant	MODERATE	p.Leu19Met	Pav_sc0000136.1_g180.1.br	Ref	Ref	Ref	Ref	Ref	Ref	Het	Het	Ref	Ref	Het	Ref	Hom	Ref	Ref	Het	Het	Het	Ref	Ref	Het
Pav_sc0000136.1	111195	G	T	missense_variant	MODERATE	p.His18Asn	Pav_sc0000136.1_g180.1.br	Ref	Ref	Ref	Ref	Ref	Ref	Het	Het	Ref	Ref	Het	Ref	Hom	Ref	Ref	Het	Het	Het	Ref	Ref	Het
Pav_sc0000136.1	111637	G	C	missense_variant	MODERATE	p.Ser541Cys	Pav_sc0000136.1_g190.1.br	Het	Het	Ref	Ref	Ref	Ref	Het	Het	Ref	Ref	Het	Ref	Hom	Ref	Ref	Het	Het	Het	Het	Ref	Het
Pav_sc0000136.1	111651	A	T	missense_variant	MODERATE	p.Asn536Lys	Pav_sc0000136.1_g190.1.br	Het	Het	Ref	Ref	Ref	Ref	Het	Ref	Ref	Ref	Ref	Ref	Ref	Ref	Ref	Ref	Ref	Ref	Het	Ref	Ref
Pav_sc0000136.1	111663	T	A	missense_variant	MODERATE	p.Arg532Ser	Pav_sc0000136.1_g190.1.br	Het	Het	Ref	Ref	Ref	Ref	Het	Ref	Ref	Ref	Ref	Ref	Ref	Ref	Ref	Ref	Ref	Ref	Het	Ref	Ref
Pav_sc0000136.1	111680	C	A	missense_variant	MODERATE	p.Val527Leu	Pav_sc0000136.1_g190.1.br	Ref	Het	Ref	Ref	Ref	Ref	Het	Het	Ref	Ref	Het	Ref	Hom	Ref	Ref	Het	Het	Het	Het	Ref	Het
Pav_sc0000136.1	111693	T	A,G	missense_variant	MODERATE	p.Arg522Ser	Pav_sc0000136.1_g190.1.br	Ref	Het	Ref	Ref	Ref	Ref	Het	Het	Ref	Ref	Het	Ref	Hom	Ref	Ref	Het	Het	Het	Het	Ref	Het
Pav_sc0000136.1	111695	T	A	stop_gained	HIGH	p.Arg522*	Pav_sc0000136.1_g190.1.br	Het	Het	Ref	Ref	Ref	Ref	Het	Ref	Ref	Ref	Ref	Ref	Ref	Ref	Ref	Ref	Ref	Ref	Het	Ref	Ref
Pav_sc0000136.1	111706	G	T	missense_variant	MODERATE	p.Thr518Asn	Pav_sc0000136.1_g190.1.br	Ref	Het	Ref	Ref	Ref	Ref	Het	Ref	Ref	Ref	Ref	Ref	Ref	Ref	Ref	Ref	Ref	Ref	Het	Ref	Ref
Pav_sc0000136.1	111709	C	T	missense_variant	MODERATE	p.Arg517Lys	Pav_sc0000136.1_g190.1.br	Ref	Het	Ref	Ref	Ref	Ref	Het	Ref	Ref	Ref	Ref	Ref	Ref	Ref	Ref	Ref	Ref	Ref	Het	Ref	Ref
Pav_sc0000136.1	111723	G	A	synonymous_variant	LOW	p.Ala512Ala	Pav_sc0000136.1_g190.1.br	Ref	Ref	Ref	Ref	Ref	Ref	Het	Het	Ref	Ref	Het	Ref	Hom	Ref	Ref	Het	Het	Het	Ref	Ref	Het
Pav_sc0000136.1	112088	C	A	missense_variant	MODERATE	p.Gly391Cys	Pav_sc0000136.1_g190.1.br	Het	Het	Ref	Ref	Ref	Ref	Hom	Ref	Ref	Ref	Ref	Ref	./.	Ref	Ref	Hom	Ref	Hom	Het	Het	Ref
Pav_sc0000136.1	112206	G	A	synonymous_variant	LOW	p.Phe351Phe	Pav_sc0000136.1_g190.1.br	Het	Het	Ref	Ref	Ref	Ref	Het	Ref	Ref	Ref	Ref	Ref	Ref	Ref	Ref	Ref	Ref	Ref	Het	Ref	Ref
Pav_sc0000136.1	112211	C	T	missense_variant	MODERATE	p.Ala350Thr	Pav_sc0000136.1_g190.1.br	Het	Ref	Ref	Ref	Ref	Ref	Het	Ref	Ref	Ref	Ref	Ref	./.	Ref	Ref	Ref	Ref	Ref	Het	Ref	Ref
Pav_sc0000136.1	113124	T	A	synonymous_variant	LOW	p.Leu45Leu	Pav_sc0000136.1_g190.1.br	Hom	Hom	Hom	Hom	Hom	Hom	Hom	Hom	Hom	Hom	Hom	Hom	./.	Hom	Hom	Hom	Hom	Hom	Hom	Hom	Hom
Pav_sc0000136.1	113133	T	C	synonymous_variant	LOW	p.Thr42Thr	Pav_sc0000136.1_g190.1.br	Hom	Hom	Hom	Hom	Hom	Hom	Hom	Hom	Hom	Hom	Hom	Hom	./.	Hom	Hom	Hom	Hom	Hom	Hom	Hom	Hom
Pav_sc0000136.1	119161	A	C	intron_variant	MODIFIER		Pav_sc0000136.1_g200.1.br	Ref	Ref	Ref	Ref	Ref	Ref	Ref	Ref	Ref	Ref	Ref	Ref	Het	Ref	Ref	Ref	Ref	Ref	Ref	Ref	Ref
Pav_sc0000136.1	120047	A	T	stop_gained	HIGH	p.Leu791*	Pav_sc0000136.1_g200.1.br	Ref	Ref	Ref	Ref	Ref	Ref	Het	Het	Ref	Ref	Het	Ref	Het	Ref	Ref	Het	Het	Het	Ref	Ref	Het
Pav_sc0000136.1	120080	C	A	missense_variant	MODERATE	p.Ser780Ile	Pav_sc0000136.1_g200.1.br	Ref	Ref	Ref	Ref	Ref	Ref	Het	Het	Ref	Ref	Het	Ref	Hom	Ref	Ref	Het	Het	Het	Ref	Ref	Het
Pav_sc0000136.1	120217	C	T	synonymous_variant	LOW	p.Lys734Lys	Pav_sc0000136.1_g200.1.br	Ref	Ref	Ref	Ref	Ref	Ref	Ref	Ref	Ref	Ref	Ref	Ref	Het	Ref	Ref	Ref	Ref	Ref	Ref	Ref	Ref
Pav_sc0000136.1	120254	T	C	missense_variant	MODERATE	p.Lys722Arg	Pav_sc0000136.1_g200.1.br	Ref	Ref	Ref	Ref	Ref	Ref	Het	Het	Ref	Ref	Het	Ref	Hom	Ref	Ref	Het	Het	Het	Ref	Ref	Het
Pav_sc0000136.1	120286	C	T	synonymous_variant	LOW	p.Gln711Gln	Pav_sc0000136.1_g200.1.br	Ref	Ref	Ref	Ref	Ref	Ref	Ref	Ref	Ref	Ref	Ref	Ref	Het	Ref	Ref	Ref	Ref	Ref	Ref	Ref	Ref
Pav_sc0000136.1	120335	G	A	missense_variant	MODERATE	p.Ala695Val	Pav_sc0000136.1_g200.1.br	Ref	Ref	Ref	Ref	Ref	Ref	Het	Het	Ref	Ref	Het	Ref	Het	Ref	Ref	Het	Het	Het	Ref	Ref	Het
Pav_sc0000136.1	120356	C	A	missense_variant	MODERATE	p.Gly688Val	Pav_sc0000136.1_g200.1.br	Ref	Ref	Ref	Ref	Ref	Ref	Ref	Ref	Ref	Ref	Ref	Ref	Het	Ref	Ref	Ref	Ref	Ref	Ref	Ref	Ref
Pav_sc0000136.1	120385	A	C	synonymous_variant	LOW	p.Val678Val	Pav_sc0000136.1_g200.1.br	Ref	Ref	Ref	Ref	Ref	Ref	Het	Het	Ref	Ref	Het	Ref	Hom	Ref	Ref	Het	Het	Het	Ref	Ref	Het
Pav_sc0000136.1	120429	C	T	missense_variant	MODERATE	p.Glu664Lys	Pav_sc0000136.1_g200.1.br	Ref	Ref	Ref	Ref	Ref	Ref	Ref	Ref	Ref	Ref	Ref	Ref	Het	Ref	Ref	Ref	Ref	Ref	Ref	Ref	Ref
Pav_sc0000136.1	120749	C	A	missense_variant	MODERATE	p.Arg557Leu	Pav_sc0000136.1_g200.1.br	Ref	Ref	Ref	Ref	Ref	Ref	Ref	Ref	Ref	Ref	Ref	Ref	Het	Ref	Ref	Ref	Ref	Ref	Ref	Ref	Ref
Pav_sc0000136.1	120795	T	C	missense_variant	MODERATE	p.Ile542Val	Pav_sc0000136.1_g200.1.br	Ref	Ref	Ref	Ref	Ref	Ref	Het	Het	Ref	Ref	Het	Ref	Hom	Ref	Ref	Het	Het	Het	Ref	Ref	Het
Pav_sc0000136.1	120860	C	T	missense_variant	MODERATE	p.Gly520Asp	Pav_sc0000136.1_g200.1.br	Het	Ref	Ref	Ref	Ref	Het	Het	Het	Het	Het	Het	Hom	Hom	Ref	Ref	Het	Het	Het	Ref	Ref	Het
Pav_sc0000136.1	120916	T	C	synonymous_variant	LOW	p.Lys501Lys	Pav_sc0000136.1_g200.1.br	Ref	Ref	Ref	Ref	Ref	Ref	Ref	Ref	Ref	Ref	Ref	Ref	Het	Ref	Ref	Ref	Ref	Ref	Ref	Ref	Ref
Pav_sc0000136.1	121010	G	T	missense_variant	MODERATE	p.Thr470Lys	Pav_sc0000136.1_g200.1.br	Ref	Ref	Ref	Ref	Ref	Ref	Ref	Ref	Ref	Ref	Ref	Ref	Het	Ref	Ref	Ref	Ref	Ref	Ref	Ref	Ref
Pav_sc0000136.1	121069	A	G	synonymous_variant	LOW	p.Cys450Cys	Pav_sc0000136.1_g200.1.br	Hom	Hom	Het	Het	Het	Het	Hom	Hom	Het	Het	Hom	Hom	Hom	Het	Het	Hom	Het	Hom	Hom	Hom	Hom
Pav_sc0000136.1	121084	A	G	synonymous_variant	LOW	p.Asn445Asn	Pav_sc0000136.1_g200.1.br	Ref	Ref	Ref	Ref	Ref	Ref	Het	Het	Ref	Ref	Het	Ref	Het	Ref	Ref	Het	Het	Het	Ref	Ref	Het
Pav_sc0000136.1	121089	C	T	missense_variant	MODERATE	p.Glu444Lys	Pav_sc0000136.1_g200.1.br	Ref	Ref	Ref	Ref	Ref	Ref	Het	Het	Ref	Ref	Het	Ref	Het	Ref	Ref	Het	Het	Het	Ref	Ref	Het
Pav_sc0000136.1	121118	G	T	missense_variant	MODERATE	p.Pro434His	Pav_sc0000136.1_g200.1.br	Ref	Ref	Ref	Ref	Ref	Ref	Het	Het	Ref	Ref	Het	Ref	Het	Ref	Ref	Het	Het	Het	Ref	Ref	Het
Pav_sc0000136.1	121149	T	A	missense_variant	MODERATE	p.Ser424Cys	Pav_sc0000136.1_g200.1.br	Het	Het	Ref	Ref	Ref	Ref	Het	Ref	Ref	Ref	Ref	Ref	Ref	Ref	Ref	Ref	Ref	Ref	Ref	Ref	Ref
Pav_sc0000136.1	121233	G	T	missense_variant	MODERATE	p.Gln396Lys	Pav_sc0000136.1_g200.1.br	Het	Het	Ref	Ref	Ref	Ref	Het	Ref	Ref	Ref	Ref	Ref	Ref	Ref	Ref	Ref	Ref	Ref	Ref	Ref	Ref
Pav_sc0000136.1	121248	C	A	missense_variant	MODERATE	p.Gly391Cys	Pav_sc0000136.1_g200.1.br	Het	Het	Ref	Ref	Ref	Ref	Ref	Ref	Ref	Ref	Ref	Ref	Ref	Ref	Ref	Ref	Ref	Ref	Ref	Ref	Ref
Pav_sc0000136.1	121293	A	G	synonymous_variant	LOW	p.Leu376Leu	Pav_sc0000136.1_g200.1.br	Ref	Ref	Ref	Ref	Ref	Ref	Ref	Ref	Ref	Ref	Ref	Ref	Het	Ref	Ref	Ref	Ref	Ref	Ref	Ref	Ref
Pav_sc0000136.1	121512	G	C	missense_variant	MODERATE	p.His303Asp	Pav_sc0000136.1_g200.1.br	Het	Ref	Ref	Ref	Ref	Het	Het	Het	Het	Het	Het	Hom	Hom	Ref	Ref	Het	Het	Het	Ref	Ref	Het
Pav_sc0000136.1	121577	T	C	missense_variant	MODERATE	p.Tyr281Cys	Pav_sc0000136.1_g200.1.br	Ref	Ref	Ref	Ref	Ref	Ref	Ref	Ref	Ref	Ref	Ref	Ref	Het	Ref	Ref	Ref	Ref	Ref	Ref	Ref	Ref
Pav_sc0000136.1	121730	G	A	missense_variant	MODERATE	p.Thr230Ile	Pav_sc0000136.1_g200.1.br	Het	Ref	Ref	Ref	Ref	Het	Ref	Ref	Het	Het	Ref	Hom	Ref	Ref	Ref	Ref	Ref	Ref	Ref	Ref	Ref
Pav_sc0000136.1	121740	T	C	missense_variant	MODERATE	p.Thr227Ala	Pav_sc0000136.1_g200.1.br	Hom	Hom	Hom	Hom	Hom	Hom	Hom	Hom	Hom	Hom	Hom	Hom	Hom	Hom	Hom	Hom	Hom	Hom	Hom	Hom	Hom
Pav_sc0000136.1	121741	G	A	synonymous_variant	LOW	p.Arg226Arg	Pav_sc0000136.1_g200.1.br	Ref	Ref	Ref	Ref	Ref	Ref	Het	Het	Ref	Ref	Het	Ref	Ref	Ref	Ref	Het	Het	Het	Ref	Ref	Het
Pav_sc0000136.1	121867	C	G	synonymous_variant	LOW	p.Ser184Ser	Pav_sc0000136.1_g200.1.br	Het	Het	Ref	Ref	Ref	Ref	Het	Ref	Ref	Ref	Ref	Ref	Ref	Ref	Ref	Ref	Ref	Ref	Het	Ref	Ref
Pav_sc0000136.1	121897	C	T	synonymous_variant	LOW	p.Gln174Gln	Pav_sc0000136.1_g200.1.br	Het	Het	Ref	Ref	Ref	Ref	Het	Ref	Ref	Ref	Ref	Ref	Ref	Ref	Ref	Ref	Ref	Ref	Het	Ref	Ref
Pav_sc0000136.1	121900	A	C	missense_variant	MODERATE	p.Ile173Met	Pav_sc0000136.1_g200.1.br	Het	Het	Ref	Ref	Ref	Ref	Het	Ref	Ref	Ref	Ref	Ref	Ref	Ref	Ref	Ref	Ref	Ref	Het	Ref	Ref
Pav_sc0000136.1	121914	C	T	missense_variant	MODERATE	p.Glu169Lys	Pav_sc0000136.1_g200.1.br	Ref	Ref	Ref	Ref	Ref	Ref	Ref	Ref	Ref	Ref	Ref	Ref	Het	Ref	Ref	Ref	Ref	Ref	Ref	Ref	Ref
Pav_sc0000136.1	122080	A	G	synonymous_variant	LOW	p.His113His	Pav_sc0000136.1_g200.1.br	Ref	Ref	Ref	Ref	Ref	Ref	Het	Het	Ref	Ref	Het	Ref	Hom	Ref	Ref	Het	Het	Het	Ref	Ref	Het
Pav_sc0000136.1	122084	C	G	missense_variant	MODERATE	p.Arg112Pro	Pav_sc0000136.1_g200.1.br	Ref	Ref	Ref	Ref	Ref	Ref	Het	Het	Ref	Ref	Het	Ref	Ref	Ref	Ref	Het	Het	Het	Ref	Ref	Het
Pav_sc0000136.1	122144	G	T	missense_variant	MODERATE	p.Thr92Lys	Pav_sc0000136.1_g200.1.br	Ref	Ref	Ref	Ref	Ref	Ref	Het	Het	Ref	Ref	Het	Ref	Hom	Ref	Ref	Het	Het	Het	Ref	Ref	Het
Pav_sc0000136.1	122163	C	T	missense_variant	MODERATE	p.Val86Ile	Pav_sc0000136.1_g200.1.br	Het	Hom	Hom	Hom	Hom	Het	Het	Het	Het	Het	Het	Ref	Ref	Hom	Hom	Het	Het	Het	Hom	Hom	Het
Pav_sc0000136.1	122331	C	T	missense_variant	MODERATE	p.Asp30Asn	Pav_sc0000136.1_g200.1.br	Ref	Ref	Ref	Ref	Ref	Ref	Ref	Ref	Ref	Ref	Ref	Ref	Het	Ref	Ref	Ref	Ref	Ref	Ref	Ref	Ref
Pav_sc0000136.1	122333	T	G	missense_variant	MODERATE	p.Asp29Ala	Pav_sc0000136.1_g200.1.br	Ref	Ref	Ref	Ref	Ref	Ref	Het	Het	Ref	Ref	Het	Ref	Ref	Ref	Ref	Het	Het	Het	Ref	Ref	Het
Pav_sc0000136.1	132489	A	G	stop_lost&splice_region_variant	HIGH	p.Ter273Argext*	Pav_sc0000136.1_g220.1.br	Ref	Ref	Ref	Ref	Ref	Ref	Het	Het	Ref	Ref	Het	Ref	Het	Ref	Ref	Het	Het	Het	Ref	Ref	Het
Pav_sc0000136.1	132540	T	C	missense_variant	MODERATE	p.Ile256Val	Pav_sc0000136.1_g220.1.br	Ref	Ref	Ref	Ref	Ref	Ref	Het	Het	Ref	Ref	Het	Ref	Hom	Ref	Ref	Het	Het	Het	Ref	Ref	Het
Pav_sc0000136.1	132609	G	A	stop_gained	HIGH	p.Gln233*	Pav_sc0000136.1_g220.1.br	Ref	Ref	Ref	Ref	Ref	Ref	Het	Het	Ref	Ref	Het	Ref	Het	Ref	Ref	Het	Het	Het	Ref	Ref	Het
Pav_sc0000136.1	132647	G	A	missense_variant	MODERATE	p.Thr220Ile	Pav_sc0000136.1_g220.1.br	Ref	Ref	Ref	Ref	Ref	Ref	Ref	Ref	Ref	Ref	Ref	Ref	Het	Ref	Ref	Ref	Ref	Ref	Ref	Ref	Ref
Pav_sc0000136.1	132755	A	G	missense_variant	MODERATE	p.Leu184Ser	Pav_sc0000136.1_g220.1.br	Ref	Ref	Ref	Ref	Ref	Ref	Het	Het	Ref	Ref	Het	Ref	Hom	Ref	Ref	Het	Het	Het	Ref	Ref	Het
Pav_sc0000136.1	133050	T	C	missense_variant	MODERATE	p.Ile86Val	Pav_sc0000136.1_g220.1.br	Ref	Ref	Ref	Ref	Ref	Ref	Het	Het	Ref	Ref	Het	Ref	Hom	Ref	Ref	Het	Het	Het	Ref	Ref	Het
Pav_sc0000136.1	135316	C	T	missense_variant	MODERATE	p.Gly812Glu	Pav_sc0000136.1_g230.1.br	Ref	Ref	Ref	Ref	Ref	Ref	Het	Het	Ref	Ref	Het	Ref	Het	Ref	Ref	Het	Het	Het	Ref	Ref	Het
Pav_sc0000136.1	135317	C	T	missense_variant	MODERATE	p.Gly812Arg	Pav_sc0000136.1_g230.1.br	Ref	Ref	Ref	Ref	Ref	Ref	Het	Het	Ref	Ref	Het	Ref	Het	Ref	Ref	Het	Het	Het	Ref	Ref	Het
Pav_sc0000136.1	135326	T	C	missense_variant	MODERATE	p.Lys809Glu	Pav_sc0000136.1_g230.1.br	Ref	Ref	Ref	Ref	Ref	Ref	Het	Het	Ref	Ref	Het	Ref	Het	Ref	Ref	Het	Het	Het	Ref	Ref	Het
Pav_sc0000136.1	135368	C	T	missense_variant	MODERATE	p.Gly795Ser	Pav_sc0000136.1_g230.1.br	Ref	Ref	Ref	Ref	Ref	Ref	Het	Het	Ref	Ref	Het	Ref	Het	Ref	Ref	Het	Het	Het	Ref	Ref	Het
Pav_sc0000136.1	135437	C	T	missense_variant	MODERATE	p.Gly772Ser	Pav_sc0000136.1_g230.1.br	Ref	Ref	Ref	Ref	Ref	Ref	Het	Het	Ref	Ref	Het	Ref	Het	Ref	Ref	Het	Het	Het	Ref	Ref	Het
Pav_sc0000136.1	135474	C	A	stop_lost	HIGH	p.Ter759Tyrext*	Pav_sc0000136.1_g230.1.br	Ref	Ref	Ref	Ref	Ref	Ref	Het	Het	Ref	Ref	Het	Ref	Het	Ref	Ref	Ref	Het	Het	Ref	Ref	Het
Pav_sc0000136.1	135477	G	T	synonymous_variant	LOW	p.Ile758Ile	Pav_sc0000136.1_g230.1.br	Ref	Ref	Ref	Ref	Ref	Ref	Het	Het	Ref	Ref	Het	Ref	Het	Ref	Ref	Ref	Het	Het	Ref	Ref	Het
Pav_sc0000136.1	135497	C	T	missense_variant	MODERATE	p.Ala752Thr	Pav_sc0000136.1_g230.1.br	Ref	Ref	Ref	Ref	Ref	Ref	Het	Het	Ref	Ref	Het	Ref	Het	Ref	Ref	Ref	Het	Het	Ref	Ref	Het
Pav_sc0000136.1	135500	C	T	missense_variant	MODERATE	p.Ala751Thr	Pav_sc0000136.1_g230.1.br	Ref	Ref	Ref	Ref	Ref	Ref	Het	Het	Ref	Ref	Het	Ref	Het	Ref	Ref	Ref	Het	Het	Ref	Ref	Het
Pav_sc0000136.1	135638	G	A	missense_variant	MODERATE	p.Arg705Cys	Pav_sc0000136.1_g230.1.br	Ref	Ref	Ref	Ref	Ref	Ref	Ref	Ref	Ref	Ref	Ref	Ref	Het	Ref	Ref	Ref	Ref	Ref	Ref	Ref	Ref
Pav_sc0000136.1	136273	T	G	missense_variant	MODERATE	p.Asp493Ala	Pav_sc0000136.1_g230.1.br	Ref	Ref	Ref	Ref	Ref	Ref	Ref	Ref	Ref	Ref	Ref	Ref	Ref	Ref	Ref	Het	Ref	Het	Ref	Het	Ref
Pav_sc0000136.1	136726	T	C	missense_variant	MODERATE	p.Tyr342Cys	Pav_sc0000136.1_g230.1.br	Ref	Ref	Ref	Ref	Ref	Ref	Het	Het	Ref	Ref	Het	Ref	Hom	Ref	Ref	Het	Het	Het	Ref	Ref	Het
Pav_sc0000136.1	136834	A	G	intron_variant	MODIFIER		Pav_sc0000136.1_g230.1.br	Het	Hom	Hom	Hom	Hom	Het	Hom	Hom	Het	Het	Hom	Ref	Hom	Hom	Hom	Hom	Hom	Hom	Hom	Hom	Hom
Pav_sc0000136.1	137041	C	G	missense_variant	MODERATE	p.Glu261Gln	Pav_sc0000136.1_g230.1.br	Ref	Ref	Ref	Ref	Ref	Ref	Ref	Ref	Ref	Ref	Ref	Ref	Het	Ref	Ref	Ref	Ref	Ref	Ref	Ref	Ref
Pav_sc0000136.1	137642	G	A	synonymous_variant	LOW	p.Gly60Gly	Pav_sc0000136.1_g230.1.br	Ref	Ref	Ref	Ref	Ref	Ref	Het	Het	Ref	Ref	Het	Ref	Ref	Ref	Ref	Het	Het	Het	Ref	Ref	Het
Pav_sc0000182.1	1629	G	A	missense_variant	MODERATE	p.Thr371Ile	Pav_sc0000182.1_g010.1.br	./.	./.	./.	./.	Ref	./.	./.	./.	Ref	Ref	Hom	./.	Hom	Ref	Ref	Hom	Ref	Hom	Het	Het	./.
Pav_sc0000182.1	1633	T	C	missense_variant	MODERATE	p.Ser370Gly	Pav_sc0000182.1_g010.1.br	./.	./.	./.	./.	Ref	./.	./.	./.	Ref	Ref	Hom	./.	Hom	Ref	Ref	Hom	Ref	Hom	Het	Het	./.
Pav_sc0000182.1	1654	C	T	missense_variant	MODERATE	p.Gly363Ser	Pav_sc0000182.1_g010.1.br	./.	./.	./.	./.	Ref	./.	./.	./.	Ref	Ref	Hom	./.	Hom	Ref	Ref	Hom	Ref	Hom	Het	Het	./.
Pav_sc0000182.1	1871	A	T	missense_variant	MODERATE	p.His290Gln	Pav_sc0000182.1_g010.1.br	./.	./.	./.	./.	Ref	./.	./.	./.	Ref	Het	Hom	./.	Hom	Ref	Ref	Hom	Ref	Hom	Het	Het	./.
Pav_sc0000182.1	1879	G	C	missense_variant	MODERATE	p.Pro288Ala	Pav_sc0000182.1_g010.1.br	./.	./.	./.	./.	Ref	./.	./.	./.	Ref	Ref	Hom	./.	Hom	Ref	Ref	Hom	Ref	Hom	Het	Het	./.
Pav_sc0000182.1	1949	C	G	synonymous_variant	LOW	p.Pro264Pro	Pav_sc0000182.1_g010.1.br	./.	./.	./.	./.	Ref	./.	./.	./.	Ref	Ref	Hom	./.	Hom	Ref	Ref	Hom	Ref	Hom	Het	Het	./.
Pav_sc0000182.1	1957	G	A	missense_variant	MODERATE	p.Leu262Phe	Pav_sc0000182.1_g010.1.br	./.	./.	./.	./.	Ref	./.	./.	./.	Ref	Ref	Hom	./.	Hom	Ref	Ref	Hom	Ref	Hom	Het	Het	./.
Pav_sc0000182.1	2034	G	A	missense_variant	MODERATE	p.Thr236Ile	Pav_sc0000182.1_g010.1.br	./.	./.	./.	./.	Ref	./.	./.	./.	Ref	Ref	Hom	./.	Hom	Ref	Ref	Hom	Ref	Hom	Het	Het	./.
Pav_sc0000182.1	2042	C	T	synonymous_variant	LOW	p.Leu233Leu	Pav_sc0000182.1_g010.1.br	./.	./.	./.	./.	Ref	./.	./.	./.	Ref	Ref	Hom	./.	Hom	Ref	Ref	Hom	Ref	Hom	Het	Het	./.
Pav_sc0000182.1	2047	G	A	missense_variant	MODERATE	p.Arg232Cys	Pav_sc0000182.1_g010.1.br	./.	./.	./.	./.	Ref	./.	./.	./.	Ref	Ref	Hom	./.	Hom	Ref	Ref	Hom	Ref	Hom	Het	Het	./.
Pav_sc0000182.1	2087	T	C	synonymous_variant	LOW	p.Leu218Leu	Pav_sc0000182.1_g010.1.br	./.	./.	./.	./.	Ref	./.	./.	./.	Ref	Ref	Hom	./.	Hom	Ref	Ref	Hom	Ref	Hom	Het	Het	./.
Pav_sc0000182.1	2103	A	G	missense_variant	MODERATE	p.Phe213Ser	Pav_sc0000182.1_g010.1.br	./.	./.	./.	./.	Ref	./.	./.	./.	Ref	Ref	Hom	./.	Hom	Ref	Ref	Hom	Ref	Hom	Het	Het	./.
Pav_sc0000182.1	2153	G	C	synonymous_variant	LOW	p.Ser196Ser	Pav_sc0000182.1_g010.1.br	./.	./.	./.	./.	Ref	./.	./.	./.	Ref	Ref	Hom	./.	Hom	Ref	Ref	Hom	Ref	Hom	Het	Het	./.
Pav_sc0000182.1	2202	G	T	missense_variant	MODERATE	p.Ser180Tyr	Pav_sc0000182.1_g010.1.br	./.	./.	./.	./.	Ref	./.	./.	./.	Ref	Ref	Hom	./.	Hom	Ref	Ref	Hom	Ref	Hom	Het	Het	./.
Pav_sc0000182.1	2222	A	T	synonymous_variant	LOW	p.Val173Val	Pav_sc0000182.1_g010.1.br	./.	./.	./.	./.	Ref	./.	./.	./.	Ref	Ref	Hom	./.	Hom	Ref	Ref	Hom	Ref	Hom	Het	Het	./.
Pav_sc0000182.1	2267	G	C	missense_variant	MODERATE	p.Phe158Leu	Pav_sc0000182.1_g010.1.br	./.	./.	./.	./.	Ref	./.	./.	./.	Ref	Ref	Hom	./.	Hom	Ref	Ref	Hom	Ref	Hom	Het	Het	./.
Pav_sc0000182.1	2298	A	C	missense_variant	MODERATE	p.Val148Gly	Pav_sc0000182.1_g010.1.br	./.	./.	./.	./.	Ref	./.	./.	./.	Ref	Ref	Hom	./.	Hom	Ref	Ref	Hom	Ref	Hom	Het	Het	./.
Pav_sc0000182.1	2346	A	G	missense_variant	MODERATE	p.Leu132Pro	Pav_sc0000182.1_g010.1.br	./.	./.	./.	./.	Ref	./.	./.	./.	Ref	Ref	Hom	./.	Hom	Ref	Ref	Hom	Ref	Hom	Het	Het	./.
Pav_sc0000182.1	2396	C	A	missense_variant	MODERATE	p.Leu115Phe	Pav_sc0000182.1_g010.1.br	./.	./.	./.	./.	Ref	./.	./.	Ref	Ref	Ref	Hom	./.	Hom	Ref	Ref	Hom	Ref	Hom	Het	Het	./.
Pav_sc0000182.1	2434	T	A	missense_variant	MODERATE	p.Ser103Cys	Pav_sc0000182.1_g010.1.br	./.	./.	./.	./.	Ref	./.	./.	Hom	Ref	Ref	Ref	./.	Ref	Ref	Ref	Ref	Ref	Ref	Ref	Ref	./.
Pav_sc0000182.1	2492	T	C	synonymous_variant	LOW	p.Gln83Gln	Pav_sc0000182.1_g010.1.br	./.	./.	./.	./.	Ref	./.	./.	./.	Ref	Ref	Hom	./.	Hom	Ref	Ref	Hom	Ref	Hom	Het	Het	./.
Pav_sc0000182.1	2768	G	C	intron_variant	MODIFIER		Pav_sc0000182.1_g010.1.br	./.	./.	./.	Hom	./.	Hom	Hom	./.	Ref	Het	Hom	Hom	Hom	Ref	Ref	./.	Ref	./.	Ref	Ref	./.
Pav_sc0000182.1	2787	C	A	intron_variant	MODIFIER		Pav_sc0000182.1_g010.1.br	./.	./.	./.	Hom	./.	Hom	./.	./.	Ref	Het	Hom	Hom	Ref	Het	Ref	./.	Ref	./.	Ref	Ref	./.
Pav_sc0000182.1	2891	A	T	intron_variant	MODIFIER		Pav_sc0000182.1_g010.1.br	Ref	Ref	Ref	Ref	Ref	Ref	Het	./.	Ref	Ref	Ref	Ref	Ref	Ref	Ref	./.	Ref	./.	Ref	Ref	Ref
Pav_sc0000182.1	2916	C	A	intron_variant	MODIFIER		Pav_sc0000182.1_g010.1.br	Ref	Ref	Ref	Ref	Ref	Ref	Het	./.	Ref	Ref	Ref	Ref	Ref	Ref	Ref	./.	Ref	./.	Ref	Ref	Ref
Pav_sc0000182.1	3456	G	*,GTTAT	intron_variant	MODIFIER		Pav_sc0000182.1_g010.1.br	Hom	Hom	Hom	Hom	Hom	Hom	Hom	./.	Hom	Hom	Hom	Hom	Hom	Hom	Hom	./.	Hom	./.	Het	Hom	Hom
Pav_sc0000182.1	3480	A	G	intron_variant	MODIFIER		Pav_sc0000182.1_g010.1.br	Hom	Hom	Hom	Hom	Hom	Hom	Hom	./.	Het	Het	Hom	Hom	Ref	Het	Ref	./.	Ref	./.	Het	Het	Ref
Pav_sc0000182.1	3534	T	A	intron_variant	MODIFIER		Pav_sc0000182.1_g010.1.br	Ref	Ref	Ref	Ref	Ref	Ref	Ref	./.	Ref	Ref	Ref	Ref	Ref	Ref	Ref	./.	Ref	./.	Het	Ref	Ref
Pav_sc0000182.1	3539	C	A	intron_variant	MODIFIER		Pav_sc0000182.1_g010.1.br	Hom	Hom	Hom	Hom	Hom	Hom	Hom	./.	Hom	Hom	Hom	Hom	Hom	Hom	Hom	./.	Hom	./.	Hom	Hom	Hom
Pav_sc0000257.1	594562	G	*,A	synonymous_variant	LOW	p.Ser19Ser	Pav_sc0000257.1_g1010.1.br	Het	Ref	Ref	Ref	Ref	Ref	Het	Ref	Ref	Ref	Ref	Het	Ref	Ref	Ref	Ref	Het	Ref	Ref	Ref	Het
Pav_sc0000257.1	594597	G	*,A	stop_gained	HIGH	p.Trp31*	Pav_sc0000257.1_g1010.1.br	Het	Ref	Ref	Ref	Ref	Het	Ref	Ref	Het	Ref	Ref	Ref	Ref	Ref	Ref	Ref	Het	Ref	Ref	Ref	Het
Pav_sc0000257.1	594653	A	C	missense_variant	MODERATE	p.Lys50Gln	Pav_sc0000257.1_g1010.1.br	Het	Ref	Ref	Ref	Ref	Het	Het	Ref	Het	Ref	Ref	Ref	Ref	Ref	Ref	Ref	Ref	Ref	Ref	Ref	Ref
Pav_sc0000257.1	594654	A	T	missense_variant	MODERATE	p.Lys50Ile	Pav_sc0000257.1_g1010.1.br	Het	Ref	Ref	Ref	Ref	Het	Het	Ref	Het	Ref	Ref	Ref	Ref	Ref	Ref	Ref	Ref	Ref	Ref	Ref	Ref
Pav_sc0000257.1	594745	T	C	synonymous_variant	LOW	p.Leu80Leu	Pav_sc0000257.1_g1010.1.br	Het	Het	Het	Ref	Ref	Het	Ref	Ref	Ref	Ref	Ref	Het	Ref	Ref	Ref	Het	Het	Het	Ref	Ref	Hom
Pav_sc0000257.1	594958	T	G	intron_variant	MODIFIER		Pav_sc0000257.1_g1010.1.br	Ref	Ref	Ref	Ref	Ref	Ref	Ref	Het	Ref	Ref	Ref	Ref	Ref	Ref	Ref	Ref	Ref	Ref	Ref	Ref	Ref
Pav_sc0000260.1	184115	A	G	intron_variant	MODIFIER		Pav_sc0000260.1_g540.1.br	Ref	Het	Ref	Het	Hom	Ref	Het	Hom	Hom	Het	Ref	Ref	Hom	Ref	Het	Het	Hom	Het	Het	Het	Hom
Pav_sc0000260.1	184139	C	T	intron_variant	MODIFIER		Pav_sc0000260.1_g540.1.br	Ref	Ref	Ref	Ref	Ref	Ref	Ref	Ref	Ref	Ref	Ref	Ref	Ref	Ref	Ref	Ref	Ref	Ref	Ref	Ref	Het
Pav_sc0000260.1	184284	C	T	intron_variant	MODIFIER		Pav_sc0000260.1_g540.1.br	Ref	Ref	Ref	Ref	Het	Ref	Het	Hom	Het	Ref	Ref	Ref	Ref	Ref	Ref	Ref	Ref	Ref	Ref	Ref	Ref
Pav_sc0000260.1	184680	A	C	intron_variant	MODIFIER		Pav_sc0000260.1_g540.1.br	Ref	Het	Ref	Het	Het	Ref	Ref	Ref	Het	Het	Ref	Ref	Hom	Ref	Het	Het	Hom	Het	Het	Het	Hom
Pav_sc0000260.1	184787	G	A	intron_variant	MODIFIER		Pav_sc0000260.1_g540.1.br	Ref	Het	Ref	Het	Het	Ref	Ref	Ref	Het	Het	Ref	Ref	Hom	Ref	Het	Het	Hom	Het	Het	Het	Het
Pav_sc0000260.1	184880	G	T	intron_variant	MODIFIER		Pav_sc0000260.1_g540.1.br	Ref	Het	Ref	Het	Het	Ref	Ref	Ref	Hom	Het	Ref	Ref	Hom	Ref	Het	Het	Hom	Hom	Het	Het	Het
Pav_sc0000260.1	186152	G	A	splice_region_variant&intron_variant	LOW		Pav_sc0000260.1_g540.1.br	Ref	Ref	Ref	Ref	Ref	Ref	Ref	Ref	Ref	Ref	Ref	Ref	Ref	Ref	Ref	Ref	Ref	Ref	Ref	Ref	Het
Pav_sc0000260.1	186184	C	T	missense_variant	MODERATE	p.Glu74Lys	Pav_sc0000260.1_g540.1.br	Ref	Ref	Ref	Ref	Het	Ref	Het	Hom	Het	Ref	Ref	Ref	Ref	Ref	Ref	Ref	Ref	Ref	Ref	Ref	Ref
Pav_sc0000260.1	186268	C	A	missense_variant	MODERATE	p.Asp46Tyr	Pav_sc0000260.1_g540.1.br	Ref	Het	Ref	Het	Het	Ref	Ref	Ref	Het	Het	Ref	Ref	Hom	Ref	Het	Het	Hom	Het	Het	Het	Het
Pav_sc0000260.1	186389	G	A	synonymous_variant	LOW	p.Asn5Asn	Pav_sc0000260.1_g540.1.br	Ref	Het	Ref	Het	Het	Ref	Ref	Ref	Het	Het	Ref	Ref	Het	Ref	Het	Het	Het	Het	Het	Het	Het
Pav_sc0000379.1	81167	C	A	synonymous_variant	LOW	p.Ser274Ser	Pav_sc0000379.1_g160.1.mk	Ref	Hom	Het	Het	Hom	Hom	Hom	Het	Hom	Hom	Het	Het	Het	Het	Hom	Het	Hom	Het	Hom	Het	Hom
Pav_sc0000379.1	81219	A	G	missense_variant	MODERATE	p.Ile292Val	Pav_sc0000379.1_g160.1.mk	Ref	Hom	Het	Het	Hom	Hom	Hom	Het	Hom	Hom	Het	Het	Het	Het	Hom	Het	Hom	Het	Hom	Het	Hom
Pav_sc0000379.1	81998	T	A	synonymous_variant	LOW	p.Pro551Pro	Pav_sc0000379.1_g160.1.mk	Hom	Ref	Het	Het	Ref	Ref	Ref	Het	Ref	Ref	Het	Het	Het	Het	Ref	Het	Ref	Het	Ref	Het	Ref
Pav_sc0000379.1	82065	C	T	synonymous_variant	LOW	p.Leu574Leu	Pav_sc0000379.1_g160.1.mk	Hom	Ref	Het	Het	Ref	Ref	Ref	Het	Ref	Ref	Het	Het	Het	Het	Ref	Het	Ref	Het	Ref	Het	Ref
Pav_sc0000379.1	82513	G	A	missense_variant	MODERATE	p.Arg723Gln	Pav_sc0000379.1_g160.1.mk	Ref	Ref	Ref	Ref	Ref	Ref	Ref	Ref	Het	Het	Ref	Het	Ref	Ref	Ref	Ref	Ref	Ref	Ref	Ref	Ref
Pav_sc0000379.1	82523	A	G	synonymous_variant	LOW	p.Thr726Thr	Pav_sc0000379.1_g160.1.mk	Hom	Ref	Het	Het	Ref	Ref	Ref	Hom	Ref	Ref	Het	Het	Het	Het	Ref	Het	Ref	Het	Ref	Het	Ref
Pav_sc0000379.1	82559	A	G	synonymous_variant	LOW	p.Val738Val	Pav_sc0000379.1_g160.1.mk	Hom	Ref	Het	Het	Ref	Ref	Ref	Het	Ref	Ref	Het	Het	Het	Het	Ref	Het	Ref	Het	Ref	Het	Ref
Pav_sc0000379.1	82650	C	T	missense_variant	MODERATE	p.Pro769Ser	Pav_sc0000379.1_g160.1.mk	Hom	Ref	Het	Het	Ref	Ref	Ref	Het	Ref	Ref	Het	Het	Het	Het	Ref	Het	Ref	Het	Ref	Het	Ref
Pav_sc0000387.1	4170	C	T	synonymous_variant	LOW	p.Ala744Ala	Pav_sc0000387.1_g010.1.br	Het	Ref	Ref	Ref	Ref	Ref	Ref	Het	Ref	Ref	Het	Ref	Ref	Ref	Ref	Het	Het	Ref	Ref	Het	Het
Pav_sc0000387.1	4213	C	T	missense_variant	MODERATE	p.Arg730Gln	Pav_sc0000387.1_g010.1.br	Het	Het	Ref	Het	Ref	Ref	Het	Ref	Ref	Het	Het	Het	Ref	Ref	Het	Het	Het	Het	Het	Het	Het
Pav_sc0000387.1	4219	T	C	missense_variant	MODERATE	p.Gln728Arg	Pav_sc0000387.1_g010.1.br	Het	Het	Ref	Het	Ref	Ref	Het	Ref	Ref	Het	Het	Ref	Ref	Ref	Het	Het	Het	Het	Het	Het	Het
Pav_sc0000387.1	4266	T	C	synonymous_variant	LOW	p.Arg712Arg	Pav_sc0000387.1_g010.1.br	Het	Het	Ref	Ref	Ref	Het	Het	Het	Ref	Ref	Ref	Ref	Ref	Ref	Ref	Het	Het	Ref	Ref	Ref	Ref
Pav_sc0000387.1	4287	G	C	missense_variant	MODERATE	p.Cys705Trp	Pav_sc0000387.1_g010.1.br	Het	Het	Ref	Ref	Ref	Het	Het	Het	Ref	Ref	Ref	Ref	Ref	Ref	Ref	Het	Het	Ref	Ref	Ref	Ref
Pav_sc0000387.1	4818	A	G	synonymous_variant	LOW	p.Asn528Asn	Pav_sc0000387.1_g010.1.br	./.	Hom	./.	./.	./.	./.	./.	./.	./.	./.	Hom	./.	Hom	./.	./.	Hom	Hom	Hom	Hom	Hom	Hom
Pav_sc0000387.1	4916	A	G	synonymous_variant	LOW	p.Leu496Leu	Pav_sc0000387.1_g010.1.br	./.	Hom	./.	./.	./.	./.	./.	./.	./.	./.	Hom	./.	Hom	./.	Hom	Hom	Hom	Hom	Hom	Hom	Hom
Pav_sc0000387.1	5045	T	C	missense_variant	MODERATE	p.Ser453Gly	Pav_sc0000387.1_g010.1.br	Ref	Het	Ref	Het	Het	Ref	Hom	Ref	Het	Het	Het	Het	Het	Ref	Het	Ref	Het	Het	Het	Ref	Ref
Pav_sc0000387.1	5047	T	G	missense_variant	MODERATE	p.Lys452Thr	Pav_sc0000387.1_g010.1.br	Hom	Hom	Hom	Hom	Hom	Hom	Hom	Hom	Hom	Hom	Hom	Hom	Hom	Hom	Hom	Hom	Hom	Hom	Hom	Hom	Hom
Pav_sc0000387.1	5477	A	C	missense_variant	MODERATE	p.Trp309Gly	Pav_sc0000387.1_g010.1.br	./.	Hom	./.	./.	./.	./.	./.	./.	./.	./.	Het	./.	Hom	./.	./.	Het	Hom	Het	Het	Het	Het
Pav_sc0000387.1	5544	T	G	synonymous_variant	LOW	p.Ala286Ala	Pav_sc0000387.1_g010.1.br	./.	Hom	./.	./.	./.	./.	./.	./.	./.	./.	Hom	./.	Hom	./.	./.	Hom	Hom	Hom	Hom	Hom	Hom
Pav_sc0000387.1	5601	T	*,C	synonymous_variant	LOW	p.Leu267Leu	Pav_sc0000387.1_g010.1.br	./.	Hom	./.	./.	./.	./.	./.	./.	./.	./.	Het	./.	Hom	./.	./.	Het	Hom	Het	Het	Het	Het
Pav_sc0000387.1	5628	C	T	synonymous_variant	LOW	p.Gln258Gln	Pav_sc0000387.1_g010.1.br	./.	Ref	./.	./.	./.	./.	./.	./.	./.	./.	Het	./.	Ref	./.	./.	Het	Ref	Het	Het	Het	Het
Pav_sc0000387.1	5743	T	C	missense_variant	MODERATE	p.Lys220Arg	Pav_sc0000387.1_g010.1.br	./.	Hom	./.	Hom	./.	Hom	./.	./.	./.	./.	Hom	./.	Hom	./.	./.	Hom	Hom	Hom	Hom	Hom	Hom
Pav_sc0000387.1	5891	T	C	missense_variant	MODERATE	p.Lys171Glu	Pav_sc0000387.1_g010.1.br	./.	Hom	./.	./.	./.	./.	./.	./.	./.	./.	Hom	./.	Hom	./.	./.	Hom	Hom	Hom	Hom	Hom	Hom
Pav_sc0000387.1	6146	G	A	synonymous_variant	LOW	p.Leu86Leu	Pav_sc0000387.1_g010.1.br	./.	Hom	./.	./.	./.	./.	./.	./.	./.	./.	Hom	./.	Hom	./.	./.	Hom	Hom	Hom	Hom	Hom	Hom
Pav_sc0000387.1	6183	T	C	synonymous_variant	LOW	p.Glu73Glu	Pav_sc0000387.1_g010.1.br	./.	Hom	./.	./.	./.	./.	./.	./.	./.	./.	Hom	./.	Hom	./.	./.	Hom	Hom	Hom	Hom	Hom	Hom
Pav_sc0000387.1	6227	A	T	intron_variant	MODIFIER		Pav_sc0000387.1_g010.1.br	./.	Hom	./.	./.	./.	./.	./.	./.	./.	./.	Hom	./.	Hom	./.	./.	Hom	Hom	Hom	Hom	Hom	Hom
Pav_sc0000387.1	6953	C	T	missense_variant	MODERATE	p.Gly51Arg	Pav_sc0000387.1_g010.1.br	./.	Ref	./.	./.	./.	./.	./.	./.	./.	./.	Het	./.	./.	./.	./.	Hom	./.	Het	./.	Het	Het
Pav_sc0000387.1	12145	A	G	missense_variant	MODERATE	p.Lys12Arg	Pav_sc0000387.1_g020.1.br	Het	Ref	Hom	Ref	Ref	Hom	Ref	Het	Ref	./.	Ref	Ref	Ref	./.	Het	Ref	Ref	Ref	Ref	Ref	Ref
Pav_sc0000387.1	12188	G	T	synonymous_variant	LOW	p.Gly26Gly	Pav_sc0000387.1_g020.1.br	Hom	Hom	Hom	./.	Hom	./.	Hom	Hom	./.	./.	Hom	./.	Hom	./.	Hom	Hom	Hom	Hom	Hom	Hom	Hom
Pav_sc0000387.1	12204	G	A	missense_variant	MODERATE	p.Asp32Asn	Pav_sc0000387.1_g020.1.br	Ref	Hom	./.	./.	Ref	./.	Ref	Ref	./.	./.	Het	./.	Hom	./.	Hom	Hom	Hom	Hom	Hom	Het	Hom
Pav_sc0000387.1	12226	T	C	missense_variant	MODERATE	p.Val39Ala	Pav_sc0000387.1_g020.1.br	./.	Hom	./.	./.	./.	./.	./.	./.	./.	./.	Hom	./.	Hom	./.	./.	Hom	Hom	Hom	Hom	Hom	Hom
Pav_sc0000387.1	12245	A	T	missense_variant	MODERATE	p.Leu45Phe	Pav_sc0000387.1_g020.1.br	./.	Hom	./.	./.	./.	./.	./.	./.	./.	./.	Hom	./.	Hom	./.	./.	Hom	Hom	Hom	Hom	Hom	Hom
Pav_sc0000387.1	12246	G	C	missense_variant	MODERATE	p.Glu46Gln	Pav_sc0000387.1_g020.1.br	./.	Hom	./.	./.	./.	./.	./.	./.	./.	./.	Ref	./.	Hom	./.	./.	Het	Hom	Het	Ref	Ref	Het
Pav_sc0000387.1	12287	A	G	synonymous_variant	LOW	p.Glu59Glu	Pav_sc0000387.1_g020.1.br	./.	Hom	./.	./.	./.	./.	./.	./.	./.	./.	Hom	./.	Hom	./.	./.	Hom	Hom	Hom	Hom	Hom	Hom
Pav_sc0000387.1	12293	G	A	synonymous_variant	LOW	p.Ala61Ala	Pav_sc0000387.1_g020.1.br	./.	Hom	./.	./.	./.	./.	./.	./.	./.	./.	Hom	./.	Hom	./.	./.	Hom	Hom	Hom	Hom	Hom	Hom
Pav_sc0000387.1	12309	C	T	stop_gained	HIGH	p.Arg67*	Pav_sc0000387.1_g020.1.br	./.	Hom	Ref	./.	./.	./.	Ref	./.	./.	Ref	Hom	./.	Hom	./.	./.	Hom	Hom	Hom	Hom	Hom	Hom
Pav_sc0000387.1	12378	G	A	missense_variant	MODERATE	p.Gly90Ser	Pav_sc0000387.1_g020.1.br	Ref	Het	Ref	./.	./.	Ref	Ref	Ref	Ref	Ref	Hom	Ref	Hom	./.	./.	Het	Het	Hom	Hom	Het	Het
Pav_sc0000387.1	12441	C	T	missense_variant	MODERATE	p.Arg111Cys	Pav_sc0000387.1_g020.1.br	./.	Hom	./.	./.	./.	./.	./.	./.	./.	./.	Hom	./.	Hom	./.	./.	Hom	Hom	Hom	Hom	Hom	Hom
Pav_sc0000387.1	12478	C	T	missense_variant	MODERATE	p.Ala123Val	Pav_sc0000387.1_g020.1.br	./.	Hom	./.	./.	./.	./.	./.	./.	./.	./.	Hom	./.	Hom	./.	./.	Hom	Hom	Hom	Hom	Hom	Hom
Pav_sc0000387.1	12547	A	C	missense_variant	MODERATE	p.Tyr146Ser	Pav_sc0000387.1_g020.1.br	./.	Hom	./.	./.	./.	./.	./.	./.	./.	./.	Hom	./.	Hom	./.	./.	Hom	Hom	Hom	Hom	Hom	Hom
Pav_sc0000387.1	13045	G	T	missense_variant	MODERATE	p.Arg312Ile	Pav_sc0000387.1_g020.1.br	Hom	Ref	./.	Hom	Hom	./.	./.	Hom	Hom	Hom	Ref	./.	Ref	Hom	./.	Ref	Ref	Ref	Het	Ref	Ref
Pav_sc0000387.1	13106	A	G	synonymous_variant	LOW	p.Leu332Leu	Pav_sc0000387.1_g020.1.br	Hom	Hom	Hom	Hom	Hom	Hom	Hom	Hom	Hom	Hom	Hom	Hom	Hom	Hom	Hom	Hom	Hom	Hom	Hom	Hom	Hom
Pav_sc0000387.1	13121	C	G	synonymous_variant	LOW	p.Ala337Ala	Pav_sc0000387.1_g020.1.br	Hom	Ref	Hom	Hom	Hom	Hom	Hom	Hom	Hom	Hom	Het	Hom	Het	Hom	Hom	Ref	Ref	Het	Het	Het	Het
Pav_sc0000387.1	13147	T	G	missense_variant	MODERATE	p.Phe346Cys	Pav_sc0000387.1_g020.1.br	Ref	Ref	Ref	Ref	Ref	Ref	Ref	Ref	Ref	Ref	Het	Ref	Ref	Ref	Ref	Ref	Ref	Het	Ref	Het	Ref
Pav_sc0000387.1	13198	G	A	missense_variant	MODERATE	p.Arg363Gln	Pav_sc0000387.1_g020.1.br	Ref	Hom	Ref	Ref	Ref	Ref	Ref	Ref	Ref	Ref	Ref	Ref	Het	Ref	Ref	Het	Hom	Het	Ref	Ref	Het
Pav_sc0000387.1	13423	C	T	missense_variant	MODERATE	p.Pro438Leu	Pav_sc0000387.1_g020.1.br	Het	Ref	Het	./.	./.	Ref	Ref	Hom	Hom	./.	Ref	Hom	Ref	./.	./.	Ref	Ref	Ref	Ref	Ref	Ref
Pav_sc0000387.1	13530	A	G	missense_variant	MODERATE	p.Ile474Val	Pav_sc0000387.1_g020.1.br	Ref	Ref	Ref	Ref	Ref	Ref	./.	Ref	Ref	Ref	Het	Ref	Ref	Ref	Ref	Het	Ref	Het	Het	Het	Het
Pav_sc0000387.1	13541	C	T	synonymous_variant	LOW	p.Leu477Leu	Pav_sc0000387.1_g020.1.br	Ref	Hom	Ref	Ref	Ref	Ref	./.	Ref	Ref	Ref	Hom	Ref	Het	Ref	Ref	Hom	Hom	Hom	Hom	Het	Hom
Pav_sc0000387.1	13553	C	T	synonymous_variant	LOW	p.Asn481Asn	Pav_sc0000387.1_g020.1.br	Hom	Het	Hom	Hom	Hom	Hom	Hom	Hom	Hom	Hom	Hom	Hom	Het	Hom	Hom	Het	Ref	Het	Hom	Hom	Het
Pav_sc0000387.1	13641	G	*,C	missense_variant	MODERATE	p.Glu511Gln	Pav_sc0000387.1_g020.1.br	Hom	Ref	Hom	Hom	Hom	Hom	Hom	Hom	Hom	Hom	Het	Hom	Het	Hom	Hom	Het	Ref	Het	Het	Het	Het
Pav_sc0000387.1	13698	C	T	missense_variant	MODERATE	p.Arg530Cys	Pav_sc0000387.1_g020.1.br	Ref	Hom	Ref	Ref	Ref	Ref	Ref	Het	Ref	Het	Hom	Ref	Het	Ref	Ref	Hom	Hom	Hom	Hom	Het	Hom
Pav_sc0000387.1	13780	T	C	missense_variant	MODERATE	p.Ile557Thr	Pav_sc0000387.1_g020.1.br	Het	Het	Het	Het	Hom	./.	Het	Het	Het	Het	Het	Het	Het	Hom	Het	Ref	Ref	Ref	Ref	Ref	Ref
Pav_sc0000387.1	13832	T	G	missense_variant	MODERATE	p.Phe574Leu	Pav_sc0000387.1_g020.1.br	Hom	Hom	Hom	Hom	Hom	Hom	Hom	Hom	Hom	Hom	Hom	Hom	Hom	Hom	Hom	Hom	Hom	Hom	Hom	Hom	Hom
Pav_sc0000387.1	13876	C	T	missense_variant	MODERATE	p.Pro589Leu	Pav_sc0000387.1_g020.1.br	Ref	Het	Ref	Ref	Ref	Ref	Het	Ref	Ref	Ref	Het	Ref	Het	Ref	Ref	Ref	Het	Ref	Het	Ref	Ref
Pav_sc0000387.1	13889	G	A	synonymous_variant	LOW	p.Thr593Thr	Pav_sc0000387.1_g020.1.br	Ref	Het	Ref	Ref	Ref	Ref	Ref	Ref	Ref	Ref	Ref	Ref	Het	Ref	Ref	Het	Het	Het	Ref	Ref	Het
Pav_sc0000387.1	13922	T	C	synonymous_variant	LOW	p.Ser604Ser	Pav_sc0000387.1_g020.1.br	Ref	Het	Ref	Ref	Ref	Ref	Het	Ref	Ref	Ref	Het	Ref	Het	Ref	Ref	Ref	Het	Ref	Het	Ref	Ref
Pav_sc0000387.1	13924	G	A	missense_variant	MODERATE	p.Gly605Glu	Pav_sc0000387.1_g020.1.br	Ref	Het	Ref	Ref	Ref	Ref	Het	Ref	Ref	Ref	Het	Ref	Het	Ref	Ref	Ref	Het	Ref	Het	Ref	Ref
Pav_sc0000387.1	13930	C	T	missense_variant	MODERATE	p.Pro607Leu	Pav_sc0000387.1_g020.1.br	Hom	Het	Hom	Hom	Hom	Hom	Het	Hom	Hom	Hom	Ref	Hom	Het	Hom	Hom	Ref	Ref	Ref	Ref	Het	Ref
Pav_sc0000387.1	13944	C	T	missense_variant	MODERATE	p.Pro612Ser	Pav_sc0000387.1_g020.1.br	Ref	Het	Ref	Ref	Ref	Ref	Het	Ref	Ref	Ref	Het	Ref	Het	Ref	Ref	Ref	Het	Ref	Het	Ref	Ref
Pav_sc0000387.1	13945	C	T	missense_variant	MODERATE	p.Pro612Leu	Pav_sc0000387.1_g020.1.br	Ref	Het	Ref	Ref	Ref	Ref	Het	Ref	Ref	Ref	Het	Ref	Het	Ref	Ref	Ref	Het	Ref	Het	Ref	Ref
Pav_sc0000387.1	13947	G	A	missense_variant	MODERATE	p.Glu613Lys	Pav_sc0000387.1_g020.1.br	Hom	Ref	Hom	Hom	Hom	Hom	Het	Hom	Hom	Hom	Ref	Hom	Het	Hom	Hom	Ref	Ref	Ref	Ref	Het	Ref
Pav_sc0000387.1	13964	A	*,C	synonymous_variant	LOW	p.Leu618Leu	Pav_sc0000387.1_g020.1.br	Hom	Het	Hom	Hom	Hom	Hom	Hom	Hom	Hom	Hom	Het	Hom	Het	Hom	Hom	Het	Het	Het	Het	Het	Het
Pav_sc0000387.1	13965	C	*,T	missense_variant	MODERATE	p.Arg619Cys	Pav_sc0000387.1_g020.1.br	Ref	Het	Ref	Ref	Ref	Ref	Het	Ref	Ref	Ref	Het	Ref	Het	Ref	Ref	Het	Het	Het	Het	Het	Het
Pav_sc0000387.1	13966	G	*,T	missense_variant	MODERATE	p.Arg619Leu	Pav_sc0000387.1_g020.1.br	Ref	Het	Ref	Ref	Ref	Ref	Ref	Ref	Ref	Ref	Het	Ref	Het	Ref	Ref	Het	Het	Het	Het	Het	Het
Pav_sc0000387.1	13970	C	A	missense_variant	MODERATE	p.Asn620Lys	Pav_sc0000387.1_g020.1.br	Het	Ref	Het	Ref	Het	Het	Ref	Het	Het	Het	Ref	Ref	Het	Het	Het	Ref	Ref	Ref	Ref	Het	Ref
Pav_sc0000387.1	13978	C	T	missense_variant	MODERATE	p.Thr623Met	Pav_sc0000387.1_g020.1.br	Ref	Het	Ref	Ref	Ref	Ref	Ref	Ref	Ref	Ref	Het	Ref	Het	Ref	Ref	Hom	Het	Hom	Het	Het	Hom
Pav_sc0000387.1	13988	C	T	synonymous_variant	LOW	p.Ile626Ile	Pav_sc0000387.1_g020.1.br	Ref	Het	Ref	Ref	Ref	Ref	Het	Ref	Ref	Ref	Het	Ref	Het	Ref	Ref	Ref	Het	Ref	Het	Ref	Ref
Pav_sc0000387.1	13990	A	G	missense_variant	MODERATE	p.Lys627Arg	Pav_sc0000387.1_g020.1.br	Ref	Het	Ref	Ref	Ref	Ref	Het	Ref	Ref	Ref	Het	Ref	Het	Ref	Ref	Ref	Het	Ref	Het	Ref	Ref
Pav_sc0000387.1	14057	G	A	missense_variant	MODERATE	p.Met649Ile	Pav_sc0000387.1_g020.1.br	Ref	Het	Ref	Ref	Ref	Ref	Het	Ref	Ref	Ref	Het	Ref	Het	Ref	Ref	Ref	Het	Ref	Het	Ref	Ref
Pav_sc0000387.1	14062	G	A	missense_variant	MODERATE	p.Arg651His	Pav_sc0000387.1_g020.1.br	Ref	Het	Ref	Ref	Ref	Ref	Ref	Ref	Ref	Ref	Het	Ref	Het	Ref	Ref	Hom	Het	Hom	Het	Hom	Hom
Pav_sc0000387.1	14154	G	T	stop_gained	HIGH	p.Glu682*	Pav_sc0000387.1_g020.1.br	Ref	Ref	Ref	Ref	Ref	Ref	Ref	Ref	Ref	Ref	Het	Ref	Ref	Ref	Ref	Het	Ref	Het	Het	Het	Het
Pav_sc0000387.1	14259	G	A	missense_variant	MODERATE	p.Asp717Asn	Pav_sc0000387.1_g020.1.br	./.	Ref	./.	./.	./.	./.	Ref	./.	./.	./.	Ref	./.	Het	./.	./.	Ref	Ref	Ref	Ref	Ref	Ref
Pav_sc0000387.1	14293	T	*,C	missense_variant	MODERATE	p.Val728Ala	Pav_sc0000387.1_g020.1.br	./.	Het	./.	./.	./.	./.	Hom	./.	./.	./.	Het	./.	Het	./.	./.	Hom	Het	Hom	Het	Hom	Hom
Pav_sc0000387.1	14378	G	A	synonymous_variant	LOW	p.Leu756Leu	Pav_sc0000387.1_g020.1.br	./.	Het	./.	./.	./.	./.	Ref	./.	./.	./.	Het	./.	Het	./.	./.	Hom	Het	Hom	Het	Hom	Hom
Pav_sc0000387.1	23719	T	G	missense_variant	MODERATE	p.Ser197Arg	Pav_sc0000387.1_g040.1.br	Hom	Hom	Hom	Het	Het	Hom	Hom	Hom	Het	Het	Hom	Het	Hom	Hom	Het	Hom	Hom	Hom	Hom	Hom	Hom
Pav_sc0000387.1	23774	A	G	synonymous_variant	LOW	p.Val178Val	Pav_sc0000387.1_g040.1.br	Ref	Ref	Ref	Ref	Ref	Ref	Ref	Ref	Ref	Ref	Ref	Ref	Het	Ref	Ref	Ref	Ref	Ref	Ref	Ref	Ref
Pav_sc0000387.1	23882	A	G	synonymous_variant	LOW	p.Tyr142Tyr	Pav_sc0000387.1_g040.1.br	Ref	Het	Ref	Ref	Ref	Ref	Ref	Ref	Ref	Ref	Het	Ref	Ref	Ref	Ref	Ref	Het	Ref	Het	Ref	Ref
Pav_sc0000387.1	24000	C	T	missense_variant	MODERATE	p.Arg103Lys	Pav_sc0000387.1_g040.1.br	Het	Ref	Het	Het	Het	Het	Ref	Het	Ref	Het	Het	Het	Het	Het	Het	Ref	Ref	Ref	Ref	Het	Ref
Pav_sc0000387.1	24004	A	C	missense_variant	MODERATE	p.Ser102Ala	Pav_sc0000387.1_g040.1.br	Het	Ref	Het	Het	Het	Het	Ref	Het	Ref	Het	Ref	Het	Het	Het	Het	Ref	Ref	Ref	Ref	Het	Ref
Pav_sc0000387.1	24009	T	C	missense_variant	MODERATE	p.Gln100Arg	Pav_sc0000387.1_g040.1.br	Het	Hom	Het	Het	Het	Het	Hom	Het	Het	Het	Hom	Het	Het	Het	Het	Hom	Hom	Hom	Hom	Het	Hom
Pav_sc0000387.1	24029	A	G	synonymous_variant	LOW	p.Tyr93Tyr	Pav_sc0000387.1_g040.1.br	Het	Hom	Het	Het	Het	Het	Het	Het	Het	Het	Hom	Het	Het	Het	Het	Hom	Hom	Hom	Hom	Het	Hom
Pav_sc0000387.1	24048	C	T	missense_variant	MODERATE	p.Gly87Glu	Pav_sc0000387.1_g040.1.br	Hom	Hom	Hom	Het	Het	Hom	Hom	Hom	Het	Het	Hom	Het	Hom	Hom	Het	Hom	Hom	Hom	Hom	Hom	Hom
Pav_sc0000387.1	24058	T	C	missense_variant	MODERATE	p.Ile84Val	Pav_sc0000387.1_g040.1.br	Ref	Het	Het	Ref	Ref	Ref	Ref	Ref	Ref	Ref	Ref	Ref	Ref	Ref	Ref	Ref	Het	Het	Ref	Ref	Ref
Pav_sc0000387.1	24086	A	G	synonymous_variant	LOW	p.Val74Val	Pav_sc0000387.1_g040.1.br	Ref	Ref	Ref	Ref	Ref	Ref	Ref	Ref	Ref	Ref	Ref	Ref	Het	Ref	Ref	Ref	Ref	Ref	Ref	Ref	Ref
Pav_sc0000387.1	24103	C	G	missense_variant	MODERATE	p.Val69Leu	Pav_sc0000387.1_g040.1.br	Ref	Ref	Ref	Ref	Ref	Ref	Het	Ref	Ref	Ref	Ref	Ref	Ref	Ref	Ref	Ref	Ref	Ref	Ref	Ref	Ref
Pav_sc0000387.1	24137	A	*,G	synonymous_variant	LOW	p.Asp57Asp	Pav_sc0000387.1_g040.1.br	Hom	Het	Het	Hom	Het	Het	Hom	Het	Het	Het	Hom	Hom	Het	Het	Het	Het	Het	Het	Hom	Het	Het
Pav_sc0000387.1	24234	G	A	missense_variant	MODERATE	p.Ser25Phe	Pav_sc0000387.1_g040.1.br	Ref	Ref	Ref	Ref	Ref	Ref	Ref	Het	Ref	Ref	Ref	Ref	Ref	Ref	Ref	Ref	Ref	Ref	Ref	Ref	Het
Pav_sc0000387.1	24276	A	G	missense_variant	MODERATE	p.Leu11Ser	Pav_sc0000387.1_g040.1.br	Ref	Ref	Ref	Ref	Ref	Ref	Ref	Het	Ref	Ref	Ref	Ref	Ref	Ref	Ref	Het	Ref	Het	Ref	Ref	Het
Pav_sc0000387.1	24279	A	T	missense_variant	MODERATE	p.Leu10His	Pav_sc0000387.1_g040.1.br	Ref	Ref	Ref	Ref	Ref	Ref	Ref	Het	Ref	Ref	Ref	Ref	Ref	Ref	Ref	Het	Ref	Het	Ref	Ref	Het
Pav_sc0000398.1	53276	A	G	missense_variant	MODERATE	p.Val845Ala	Pav_sc0000398.1_g090.1.mk	Ref	Ref	Ref	Ref	Het	Ref	Ref	Ref	Ref	Het	Ref	Het	Ref	Ref	Ref	Het	Het	Het	Het	Hom	Het
Pav_sc0000398.1	53477	T	C	missense_variant	MODERATE	p.Asn778Ser	Pav_sc0000398.1_g090.1.mk	Hom	Hom	Het	Hom	Hom	Het	Het	Hom	Hom	Hom	Het	Hom	Hom	Het	Hom	Hom	Hom	Hom	Hom	Hom	Hom
Pav_sc0000398.1	54210	A	C	missense_variant	MODERATE	p.Ser534Ala	Pav_sc0000398.1_g090.1.mk	Ref	Ref	Het	Ref	Het	Het	Het	Ref	Ref	Het	Het	Het	Het	Het	Ref	Het	Het	Het	Het	Hom	Het
Pav_sc0000398.1	54469	G	T	missense_variant	MODERATE	p.Phe447Leu	Pav_sc0000398.1_g090.1.mk	Ref	Ref	Het	Ref	Het	Het	Het	Ref	Ref	Het	Het	Het	Het	Het	Ref	Het	Het	Het	Het	Hom	Het
Pav_sc0000398.1	54520	C	T	synonymous_variant	LOW	p.Glu430Glu	Pav_sc0000398.1_g090.1.mk	Ref	Ref	Het	Ref	Het	Het	Het	Ref	Ref	Het	Het	Het	Het	Het	Ref	Het	Het	Het	Het	Hom	Het
Pav_sc0000398.1	54974	G	T	missense_variant	MODERATE	p.Ala279Asp	Pav_sc0000398.1_g090.1.mk	Ref	Ref	Het	Ref	Het	Het	Het	Hom	Ref	Het	Het	Het	Het	Het	Ref	Het	Het	Het	Het	Hom	Hom
Pav_sc0000398.1	55597	T	G	synonymous_variant	LOW	p.Leu132Leu	Pav_sc0000398.1_g090.1.mk	Hom	Hom	Het	Hom	Het	Het	Het	Hom	Hom	Het	Het	Het	Het	Het	Hom	Het	Het	Het	Het	Ref	Het
Pav_sc0000428.1	22844	C	G	missense_variant	MODERATE	p.Pro77Ala	Pav_sc0000428.1_g050.1.mk	Ref	Ref	Ref	Ref	Ref	Ref	Ref	Ref	Ref	Ref	Ref	Ref	Het	Ref	Ref	Ref	Ref	Ref	Ref	Ref	Ref
Pav_sc0000428.1	22873	G	C	synonymous_variant	LOW	p.Leu86Leu	Pav_sc0000428.1_g050.1.mk	Ref	Ref	Ref	Ref	Ref	Ref	Ref	Ref	Ref	Ref	Ref	Ref	Het	Ref	Ref	Ref	Ref	Ref	Ref	Ref	Ref
Pav_sc0000428.1	22976	G	A	missense_variant	MODERATE	p.Ala121Thr	Pav_sc0000428.1_g050.1.mk	Ref	Ref	Ref	Ref	Ref	Ref	Ref	Ref	Ref	Ref	Ref	Ref	Het	Ref	Ref	Ref	Ref	Ref	Ref	Ref	Ref
Pav_sc0000428.1	23100	C	T	missense_variant	MODERATE	p.Ala162Val	Pav_sc0000428.1_g050.1.mk	Ref	Ref	Ref	Ref	Ref	Ref	Ref	Ref	Ref	Ref	Ref	Ref	Het	Ref	Ref	Ref	Ref	Ref	Ref	Ref	Ref
Pav_sc0000428.1	23275	T	A	intron_variant	MODIFIER		Pav_sc0000428.1_g050.1.mk	Ref	Ref	Ref	Ref	Ref	Ref	Ref	Ref	Ref	Ref	Ref	Ref	Het	Ref	Ref	Ref	Ref	Ref	Ref	Ref	Ref
Pav_sc0000428.1	23317	T	C	intron_variant	MODIFIER		Pav_sc0000428.1_g050.1.mk	Ref	Ref	Ref	Ref	Ref	Ref	Ref	Ref	Ref	Ref	Ref	Ref	Het	Ref	Ref	Ref	Ref	Ref	Ref	Ref	Ref
Pav_sc0000428.1	23358	A	G	intron_variant	MODIFIER		Pav_sc0000428.1_g050.1.mk	Ref	Ref	Ref	Ref	Ref	Ref	Ref	Ref	Ref	Ref	Ref	Ref	Het	Ref	Ref	Ref	Ref	Ref	Ref	Ref	Ref
Pav_sc0000428.1	23390	C	A	intron_variant	MODIFIER		Pav_sc0000428.1_g050.1.mk	Ref	Ref	Ref	Ref	Ref	Ref	Ref	Ref	Ref	Ref	Ref	Ref	Het	Ref	Ref	Ref	Ref	Ref	Ref	Ref	Ref
Pav_sc0000428.1	42935	G	T	stop_gained	HIGH	p.Glu41*	Pav_sc0000428.1_g070.1.mk	Ref	Ref	Ref	Ref	Ref	Ref	Ref	Ref	Ref	Ref	Ref	Ref	Het	Ref	Ref	Ref	Ref	Ref	Ref	Ref	Ref
Pav_sc0000428.1	43597	A	C	missense_variant	MODERATE	p.Glu166Asp	Pav_sc0000428.1_g070.1.mk	Ref	Ref	Ref	Ref	Ref	Ref	Ref	Ref	Ref	Ref	Ref	Ref	Het	Ref	Ref	Ref	Ref	Ref	Ref	Ref	Ref
Pav_sc0000428.1	43663	A	G	splice_region_variant&synonymous_variant	LOW	p.Ala188Ala	Pav_sc0000428.1_g070.1.mk	Ref	Ref	Ref	Ref	Ref	Ref	Ref	Ref	Ref	Ref	Ref	Ref	Het	Ref	Ref	Ref	Ref	Ref	Ref	Ref	Ref
Pav_sc0000567.1	391439	C	T	missense_variant	MODERATE	p.Val112Met	Pav_sc0000567.1_g660.1.br	Ref	Ref	Ref	Ref	Ref	Ref	Ref	Ref	Ref	Ref	Ref	Ref	Ref	Ref	Het	Ref	Ref	Ref	Ref	Ref	Ref
Pav_sc0000567.1	391710	C	A	intron_variant	MODIFIER		Pav_sc0000567.1_g660.1.br	Ref	Ref	Ref	Ref	Ref	Ref	Ref	Het	Ref	Ref	Ref	Ref	Ref	Ref	Ref	Ref	Ref	Ref	Ref	Ref	Ref
Pav_sc0000567.1	391751	A	T	intron_variant	MODIFIER		Pav_sc0000567.1_g660.1.br	Hom	Hom	Hom	Hom	Hom	Hom	Hom	Hom	Hom	Hom	Hom	Hom	Hom	Hom	Hom	Hom	Hom	Hom	Hom	Hom	Hom
Pav_sc0000567.1	391810	G	A	intron_variant	MODIFIER		Pav_sc0000567.1_g660.1.br	Ref	Ref	Ref	Ref	Ref	Ref	Ref	Ref	Ref	Ref	Ref	Ref	Ref	Ref	Het	Ref	Ref	Ref	Ref	Ref	Ref
Pav_sc0000567.1	392014	A	G	intron_variant	MODIFIER		Pav_sc0000567.1_g660.1.br	Ref	Ref	Ref	Ref	Ref	Ref	Ref	Het	Ref	Ref	Ref	Ref	Ref	Ref	Ref	Ref	Ref	Ref	Ref	Ref	Ref
Pav_sc0000598.1	87344	C	G	missense_variant	MODERATE	p.His136Asp	Pav_sc0000598.1_g240.1.mk	Hom	Het	Hom	Hom	Hom	Hom	Het	Het	Hom	Hom	Het	Hom	Het	Hom	Ref	Ref	Het	Ref	Hom	Het	Het
Pav_sc0000598.1	87345	A	G	missense_variant	MODERATE	p.His136Arg	Pav_sc0000598.1_g240.1.mk	Hom	Het	Hom	Hom	Hom	Hom	Het	Het	Hom	Hom	Het	Hom	Het	Hom	Ref	Ref	Het	Ref	Hom	Het	Het
Pav_sc0000598.1	87969	A	T	missense_variant	MODERATE	p.Thr308Ser	Pav_sc0000598.1_g240.1.mk	Het	Ref	Het	Ref	Ref	Ref	Het	Ref	Ref	Ref	Ref	Het	Ref	Ref	Ref	Ref	Ref	Ref	Ref	Het	Ref
Pav_sc0000598.1	88359	C	T	intron_variant	MODIFIER		Pav_sc0000598.1_g240.1.mk	Het	Ref	Het	Ref	Ref	Ref	Het	Ref	Ref	Ref	Ref	Het	Ref	Ref	Ref	Ref	Ref	Ref	Ref	Het	Ref
Pav_sc0000598.1	88645	G	A	missense_variant	MODERATE	p.Gly352Asp	Pav_sc0000598.1_g240.1.mk	Ref	Het	Ref	Ref	Ref	Ref	Het	Het	Ref	Ref	Het	Ref	Het	Ref	Hom	Hom	Het	Hom	Ref	Het	Het
Pav_sc0000598.1	88922	A	G	synonymous_variant	LOW	p.Val444Val	Pav_sc0000598.1_g240.1.mk	Ref	Ref	Ref	Ref	Ref	Ref	Ref	Ref	Ref	Ref	Ref	Ref	Ref	Ref	Ref	Ref	Ref	Ref	Het	Ref	Ref
Pav_sc0000608.1	79474	T	C	intron_variant	MODIFIER		Pav_sc0000608.1_g100.1.br	Ref	Het	Ref	Ref	Ref	Ref	Ref	Ref	Ref	Ref	Ref	Ref	Ref	Ref	Ref	Ref	Ref	Ref	Ref	Ref	Ref
Pav_sc0000608.1	79553	T	C	intron_variant	MODIFIER		Pav_sc0000608.1_g100.1.br	Hom	Hom	Het	Het	Ref	Het	Ref	Ref	Ref	Ref	Het	Het	Ref	Het	Ref	Het	Het	Het	Hom	Hom	Het
Pav_sc0000608.1	79649	G	T	missense_variant	MODERATE	p.Arg46Ile	Pav_sc0000608.1_g100.1.br	Ref	Het	Het	Ref	Ref	Ref	Ref	Ref	Ref	Ref	Het	Het	Ref	Het	Ref	Ref	Het	Ref	Het	Ref	Ref
Pav_sc0000613.1	39275	G	A	synonymous_variant	LOW	p.Val65Val	Pav_sc0000613.1_g070.1.br	Ref	Het	Het	Het	Het	Ref	Het	Ref	Ref	Ref	Het	Ref	Ref	Het	Het	Ref	Ref	Ref	Het	Het	Ref
Pav_sc0000647.1	11288	G	A	3_prime_UTR_variant	MODIFIER		Pav_sc0000647.1_g010.1.mk	Ref	Het	Ref	Ref	Ref	Ref	Ref	Ref	Ref	Ref	Ref	Ref	Ref	Ref	Ref	Het	Het	Het	Ref	Ref	Het
Pav_sc0000647.1	11410	G	A	stop_gained	HIGH	p.Arg333*	Pav_sc0000647.1_g010.1.mk	Ref	Ref	Ref	Ref	Ref	Ref	Ref	Ref	Ref	Ref	Ref	Ref	Het	Ref	Ref	Ref	Ref	Ref	Ref	Ref	Ref
Pav_sc0000647.1	11625	C	G	intron_variant	MODIFIER		Pav_sc0000647.1_g010.1.mk	Hom	Hom	Hom	Hom	Hom	Hom	Hom	Hom	Hom	Hom	Hom	Hom	Hom	Hom	Hom	Hom	Hom	Hom	Hom	Hom	Hom
Pav_sc0000647.1	11629	G	A	intron_variant	MODIFIER		Pav_sc0000647.1_g010.1.mk	Hom	Hom	Hom	Hom	Hom	Hom	Hom	Hom	Hom	Hom	Hom	Hom	Hom	Hom	Hom	Hom	Hom	Hom	Hom	Hom	Hom
Pav_sc0000647.1	11680	G	T	intron_variant	MODIFIER		Pav_sc0000647.1_g010.1.mk	Hom	Hom	Hom	Hom	Hom	Hom	Hom	Hom	Hom	Hom	Hom	Hom	Het	Hom	Hom	Hom	Hom	Hom	Hom	Hom	Hom
Pav_sc0000647.1	11958	A	T	synonymous_variant	LOW	p.Ala215Ala	Pav_sc0000647.1_g010.1.mk	Ref	Ref	Ref	Het	Het	Ref	Ref	Ref	Het	Het	Ref	Het	Ref	Ref	Het	Ref	Ref	Ref	Ref	Ref	Ref
Pav_sc0000647.1	12087	C	A	synonymous_variant	LOW	p.Leu172Leu	Pav_sc0000647.1_g010.1.mk	Ref	Ref	Ref	Ref	Ref	Ref	Het	Ref	Ref	Ref	Ref	Ref	Ref	Ref	Ref	Ref	Ref	Ref	Ref	Ref	Ref
Pav_sc0000647.1	12386	T	G	missense_variant	MODERATE	p.Lys73Gln	Pav_sc0000647.1_g010.1.mk	Ref	Het	Ref	Ref	Ref	Ref	Ref	Ref	Ref	Ref	Het	Ref	Ref	Ref	Ref	Ref	Het	Ref	Het	Ref	Ref
Pav_sc0000647.1	12569	T	C	missense_variant	MODERATE	p.Ile12Val	Pav_sc0000647.1_g010.1.mk	Ref	Ref	Het	Ref	Ref	Ref	Ref	Ref	Ref	Ref	Ref	Ref	Ref	Ref	Ref	Het	Ref	Het	Het	Ref	Het
Pav_sc0000647.1	13314	A	G	synonymous_variant	LOW	p.Ile89Ile	Pav_sc0000647.1_g020.1.br	Hom	Ref	./.	Hom	Hom	./.	Hom	./.	Hom	Hom	Het	./.	Ref	./.	Hom	Het	Het	Het	Het	Het	Het
Pav_sc0000647.1	13320	C	T	synonymous_variant	LOW	p.Gln87Gln	Pav_sc0000647.1_g020.1.br	Ref	Ref	./.	Ref	Ref	Ref	Ref	./.	Ref	Ref	Het	./.	Ref	./.	Ref	Het	Ref	Het	Het	Ref	Het
Pav_sc0000647.1	13354	G	A	missense_variant	MODERATE	p.Thr76Ile	Pav_sc0000647.1_g020.1.br	Hom	Ref	./.	Hom	Hom	Hom	Hom	./.	Hom	Hom	Het	Hom	Ref	./.	Hom	Ref	Het	Het	Het	Het	Het
Pav_sc0000647.1	13371	G	C	synonymous_variant	LOW	p.Ala70Ala	Pav_sc0000647.1_g020.1.br	Ref	Hom	./.	Ref	Ref	Ref	Ref	./.	Ref	Ref	Het	Ref	Hom	./.	Ref	Hom	Het	Het	Het	Het	Het
Pav_sc0000647.1	13372	G	A	missense_variant	MODERATE	p.Ala70Val	Pav_sc0000647.1_g020.1.br	Ref	Hom	./.	Ref	Ref	Ref	Ref	./.	Ref	Ref	Het	Ref	Hom	./.	Ref	Hom	Het	Het	Het	Het	Het
Pav_sc0000647.1	13385	C	A	missense_variant	MODERATE	p.Val66Phe	Pav_sc0000647.1_g020.1.br	Hom	Ref	./.	Hom	Hom	Hom	Hom	./.	Hom	Hom	Het	Hom	Ref	./.	Hom	Ref	Het	Het	Het	Het	Het
Pav_sc0000647.1	13392	T	G,A	synonymous_variant	LOW	p.Val63Val	Pav_sc0000647.1_g020.1.br	Hom	Hom	./.	Hom	Hom	Hom	Hom	./.	Hom	Hom	Het	Hom	Hom	./.	Hom	Hom	Het	Het	Het	Het	Het
Pav_sc0000647.1	13398	T	C	synonymous_variant	LOW	p.Ala61Ala	Pav_sc0000647.1_g020.1.br	Hom	Ref	./.	Hom	Hom	Hom	Hom	./.	Hom	Hom	Het	Hom	Ref	./.	Hom	Ref	Het	Het	Het	Het	Het
Pav_sc0000647.1	13430	C	T	missense_variant	MODERATE	p.Gly51Arg	Pav_sc0000647.1_g020.1.br	Ref	Ref	./.	Ref	Ref	Ref	Ref	./.	Ref	Ref	Het	Ref	Ref	./.	Ref	Het	Ref	Ref	Het	Het	Het
Pav_sc0000647.1	13439	G	C	missense_variant	MODERATE	p.Pro48Ala	Pav_sc0000647.1_g020.1.br	Hom	Ref	./.	Hom	Hom	Hom	Hom	./.	Hom	Hom	Het	Hom	Ref	./.	Hom	Ref	Het	Het	Het	Het	Het
Pav_sc0000647.1	13448	G	A	synonymous_variant	LOW	p.Leu45Leu	Pav_sc0000647.1_g020.1.br	Hom	Ref	./.	Hom	Hom	Hom	Hom	./.	Hom	Hom	Het	Hom	Ref	./.	Hom	Ref	Het	Het	Het	Het	Het
Pav_sc0000647.1	13497	A	T	synonymous_variant	LOW	p.Arg28Arg	Pav_sc0000647.1_g020.1.br	Hom	Het	./.	Hom	Hom	Hom	Hom	./.	Hom	Hom	Het	Hom	Ref	./.	Hom	Het	Het	Het	Het	Het	Het
Pav_sc0000647.1	13498	C	G	missense_variant	MODERATE	p.Arg28Pro	Pav_sc0000647.1_g020.1.br	Ref	Het	./.	Ref	Ref	Ref	Ref	./.	Ref	Ref	Het	Ref	Hom	./.	Ref	Het	Het	Het	Het	Het	Het
Pav_sc0000647.1	13499	G	A	missense_variant	MODERATE	p.Arg28Cys	Pav_sc0000647.1_g020.1.br	Ref	Het	./.	Ref	Ref	Ref	Ref	./.	Ref	Ref	Het	Ref	Hom	./.	Ref	Het	Het	Het	Het	Het	Het
Pav_sc0000647.1	13515	G	C	synonymous_variant	LOW	p.Ala22Ala	Pav_sc0000647.1_g020.1.br	Hom	Het	./.	Hom	Hom	Hom	Hom	./.	Hom	Hom	Het	Hom	Ref	./.	Hom	Het	Het	Het	Het	Het	Ref
Pav_sc0000647.1	23505	A	G	missense_variant	MODERATE	p.Lys12Arg	Pav_sc0000647.1_g030.1.br	Het	./.	Hom	Het	Het	Hom	Ref	Het	Het	Het	Het	Het	Hom	Hom	Het	Het	./.	Het	Het	Het	Het
Pav_sc0000647.1	23540	A	G	missense_variant	MODERATE	p.Ile24Val	Pav_sc0000647.1_g030.1.br	Ref	./.	Het	Ref	Het	Het	Ref	Ref	Het	Het	Het	Ref	Hom	Het	Het	Het	./.	Het	Het	Het	Het
Pav_sc0000647.1	23545	G	A	synonymous_variant	LOW	p.Ala25Ala	Pav_sc0000647.1_g030.1.br	Ref	./.	Ref	Ref	Ref	Ref	Ref	Ref	Ref	Ref	Het	Ref	Ref	Ref	Ref	Het	./.	Het	Het	Het	Het
Pav_sc0000647.1	23660	A	G	missense_variant	MODERATE	p.Ile64Val	Pav_sc0000647.1_g030.1.br	Ref	./.	Het	Ref	Het	Het	Ref	Ref	Het	Het	Hom	Ref	Hom	Het	Het	Hom	./.	Hom	Hom	Het	Hom
Pav_sc0000647.1	23714	T	A	missense_variant	MODERATE	p.Leu82Met	Pav_sc0000647.1_g030.1.br	Het	./.	Hom	Het	Het	Hom	Hom	Het	Het	Het	Hom	Het	Hom	Hom	Het	Hom	./.	Hom	Hom	Het	Hom
Pav_sc0000647.1	23916	G	T	missense_variant	MODERATE	p.Gln118His	Pav_sc0000647.1_g030.1.br	Hom	./.	Hom	Hom	Hom	Hom	Hom	Hom	Hom	Hom	Het	Hom	Hom	Hom	Hom	Het	./.	Het	Het	Het	Het
Pav_sc0000647.1	23919	G	T	missense_variant	MODERATE	p.Met119Ile	Pav_sc0000647.1_g030.1.br	Hom	./.	Hom	Hom	Hom	Hom	Hom	Hom	Hom	Hom	Hom	Hom	Hom	Hom	Hom	Hom	./.	Hom	Hom	Hom	Hom
Pav_sc0000647.1	24008	C	G	missense_variant	MODERATE	p.Ala149Gly	Pav_sc0000647.1_g030.1.br	Hom	./.	Hom	Hom	Hom	Hom	Hom	Hom	Hom	Hom	Het	Hom	Hom	Hom	Hom	Het	./.	Het	Het	Het	Het
Pav_sc0000647.1	24077	T	C	missense_variant	MODERATE	p.Phe172Ser	Pav_sc0000647.1_g030.1.br	Hom	./.	Hom	Hom	Hom	Hom	Hom	Hom	Hom	Hom	Hom	Hom	Hom	Hom	Hom	Hom	./.	Hom	Hom	Hom	Hom
Pav_sc0000647.1	24801	C	T	synonymous_variant	LOW	p.Tyr413Tyr	Pav_sc0000647.1_g030.1.br	Hom	./.	Hom	Hom	Hom	Hom	Hom	Hom	Hom	Hom	Het	Hom	Hom	Hom	Hom	Hom	./.	Het	Het	Het	Hom
Pav_sc0000647.1	24862	G	A	missense_variant	MODERATE	p.Gly434Arg	Pav_sc0000647.1_g030.1.br	Ref	./.	Ref	Ref	Ref	Ref	Ref	Ref	Ref	Ref	Het	Ref	Ref	Ref	Ref	Het	./.	Het	Het	Het	Het
Pav_sc0000713.1	21244	C	T	synonymous_variant	LOW	p.Leu372Leu	Pav_sc0000713.1_g060.1.br	Ref	Ref	Ref	Ref	Ref	Ref	Ref	Het	Ref	Ref	Het	Ref	Het	Ref	Ref	Het	Ref	Het	Het	Het	Het
Pav_sc0000713.1	21257	A	T	missense_variant	MODERATE	p.Asn376Ile	Pav_sc0000713.1_g060.1.br	Het	Het	Het	Het	Ref	Ref	Het	Hom	Het	Het	Het	Het	Het	Het	Het	Het	Het	Het	Het	Het	Het
Pav_sc0000713.1	21259	G	A	missense_variant	MODERATE	p.Val377Ile	Pav_sc0000713.1_g060.1.br	Ref	Ref	Het	Het	Ref	Ref	Ref	Het	Ref	Ref	Ref	Ref	Ref	Ref	Ref	Ref	Ref	Ref	Ref	Ref	Ref
Pav_sc0000713.1	21308	C	G	missense_variant	MODERATE	p.Thr393Ser	Pav_sc0000713.1_g060.1.br	Het	Het	Het	Het	Ref	Ref	Het	Het	Het	Het	Het	Het	Het	Het	Het	Het	Het	Het	Het	Het	Het
Pav_sc0000713.1	21312	A	T	missense_variant	MODERATE	p.Lys394Asn	Pav_sc0000713.1_g060.1.br	Het	Het	Het	Het	Ref	Ref	Het	Het	Het	Het	Het	Het	Het	Het	Het	Het	Het	Het	Het	Het	Het
Pav_sc0000713.1	21329	A	C	missense_variant	MODERATE	p.Asn400Thr	Pav_sc0000713.1_g060.1.br	Het	Ref	Ref	Ref	Ref	Ref	Ref	Ref	Ref	Ref	Ref	Ref	Ref	Ref	Ref	Ref	Ref	Ref	Ref	Ref	Ref
Pav_sc0000713.1	21443	C	T	missense_variant	MODERATE	p.Pro438Leu	Pav_sc0000713.1_g060.1.br	Ref	Ref	Het	Het	Ref	Ref	Ref	Het	Ref	Ref	Ref	Ref	Ref	Ref	Ref	Ref	Ref	Ref	Ref	Ref	Ref
Pav_sc0000713.1	21521	T	C	missense_variant	MODERATE	p.Val464Ala	Pav_sc0000713.1_g060.1.br	Ref	Ref	Ref	Ref	Ref	Ref	Ref	Het	Ref	Ref	Het	Ref	Het	Ref	Ref	Het	Ref	Het	Het	Het	Het
Pav_sc0000713.1	21734	C	T	missense_variant	MODERATE	p.Thr535Ile	Pav_sc0000713.1_g060.1.br	Ref	Ref	Het	Het	Ref	Ref	Ref	Hom	Ref	Ref	Het	Ref	Het	Ref	Ref	Het	Ref	Het	Het	Het	Het
Pav_sc0000713.1	21967	G	T	stop_gained	HIGH	p.Glu613*	Pav_sc0000713.1_g060.1.br	Ref	Ref	Het	Het	Ref	Ref	Ref	Hom	Ref	Ref	Het	Ref	Het	Ref	Ref	Het	Ref	Het	Het	Het	Het
Pav_sc0000713.1	21987	C	T	synonymous_variant	LOW	p.Arg619Arg	Pav_sc0000713.1_g060.1.br	Ref	Het	Ref	Ref	Ref	Ref	Het	Ref	Ref	Ref	Het	Ref	Ref	Ref	Ref	Ref	Ref	Ref	Het	Ref	Ref
Pav_sc0000713.1	21996	T	G	missense_variant	MODERATE	p.His622Gln	Pav_sc0000713.1_g060.1.br	Het	Hom	Hom	Hom	Hom	Hom	Hom	Hom	Hom	Hom	Hom	Hom	Hom	Hom	Hom	Hom	Hom	Hom	Hom	Hom	Hom
Pav_sc0000713.1	22034	C	T	missense_variant	MODERATE	p.Pro635Leu	Pav_sc0000713.1_g060.1.br	Ref	Ref	Ref	Ref	Ref	Ref	Ref	Ref	Ref	Ref	Het	Ref	Ref	Ref	Ref	Het	Ref	Het	Het	Het	Het
Pav_sc0000713.1	22080	C	T	synonymous_variant	LOW	p.Cys650Cys	Pav_sc0000713.1_g060.1.br	Ref	Het	Het	Het	Hom	Het	Het	Ref	Hom	Hom	Ref	Het	Het	Het	Hom	Het	Hom	Het	Ref	Het	Het
Pav_sc0000713.1	22121	C	T	missense_variant	MODERATE	p.Pro664Leu	Pav_sc0000713.1_g060.1.br	Ref	Ref	Het	Het	Ref	Ref	Ref	Hom	Ref	Ref	Het	Ref	Het	Ref	Ref	Het	Ref	Het	Het	Het	Het
Pav_sc0000713.1	22172	C	T	missense_variant	MODERATE	p.Ser681Leu	Pav_sc0000713.1_g060.1.br	Ref	Ref	Het	Het	Ref	Ref	Ref	Hom	Ref	Ref	Het	Ref	Het	Ref	Ref	Het	Ref	Het	Het	Het	Het
Pav_sc0000713.1	22206	G	A	missense_variant	MODERATE	p.Met692Ile	Pav_sc0000713.1_g060.1.br	Ref	Ref	Het	Het	Ref	Ref	Ref	Hom	Ref	Ref	Het	Ref	Het	Ref	Ref	Het	Ref	Het	Het	Het	Het
Pav_sc0000713.1	22337	A	G	missense_variant	MODERATE	p.Gln736Arg	Pav_sc0000713.1_g060.1.br	Ref	Ref	Het	Het	Ref	Ref	Ref	Hom	Ref	Ref	Het	Ref	Het	Ref	Ref	Het	Ref	Het	Het	Het	Het
Pav_sc0000713.1	22391	G	A	missense_variant	MODERATE	p.Gly754Asp	Pav_sc0000713.1_g060.1.br	Ref	Ref	Ref	Ref	Ref	Ref	Ref	Ref	Ref	Ref	Ref	Ref	Het	Ref	Ref	Ref	Ref	Ref	Ref	Ref	Ref
Pav_sc0000713.1	22572	C	G	synonymous_variant	LOW	p.Val814Val	Pav_sc0000713.1_g060.1.br	Ref	Ref	Het	Het	Ref	Ref	Ref	Hom	Ref	Ref	Het	Ref	Het	Ref	Ref	Het	Ref	Het	Het	Het	Het
Pav_sc0000713.1	22763	A	G	missense_variant	MODERATE	p.Glu878Gly	Pav_sc0000713.1_g060.1.br	Ref	Ref	Ref	Ref	Ref	Ref	Ref	Het	Ref	Ref	Ref	Ref	Het	Ref	Ref	Ref	Ref	Ref	Ref	Ref	Ref
Pav_sc0000714.1	66892	C	T	missense_variant	MODERATE	p.Thr54Ile	Pav_sc0000714.1_g070.1.br	Ref	Ref	Ref	Ref	Ref	Ref	Ref	Ref	Ref	Ref	Ref	Ref	Het	Ref	Ref	Ref	Ref	Ref	Ref	Ref	Ref
Pav_sc0000714.1	67159	C	A	missense_variant	MODERATE	p.Asp70Glu	Pav_sc0000714.1_g070.1.br	Ref	Ref	Ref	Ref	Ref	Ref	Ref	Het	Ref	Ref	Ref	Ref	Het	Ref	Ref	Ref	Ref	Ref	Ref	Ref	Het
Pav_sc0000714.1	67304	C	G	missense_variant	MODERATE	p.Pro119Ala	Pav_sc0000714.1_g070.1.br	Ref	Het	Ref	Ref	Ref	Ref	Ref	Ref	Ref	Ref	Ref	Ref	Het	Ref	Het	Het	Hom	Het	Het	Het	Het
Pav_sc0000714.1	67342	C	T	synonymous_variant	LOW	p.His131His	Pav_sc0000714.1_g070.1.br	Ref	Ref	Ref	Ref	Ref	Ref	Ref	Ref	Ref	Ref	Ref	Ref	Het	Ref	Ref	Ref	Ref	Ref	Ref	Ref	Ref
Pav_sc0000717.1	342	G	A	synonymous_variant	LOW	p.Pro73Pro	Pav_sc0000717.1_g010.1.br	Het	Hom	Het	Het	Het	Het	Ref	Het	Het	Het	Het	Het	Het	Hom	Het	Het	Hom	Het	Het	Het	Het
Pav_sc0000717.1	361	A	C,G	missense_variant	MODERATE	p.Ser80Arg_Gly	Pav_sc0000717.1_g010.1.br	Het	Hom	Het	Het	Het	Het	Hom	Het	Het	Het	Het	Het	Het	Hom	Het	Het	Hom	Het	Het	Het	Het
Pav_sc0000717.1	379	G	A	missense_variant	MODERATE	p.Asp86Asn	Pav_sc0000717.1_g010.1.br	Het	Ref	Het	Het	Het	Het	Hom	Het	Het	Het	Ref	Het	Het	Het	Het	Ref	Ref	Ref	Ref	Het	Ref
Pav_sc0000717.1	380	A	T	missense_variant	MODERATE	p.Asp86Val	Pav_sc0000717.1_g010.1.br	Het	Ref	Het	Het	Het	Het	Hom	Het	Het	Het	Ref	Het	Het	Het	Het	Ref	Ref	Ref	Ref	Het	Ref
Pav_sc0000717.1	384	C	A	synonymous_variant	LOW	p.Ile87Ile	Pav_sc0000717.1_g010.1.br	Het	Ref	Het	Het	Het	Het	Hom	Het	Het	Het	Ref	Het	Het	Het	Het	Ref	Ref	Ref	Ref	Het	Ref
Pav_sc0000717.1	386	T	A	missense_variant	MODERATE	p.Met88Lys	Pav_sc0000717.1_g010.1.br	Het	Hom	Het	Het	Het	Het	Ref	Het	Het	Het	Hom	Het	Het	Het	Het	Hom	Hom	Hom	Hom	Het	Hom
Pav_sc0000717.1	389	G	T	missense_variant	MODERATE	p.Gly89Val	Pav_sc0000717.1_g010.1.br	Het	Ref	Het	Het	Het	Het	Hom	Het	Het	Het	Ref	Het	Het	Het	Het	Ref	Ref	Ref	Ref	Ref	Ref
Pav_sc0000717.1	452	T	C	missense_variant	MODERATE	p.Met110Thr	Pav_sc0000717.1_g010.1.br	Ref	Ref	Ref	Ref	Ref	Ref	Ref	Ref	Ref	Ref	Het	Ref	Ref	Ref	Ref	Het	Ref	Het	Het	Het	Het
Pav_sc0000717.1	456	C	T	synonymous_variant	LOW	p.Gly111Gly	Pav_sc0000717.1_g010.1.br	Het	Ref	Het	Het	Ref	Het	Ref	Het	Ref	Ref	Ref	Het	Ref	Het	Ref	Ref	Ref	Ref	Ref	Ref	Ref
Pav_sc0000717.1	485	C	*,T	missense_variant	MODERATE	p.Thr121Ile	Pav_sc0000717.1_g010.1.br	Ref	Ref	Ref	Ref	Ref	Ref	Het	Het	Ref	Ref	Het	Ref	Ref	Ref	Ref	Het	Ref	Het	Het	Het	Het
Pav_sc0000717.1	555	A	C	missense_variant	MODERATE	p.Glu144Asp	Pav_sc0000717.1_g010.1.br	Ref	Ref	Ref	Ref	Ref	Ref	./.	Ref	Ref	Ref	Het	Ref	Ref	Ref	Ref	Het	Ref	Het	Het	Het	Het
Pav_sc0000717.1	577	A	G	missense_variant	MODERATE	p.Arg152Gly	Pav_sc0000717.1_g010.1.br	Hom	Het	Hom	Hom	Hom	Hom	./.	Hom	Hom	Hom	Hom	Hom	Het	Hom	Hom	Het	Hom	Hom	Hom	Hom	Het
Pav_sc0000717.1	604	A	G	missense_variant	MODERATE	p.Ser161Gly	Pav_sc0000717.1_g010.1.br	Hom	Het	Hom	Hom	Hom	Hom	./.	Hom	Hom	Hom	Hom	Hom	Het	Hom	Hom	Het	Het	Het	Het	Hom	Het
Pav_sc0000717.1	610	T	A	missense_variant	MODERATE	p.Ser163Thr	Pav_sc0000717.1_g010.1.br	Hom	Het	Hom	Hom	Hom	Hom	./.	Hom	Hom	Hom	Hom	Hom	Het	Hom	Hom	Het	Het	Het	Het	Het	Het
Pav_sc0000717.1	818	C	A	missense_variant	MODERATE	p.Thr232Lys	Pav_sc0000717.1_g010.1.br	Ref	./.	Ref	Ref	./.	Het	./.	Ref	Hom	./.	Ref	Het	./.	Ref	Ref	Het	./.	Het	Ref	Het	Ref
Pav_sc0000717.1	904	C	A	missense_variant	MODERATE	p.His261Asn	Pav_sc0000717.1_g010.1.br	./.	./.	./.	./.	./.	./.	./.	./.	./.	./.	Hom	./.	./.	./.	./.	Hom	./.	Hom	Hom	Hom	Hom
Pav_sc0000717.1	1110	C	A	stop_gained	HIGH	p.Tyr329*	Pav_sc0000717.1_g010.1.br	Ref	Het	Ref	Ref	Ref	Ref	./.	Ref	Ref	Ref	Ref	./.	Ref	Ref	./.	Ref	Ref	Ref	Ref	Het	Ref
Pav_sc0000717.1	1131	G	C	missense_variant	MODERATE	p.Glu336Asp	Pav_sc0000717.1_g010.1.br	Hom	Het	Hom	Hom	Hom	Hom	Ref	Het	Hom	Hom	Het	./.	Het	Hom	./.	Het	Het	Het	Ref	Het	Ref
Pav_sc0000717.1	1189	G	C	missense_variant	MODERATE	p.Asp356His	Pav_sc0000717.1_g010.1.br	Ref	Het	Ref	Ref	Ref	Ref	Hom	Het	Ref	Ref	Ref	./.	Ref	Ref	./.	Ref	Het	Het	Ref	Ref	Het
Pav_sc0000717.1	1191	C	T	synonymous_variant	LOW	p.Asp356Asp	Pav_sc0000717.1_g010.1.br	Ref	Het	Ref	Ref	Ref	Ref	Hom	Het	Ref	Ref	Ref	./.	Ref	Ref	./.	Ref	Het	Het	Ref	Ref	Het
Pav_sc0000717.1	1200	T	C	synonymous_variant	LOW	p.Cys359Cys	Pav_sc0000717.1_g010.1.br	Ref	Het	Ref	./.	Ref	Ref	Hom	Het	Ref	Ref	Ref	./.	Ref	Ref	./.	Het	Het	Het	Ref	Ref	Het
Pav_sc0000717.1	1210	A	G	missense_variant	MODERATE	p.Thr363Ala	Pav_sc0000717.1_g010.1.br	./.	Het	Ref	./.	./.	Ref	Hom	Hom	Ref	Ref	Ref	./.	Ref	Ref	./.	Het	Het	Het	Ref	Ref	Het
Pav_sc0000717.1	1211	C	A	missense_variant	MODERATE	p.Thr363Lys	Pav_sc0000717.1_g010.1.br	./.	Het	Ref	./.	./.	Ref	Hom	Hom	Ref	./.	Ref	./.	Ref	Ref	./.	Het	Het	Het	Ref	Ref	Het
Pav_sc0000759.1	303179	G	T	synonymous_variant	LOW	p.Gly369Gly	Pav_sc0000759.1_g540.1.br	Ref	Het	Het	Ref	Het	Het	Hom	Ref	Het	Ref	Het	Ref	Het	Ref	Het	Het	Het	Het	Het	Ref	Hom
Pav_sc0000759.1	303241	G	A	missense_variant	MODERATE	p.Leu349Phe	Pav_sc0000759.1_g540.1.br	Ref	Het	Het	Ref	Het	Het	Hom	Ref	Het	Ref	Het	Ref	Het	Ref	Het	Het	Het	Het	Het	Ref	Hom
Pav_sc0000759.1	303284	G	A	synonymous_variant	LOW	p.Phe334Phe	Pav_sc0000759.1_g540.1.br	Het	Het	Het	Het	Het	Hom	Hom	Ref	Het	Ref	Het	Het	Het	Ref	Het	Het	Het	Het	Het	Ref	Hom
Pav_sc0000759.1	303304	C	T	missense_variant	MODERATE	p.Val328Ile	Pav_sc0000759.1_g540.1.br	Het	Het	Het	Het	Het	Hom	Hom	Ref	Het	Ref	Het	Het	Het	Ref	Het	Het	Het	Het	Het	Ref	Hom
Pav_sc0000759.1	303434	T	C	synonymous_variant	LOW	p.Val284Val	Pav_sc0000759.1_g540.1.br	Het	Het	Het	Het	Het	Hom	Hom	Ref	Het	Ref	Het	Het	Het	Ref	Het	Het	Het	Het	Het	Ref	Hom
Pav_sc0000759.1	303619	G	T	missense_variant	MODERATE	p.Leu223Ile	Pav_sc0000759.1_g540.1.br	Ref	Ref	Ref	Ref	Ref	Ref	Ref	Ref	Ref	Ref	Ref	Ref	Ref	Ref	Ref	Ref	Ref	Ref	Ref	Ref	Het
Pav_sc0000759.1	303752	G	A	synonymous_variant	LOW	p.Tyr178Tyr	Pav_sc0000759.1_g540.1.br	Het	Ref	Ref	Het	Ref	Het	Ref	Ref	Ref	Ref	Ref	Het	Ref	Ref	Ref	Ref	Ref	Ref	Ref	Ref	Ref
Pav_sc0000759.1	303801	C	T	missense_variant	MODERATE	p.Arg162Lys	Pav_sc0000759.1_g540.1.br	Het	Het	Het	Het	Het	Hom	Hom	Ref	Het	Ref	Het	Het	Het	Ref	Het	Het	Het	Het	Het	Ref	Hom
Pav_sc0000878.1	23641	T	C	intergenic_region	MODIFIER		Pav_sc0000878.1_g070.1.mk	./.	Het	./.	Het	Het	./.	./.	Het	Het	Het	./.	./.	Het	./.	Het	Het	Het	Het	Het	Het	Het
Pav_sc0000878.1	23702	A	G	intergenic_region	MODIFIER		Pav_sc0000878.1_g070.1.mk	./.	Het	./.	Het	Het	./.	./.	Het	Het	Het	./.	./.	Het	./.	Het	Het	Het	Het	Het	Het	Het
Pav_sc0000878.1	23708	T	C	intergenic_region	MODIFIER		Pav_sc0000878.1_g070.1.mk	./.	Het	./.	Het	Het	./.	./.	Het	Het	Het	./.	./.	Het	./.	Het	Het	Het	Het	Het	Het	Het
Pav_sc0000878.1	23770	A	G	intergenic_region	MODIFIER		Pav_sc0000878.1_g070.1.mk	Hom	Het	./.	Het	Het	./.	./.	Het	Het	Het	./.	./.	Het	./.	Het	Het	Het	Het	Het	Het	Het
Pav_sc0000878.1	23784	T	C	intergenic_region	MODIFIER		Pav_sc0000878.1_g070.1.mk	Hom	Het	./.	Het	Het	./.	./.	Het	Het	Het	./.	./.	Het	./.	Het	Het	Het	Het	Het	Het	Het
Pav_sc0000878.1	23914	G	T	5_prime_UTR_premature_start_codon_gain_variant	LOW		Pav_sc0000878.1_g070.1.mk	./.	Het	./.	Het	Het	./.	./.	Het	Het	Het	./.	./.	Het	./.	Het	Het	Het	Het	Het	Het	Het
Pav_sc0000878.1	23918	A	G	5_prime_UTR_variant	MODIFIER		Pav_sc0000878.1_g070.1.mk	./.	Het	./.	Het	Het	./.	./.	Het	Het	Het	./.	./.	Het	./.	Het	Het	Het	Het	Het	Het	Het
Pav_sc0000878.1	23946	G	A	missense_variant	MODERATE	p.Ala3Thr	Pav_sc0000878.1_g070.1.mk	./.	Het	./.	Het	Het	./.	./.	Het	Het	Het	./.	./.	Het	./.	Het	Het	Het	Het	Het	Het	Het
Pav_sc0000878.1	24006	G	A	missense_variant	MODERATE	p.Asp23Asn	Pav_sc0000878.1_g070.1.mk	./.	Het	./.	Het	Het	./.	./.	Het	Het	Het	./.	./.	Het	./.	Het	Het	Het	Het	Het	Het	Het
Pav_sc0000878.1	24017	C	A	synonymous_variant	LOW	p.Thr26Thr	Pav_sc0000878.1_g070.1.mk	./.	Het	./.	Het	Het	./.	./.	Het	Het	Het	./.	./.	Het	./.	Het	Het	Het	Het	Het	Het	Het
Pav_sc0000878.1	24028	A	T	missense_variant	MODERATE	p.Glu30Val	Pav_sc0000878.1_g070.1.mk	./.	Het	./.	Het	Het	./.	./.	Het	Het	Het	./.	./.	Het	./.	Het	Het	Het	Het	Het	Het	Het
Pav_sc0000878.1	24037	G	A	missense_variant	MODERATE	p.Arg33Gln	Pav_sc0000878.1_g070.1.mk	./.	Het	./.	Het	Het	./.	./.	Het	Het	Het	./.	./.	Het	./.	Het	Het	Het	Het	Het	Het	Het
Pav_sc0000878.1	24049	C	A	missense_variant	MODERATE	p.Thr37Lys	Pav_sc0000878.1_g070.1.mk	./.	Het	./.	Het	Het	./.	./.	Het	Het	Het	./.	./.	Het	./.	Het	Het	Het	Het	Het	Het	Het
Pav_sc0000878.1	24053	T	A	missense_variant	MODERATE	p.Asn38Lys	Pav_sc0000878.1_g070.1.mk	./.	Het	./.	Het	Het	./.	./.	Het	Het	Het	./.	./.	Het	./.	Het	Het	Het	Het	Het	Het	Het
Pav_sc0000878.1	24062	G	C	missense_variant	MODERATE	p.Arg41Ser	Pav_sc0000878.1_g070.1.mk	./.	Het	./.	Het	Het	./.	./.	Het	Het	Het	./.	./.	Het	./.	Het	Het	Het	Het	Het	Het	Het
Pav_sc0000878.1	24080	T	G	missense_variant	MODERATE	p.Phe47Leu	Pav_sc0000878.1_g070.1.mk	./.	Het	./.	Het	Het	./.	./.	Het	Het	Het	./.	./.	Het	./.	Het	Het	Het	Het	Het	Het	Het
Pav_sc0000878.1	24089	G	A	synonymous_variant	LOW	p.Arg50Arg	Pav_sc0000878.1_g070.1.mk	./.	Het	./.	Het	Het	./.	./.	Het	Het	Het	./.	./.	Het	./.	Het	Het	Het	Het	Het	Het	Het
Pav_sc0000878.1	24131	C	A	synonymous_variant	LOW	p.Ala64Ala	Pav_sc0000878.1_g070.1.mk	./.	Het	./.	Het	Het	./.	./.	Ref	Het	Het	./.	./.	Het	./.	Het	Het	Het	Het	Het	Het	Het
Pav_sc0000878.1	24162	C	G	missense_variant	MODERATE	p.Pro75Ala	Pav_sc0000878.1_g070.1.mk	./.	Het	./.	Het	Het	./.	./.	Het	Het	Het	./.	./.	Het	./.	Het	Het	Het	Het	Het	Het	Het
Pav_sc0000878.1	24166	A	C	missense_variant	MODERATE	p.Asp76Ala	Pav_sc0000878.1_g070.1.mk	./.	Het	./.	Het	Het	./.	./.	Het	Het	Het	./.	./.	Het	./.	Het	Het	Het	Het	Het	Het	Het
Pav_sc0000878.1	24192	G	A	missense_variant	MODERATE	p.Ala85Thr	Pav_sc0000878.1_g070.1.mk	./.	Het	./.	Het	Het	./.	./.	Het	Het	Het	./.	./.	Het	./.	Het	Het	Het	Het	Het	Het	Het
Pav_sc0000878.1	24256	T	C	missense_variant	MODERATE	p.Leu106Pro	Pav_sc0000878.1_g070.1.mk	./.	Het	./.	Het	Het	./.	./.	Het	Het	Het	./.	./.	Het	./.	Het	Het	Het	Het	Het	Het	Het
Pav_sc0000878.1	24261	A	C	missense_variant	MODERATE	p.Lys108Gln	Pav_sc0000878.1_g070.1.mk	./.	Het	./.	Het	Het	./.	./.	Het	Het	Het	./.	./.	Het	./.	Het	Het	Het	Het	Het	Het	Het
Pav_sc0000878.1	24267	T	C	missense_variant	MODERATE	p.Cys110Arg	Pav_sc0000878.1_g070.1.mk	./.	Het	./.	Het	Het	./.	./.	Het	Het	Het	./.	./.	Het	./.	Het	Het	Het	Het	Het	Het	Het
Pav_sc0000878.1	24315	A	G	missense_variant	MODERATE	p.Lys126Glu	Pav_sc0000878.1_g070.1.mk	./.	Het	./.	Het	Het	./.	./.	Het	Het	Het	./.	./.	Het	./.	Het	Het	Het	Het	Het	Het	Het
Pav_sc0000878.1	24369	G	C	missense_variant	MODERATE	p.Asp144His	Pav_sc0000878.1_g070.1.mk	./.	Het	./.	Het	Het	./.	./.	Het	Het	Het	./.	./.	Het	./.	Het	Het	Het	Het	Het	Het	Het
Pav_sc0000878.1	24370	A	G,T	missense_variant	MODERATE	p.Asp144Gly_Val	Pav_sc0000878.1_g070.1.mk	./.	Het	./.	Het	Het	./.	./.	Het	Het	Het	./.	./.	Het	./.	Het	Het	Het	Het	Het	Het	Het
Pav_sc0000878.1	24378	A	G	missense_variant	MODERATE	p.Asn147Asp	Pav_sc0000878.1_g070.1.mk	./.	Ref	./.	Ref	Het	./.	./.	Het	Het	Ref	./.	./.	Ref	./.	Ref	Ref	Ref	Ref	Ref	Ref	Ref
Pav_sc0000878.1	24380	T	A	missense_variant	MODERATE	p.Asn147Lys	Pav_sc0000878.1_g070.1.mk	./.	Het	./.	Het	Het	./.	./.	Ref	Het	Het	./.	./.	Het	./.	Het	Het	Het	Het	Het	Het	Het
Pav_sc0000878.1	24381	A	T	missense_variant	MODERATE	p.Arg148Trp	Pav_sc0000878.1_g070.1.mk	./.	Het	./.	Het	Het	./.	./.	Ref	Het	Het	./.	./.	Het	./.	Het	Het	Het	Het	Het	Het	Het
Pav_sc0000878.1	24390	G	A	missense_variant	MODERATE	p.Glu151Lys	Pav_sc0000878.1_g070.1.mk	./.	Het	./.	Het	Het	./.	./.	Ref	Het	Het	./.	./.	Het	./.	Het	Het	Het	Het	Het	Het	Het
Pav_sc0000878.1	24396	A	C	missense_variant	MODERATE	p.Asn153His	Pav_sc0000878.1_g070.1.mk	./.	Het	./.	Het	Het	./.	./.	Ref	Het	Het	./.	./.	Het	./.	Het	Het	Het	Het	Het	Het	Het
Pav_sc0000878.1	24397	A	C	missense_variant	MODERATE	p.Asn153Thr	Pav_sc0000878.1_g070.1.mk	./.	Het	./.	Het	Het	./.	./.	Het	Het	Het	./.	./.	Het	./.	Het	Het	Het	Het	Het	Het	Het
Pav_sc0000878.1	24439	A	G	missense_variant	MODERATE	p.Asn167Ser	Pav_sc0000878.1_g070.1.mk	./.	Het	./.	Het	Het	./.	./.	Het	Het	Het	./.	./.	Het	./.	Het	Het	Het	Het	Het	Het	Het
Pav_sc0000878.1	24441	T	A	missense_variant	MODERATE	p.Leu168Met	Pav_sc0000878.1_g070.1.mk	./.	Het	./.	Het	Het	./.	./.	Het	Het	Het	./.	./.	Het	./.	Het	Het	Het	Het	Het	Het	Het
Pav_sc0000878.1	24443	G	A	synonymous_variant	LOW	p.Leu168Leu	Pav_sc0000878.1_g070.1.mk	./.	Het	./.	Het	Het	./.	./.	Het	Het	Het	./.	./.	Het	./.	Het	Het	Het	Het	Het	Het	Het
Pav_sc0000878.1	24490	C	A	missense_variant	MODERATE	p.Ser184Tyr	Pav_sc0000878.1_g070.1.mk	./.	Het	./.	Het	Het	./.	./.	Het	Het	Het	./.	./.	Het	./.	Het	Het	Het	Het	Het	Het	Het
Pav_sc0000878.1	24515	T	A	synonymous_variant	LOW	p.Ile192Ile	Pav_sc0000878.1_g070.1.mk	./.	Het	./.	Het	Het	./.	./.	Het	Het	Het	./.	./.	Het	./.	Het	Het	Het	Het	Het	Het	Het
Pav_sc0000878.1	24555	G	A	missense_variant	MODERATE	p.Glu206Lys	Pav_sc0000878.1_g070.1.mk	./.	Het	./.	Het	Het	./.	./.	Ref	Het	Het	./.	./.	Het	./.	Het	Het	Het	Het	Het	Het	Het
Pav_sc0000878.1	24600	A	G	missense_variant	MODERATE	p.Ile221Val	Pav_sc0000878.1_g070.1.mk	./.	Het	./.	Het	Het	./.	./.	Het	Het	Het	./.	./.	Het	./.	Het	Het	Het	Het	Het	Het	Het
Pav_sc0000878.1	24635	C	T	synonymous_variant	LOW	p.Asn232Asn	Pav_sc0000878.1_g070.1.mk	./.	Het	./.	Het	Het	./.	./.	Het	Het	Het	./.	./.	Het	./.	Het	Het	Het	Het	Het	Het	Het
Pav_sc0000878.1	24640	C	T	missense_variant	MODERATE	p.Ser234Leu	Pav_sc0000878.1_g070.1.mk	./.	Het	./.	Het	Het	./.	./.	Het	Het	Het	./.	./.	Het	./.	Het	Het	Het	Het	Het	Het	Het
Pav_sc0000878.1	24658	T	A	missense_variant	MODERATE	p.Ile240Lys	Pav_sc0000878.1_g070.1.mk	./.	Het	./.	Het	Het	./.	./.	Het	Het	Het	./.	./.	Het	./.	Het	Het	Het	Het	Het	Het	Het
Pav_sc0000878.1	24662	T	C	synonymous_variant	LOW	p.Asp241Asp	Pav_sc0000878.1_g070.1.mk	./.	Het	./.	Het	Het	./.	./.	Het	Het	Het	./.	./.	Het	./.	Het	Het	Het	Het	Het	Het	Het
Pav_sc0000878.1	24669	A	G	missense_variant	MODERATE	p.Ile244Val	Pav_sc0000878.1_g070.1.mk	./.	Het	./.	Het	Het	./.	./.	Het	Het	Het	./.	./.	Het	./.	Het	Het	Het	Het	Het	Het	Het
Pav_sc0000878.1	24711	A	G	missense_variant	MODERATE	p.Lys258Glu	Pav_sc0000878.1_g070.1.mk	./.	Het	./.	Het	Het	./.	./.	Ref	Het	Het	./.	./.	Het	./.	Het	Het	Het	Het	Het	Het	Het
Pav_sc0000878.1	24747	T	C	missense_variant	MODERATE	p.Ser270Pro	Pav_sc0000878.1_g070.1.mk	./.	Ref	./.	Ref	Het	./.	./.	Het	Het	Ref	./.	./.	Ref	./.	Ref	Ref	Ref	Ref	Ref	Ref	Ref
Pav_sc0000878.1	24806	C	T	synonymous_variant	LOW	p.Gly289Gly	Pav_sc0000878.1_g070.1.mk	./.	Het	./.	Het	Het	./.	./.	Het	Het	Het	./.	./.	Het	./.	Het	Het	Het	Het	Het	Het	Het
Pav_sc0000878.1	24824	A	T	synonymous_variant	LOW	p.Leu295Leu	Pav_sc0000878.1_g070.1.mk	./.	Het	./.	Het	Het	./.	./.	Het	Het	Het	./.	./.	Het	./.	Het	Het	Het	Het	Het	Het	Het
Pav_sc0000878.1	24855	C	A	missense_variant	MODERATE	p.Leu306Ile	Pav_sc0000878.1_g070.1.mk	./.	Het	./.	Het	Het	./.	./.	Het	Het	Het	./.	./.	Het	./.	Ref	Het	Het	Het	Het	Het	Het
Pav_sc0000878.1	24930	A	G	missense_variant	MODERATE	p.Thr331Ala	Pav_sc0000878.1_g070.1.mk	./.	Ref	./.	Ref	Het	./.	./.	Het	Het	Ref	./.	./.	Ref	./.	Ref	Ref	Ref	Ref	Ref	Ref	Ref
Pav_sc0000878.1	24932	T	C	synonymous_variant	LOW	p.Thr331Thr	Pav_sc0000878.1_g070.1.mk	./.	Ref	./.	Ref	Het	./.	./.	Het	Het	Ref	./.	./.	Ref	./.	Ref	Ref	Ref	Ref	Ref	Ref	Ref
Pav_sc0000878.1	24938	T	C	synonymous_variant	LOW	p.Tyr333Tyr	Pav_sc0000878.1_g070.1.mk	./.	Ref	./.	Ref	Het	./.	./.	Het	Het	Ref	./.	./.	Ref	./.	Ref	Ref	Ref	Ref	Ref	Ref	Ref
Pav_sc0000878.1	24948	C	T	synonymous_variant	LOW	p.Leu337Leu	Pav_sc0000878.1_g070.1.mk	./.	Ref	./.	Ref	Het	./.	./.	Het	Het	Ref	./.	./.	Ref	./.	Ref	Ref	Ref	Ref	Ref	Ref	Ref
Pav_sc0000878.1	24978	A	G	missense_variant	MODERATE	p.Arg347Gly	Pav_sc0000878.1_g070.1.mk	./.	Ref	./.	Ref	Het	./.	./.	Het	Het	Ref	./.	./.	Ref	./.	Ref	Ref	Ref	Ref	Ref	Ref	Ref
Pav_sc0000878.1	25061	A	C	synonymous_variant	LOW	p.Thr374Thr	Pav_sc0000878.1_g070.1.mk	./.	Ref	./.	Ref	Het	./.	./.	Het	Het	Ref	./.	./.	Ref	./.	Ref	Ref	Ref	Ref	Ref	Ref	Ref
Pav_sc0000878.1	25148	A	G	synonymous_variant	LOW	p.Leu403Leu	Pav_sc0000878.1_g070.1.mk	./.	Het	./.	Het	Het	./.	./.	Hom	Het	Het	./.	./.	Het	./.	Het	Het	Het	Het	Het	Het	Het
Pav_sc0000878.1	25163	C	*,T	synonymous_variant	LOW	p.Cys408Cys	Pav_sc0000878.1_g070.1.mk	./.	Het	./.	Het	Het	./.	./.	Het	Het	Het	./.	./.	Het	./.	Het	Het	Het	Het	Het	Het	Het
Pav_sc0000878.1	25171	T	A	missense_variant	MODERATE	p.Leu411Gln	Pav_sc0000878.1_g070.1.mk	./.	Het	./.	Het	Het	./.	./.	Het	Het	Het	./.	./.	Het	./.	Het	Het	Het	Het	Het	Het	Het
Pav_sc0000878.1	25172	A	G	synonymous_variant	LOW	p.Leu411Leu	Pav_sc0000878.1_g070.1.mk	./.	Het	./.	Het	Het	./.	./.	Hom	Het	Het	./.	./.	Het	./.	Het	Het	Het	Het	Het	Het	Het
Pav_sc0000878.1	25208	T	C	synonymous_variant	LOW	p.Ser423Ser	Pav_sc0000878.1_g070.1.mk	Ref	Het	./.	Het	Het	./.	./.	Hom	Het	Het	./.	./.	Het	./.	Het	Het	Het	Het	Het	Het	Het
Pav_sc0000878.1	25235	T	A	synonymous_variant	LOW	p.Ile432Ile	Pav_sc0000878.1_g070.1.mk	Ref	Het	./.	Het	Het	./.	./.	Hom	Het	Het	./.	./.	Het	./.	Het	Het	Het	Het	Het	Het	Het
Pav_sc0000878.1	25258	G	T	missense_variant	MODERATE	p.Cys440Phe	Pav_sc0000878.1_g070.1.mk	Ref	Het	./.	Het	Het	./.	./.	Het	Het	Het	./.	./.	Ref	./.	Het	Het	Het	Het	Het	Het	Het
Pav_sc0000878.1	25271	A	C	missense_variant	MODERATE	p.Glu444Asp	Pav_sc0000878.1_g070.1.mk	Ref	Ref	./.	Ref	Het	./.	./.	Het	Het	Ref	./.	./.	Ref	./.	Ref	Ref	Ref	Ref	Ref	Ref	Ref
Pav_sc0000878.1	25274	T	A	synonymous_variant	LOW	p.Leu445Leu	Pav_sc0000878.1_g070.1.mk	Ref	Het	./.	Het	Het	./.	./.	Het	Het	Het	./.	./.	Ref	./.	Ref	Ref	Het	Het	Het	Het	Het
Pav_sc0000878.1	25285	C	*,A	missense_variant	MODERATE	p.Thr449Lys	Pav_sc0000878.1_g070.1.mk	Ref	Ref	./.	Ref	Ref	./.	./.	Het	Het	Ref	./.	./.	Ref	./.	Ref	Ref	Ref	Het	Het	Ref	Ref
Pav_sc0000878.1	25307	A	T	synonymous_variant	LOW	p.Ile456Ile	Pav_sc0000878.1_g070.1.mk	./.	Ref	./.	Ref	Het	./.	./.	Hom	Het	Ref	./.	./.	Ref	./.	Ref	Ref	Ref	Ref	Ref	Ref	Ref
Pav_sc0000878.1	25313	T	C	synonymous_variant	LOW	p.Ile458Ile	Pav_sc0000878.1_g070.1.mk	./.	Ref	./.	Ref	Het	./.	./.	Hom	Het	Ref	./.	./.	Ref	./.	Ref	Ref	Ref	Ref	Ref	Ref	Ref
Pav_sc0000878.1	25355	T	G	missense_variant	MODERATE	p.Phe472Leu	Pav_sc0000878.1_g070.1.mk	Ref	Ref	./.	Ref	Het	./.	./.	Het	Het	Ref	./.	./.	Ref	./.	Ref	Ref	Ref	Ref	Ref	Ref	Ref
Pav_sc0000878.1	25359	A	G	missense_variant	MODERATE	p.Asn474Asp	Pav_sc0000878.1_g070.1.mk	Ref	Ref	./.	Ref	Het	./.	./.	Het	Het	Ref	./.	./.	Ref	./.	Ref	Ref	Ref	Ref	Ref	Ref	Ref
Pav_sc0000878.1	25366	T	C	missense_variant	MODERATE	p.Leu476Ser	Pav_sc0000878.1_g070.1.mk	Ref	Ref	./.	Ref	Het	./.	./.	Het	Het	Ref	./.	./.	Ref	./.	Ref	Ref	Ref	Ref	Ref	Ref	Ref
Pav_sc0000878.1	25421	C	A	missense_variant	MODERATE	p.Asp494Glu	Pav_sc0000878.1_g070.1.mk	Ref	Ref	./.	Ref	Het	./.	./.	Hom	Het	Ref	./.	./.	Ref	./.	Ref	Ref	Ref	Ref	Ref	Ref	Ref
Pav_sc0000878.1	25455	C	A	missense_variant	MODERATE	p.Pro506Thr	Pav_sc0000878.1_g070.1.mk	./.	Ref	./.	Ref	Het	./.	./.	Hom	Het	Ref	./.	./.	Ref	./.	Ref	Ref	Ref	Ref	Ref	Ref	Ref
Pav_sc0000878.1	25456	C	G	missense_variant	MODERATE	p.Pro506Arg	Pav_sc0000878.1_g070.1.mk	./.	Ref	./.	Ref	Het	./.	./.	Hom	Het	Ref	./.	./.	Ref	./.	Ref	Ref	Ref	Ref	Ref	Ref	Ref
Pav_sc0000878.1	25459	A	G	missense_variant	MODERATE	p.Asp507Gly	Pav_sc0000878.1_g070.1.mk	./.	Ref	./.	Ref	Het	./.	./.	Hom	Het	Ref	./.	./.	Ref	./.	Ref	Ref	Ref	Ref	Ref	Ref	Ref
Pav_sc0000878.1	25463	A	G	synonymous_variant	LOW	p.Leu508Leu	Pav_sc0000878.1_g070.1.mk	./.	Ref	./.	Ref	Het	./.	./.	Hom	Het	Ref	./.	./.	Ref	./.	Ref	Ref	Ref	Ref	Ref	Ref	Ref
Pav_sc0001065.1	16847	G	A	synonymous_variant	LOW	p.Gln81Gln	Pav_sc0001065.1_g050.1.br	Het	Het	Het	Ref	Het	Ref	Ref	Het	Het	Ref	Het	Het	Het	Ref	Ref	Ref	Ref	Ref	Ref	Het	Ref
Pav_sc0001065.1	16849	G	C	missense_variant	MODERATE	p.Arg82Thr	Pav_sc0001065.1_g050.1.br	Het	Ref	Ref	Het	Ref	Het	Ref	Het	Ref	Ref	Ref	Ref	Ref	Het	Ref	Ref	Het	Ref	Ref	Ref	Het
Pav_sc0001065.1	16854	C	G	missense_variant	MODERATE	p.His84Asp	Pav_sc0001065.1_g050.1.br	Het	Ref	Ref	Het	Ref	Het	Ref	Het	Ref	Ref	Ref	Ref	Ref	Het	Ref	Ref	Het	Ref	Ref	Ref	Het
Pav_sc0001065.1	16856	T	G	missense_variant	MODERATE	p.His84Gln	Pav_sc0001065.1_g050.1.br	Het	Ref	Ref	Het	Ref	Het	Ref	Het	Ref	Ref	Ref	Ref	Ref	Het	Ref	Ref	Het	Ref	Ref	Ref	Het
Pav_sc0001065.1	16863	A	G	missense_variant	MODERATE	p.Asn87Asp	Pav_sc0001065.1_g050.1.br	Het	Ref	Ref	Het	Ref	Het	Ref	Het	Ref	Ref	Ref	Ref	Ref	Het	Ref	Ref	Het	Ref	Ref	Ref	Het
Pav_sc0001065.1	16879	C	A	missense_variant	MODERATE	p.Ala92Glu	Pav_sc0001065.1_g050.1.br	Ref	Het	Ref	Ref	Ref	Ref	Ref	Het	Ref	Ref	Ref	Ref	Ref	Ref	Ref	Ref	Ref	Het	Ref	Ref	Ref
Pav_sc0001065.1	16883	A	T	synonymous_variant	LOW	p.Ser93Ser	Pav_sc0001065.1_g050.1.br	Het	Ref	Ref	Het	Ref	Het	Ref	Het	Ref	Ref	Ref	Ref	Ref	Het	Ref	Ref	Het	Ref	Ref	Ref	Het
Pav_sc0001065.1	16886	A	G	synonymous_variant	LOW	p.Leu94Leu	Pav_sc0001065.1_g050.1.br	Ref	Het	Ref	Ref	Ref	Ref	Ref	Het	Ref	Ref	Ref	Ref	Ref	Ref	Ref	Ref	Ref	Het	Ref	Ref	Ref
Pav_sc0001065.1	16909	C	A	missense_variant	MODERATE	p.Thr102Lys	Pav_sc0001065.1_g050.1.br	Het	Ref	Ref	Het	Ref	Het	Ref	Het	Ref	Ref	Ref	Ref	Ref	Het	Ref	Ref	Het	Ref	Ref	Ref	Het
Pav_sc0001065.1	16912	T	C	missense_variant	MODERATE	p.Leu103Ser	Pav_sc0001065.1_g050.1.br	Het	Ref	Ref	Het	Ref	Het	Ref	Het	Ref	Ref	Ref	Ref	Ref	Ref	Ref	Ref	Het	Ref	Ref	Ref	Het
Pav_sc0001065.1	16920	G	C	missense_variant	MODERATE	p.Asp106His	Pav_sc0001065.1_g050.1.br	Het	Ref	Ref	Het	Ref	Het	Ref	Hom	Ref	Ref	Ref	Ref	Ref	Het	Ref	Ref	Ref	Het	Ref	Ref	Ref
Pav_sc0001065.1	16946	T	A	missense_variant	MODERATE	p.Asn114Lys	Pav_sc0001065.1_g050.1.br	Ref	Ref	Ref	Het	Ref	Ref	Ref	./.	Ref	Ref	Ref	Ref	Ref	Het	Ref	Ref	Ref	Ref	Ref	Ref	Ref
Pav_sc0001065.1	17052	A	G	missense_variant	MODERATE	p.Thr150Ala	Pav_sc0001065.1_g050.1.br	Ref	Ref	Ref	Ref	Ref	Ref	Het	./.	Ref	Het	Ref	Ref	Ref	Ref	Ref	Ref	Ref	Ref	Ref	Ref	Ref
Pav_sc0001065.1	17609	T	G	intron_variant	MODIFIER		Pav_sc0001065.1_g050.1.br	Ref	Ref	Ref	Het	Ref	Het	Ref	Ref	Ref	Ref	Ref	Ref	Ref	Het	Ref	Ref	Ref	Ref	Ref	Ref	Ref
Pav_sc0001065.1	17946	T	C	intron_variant	MODIFIER		Pav_sc0001065.1_g050.1.br	Ref	Het	Ref	Ref	Ref	Ref	Ref	./.	Ref	Ref	Het	Ref	Het	Ref	Ref	Hom	Hom	Hom	Ref	Ref	Hom
Pav_sc0001065.1	18569	G	C	intron_variant	MODIFIER		Pav_sc0001065.1_g050.1.br	Het	Ref	Ref	Het	Ref	Het	Ref	Ref	Ref	Ref	Ref	Ref	Ref	Ref	Ref	Ref	Ref	Ref	Ref	Ref	Het
Pav_sc0001065.1	18574	C	A	intron_variant	MODIFIER		Pav_sc0001065.1_g050.1.br	Het	Ref	Ref	Het	Ref	Het	Ref	Ref	Ref	Ref	Ref	Ref	Ref	Ref	Ref	Ref	Ref	Ref	Ref	Ref	Het
Pav_sc0001065.1	18675	G	C	intron_variant	MODIFIER		Pav_sc0001065.1_g050.1.br	Het	Ref	Ref	Ref	Ref	Ref	Ref	Het	Ref	Ref	Ref	Ref	Ref	Ref	Ref	Ref	Het	Ref	Ref	Ref	Ref
Pav_sc0001065.1	18860	T	C	intron_variant	MODIFIER		Pav_sc0001065.1_g050.1.br	Het	Ref	Ref	Ref	Ref	Het	Ref	Hom	Ref	Ref	Ref	Ref	Ref	Het	Ref	Het	Het	Het	Het	Het	Het
Pav_sc0001065.1	18896	G	A	intron_variant	MODIFIER		Pav_sc0001065.1_g050.1.br	Ref	Ref	Ref	Ref	Ref	Ref	Ref	Het	Ref	Ref	Ref	Ref	Ref	Ref	Ref	Het	Ref	Ref	Ref	Het	Ref
Pav_sc0001065.1	18907	A	T	intron_variant	MODIFIER		Pav_sc0001065.1_g050.1.br	Ref	Ref	Ref	Ref	Ref	Ref	Ref	Het	Ref	Ref	Ref	Ref	Ref	Ref	Ref	Het	Ref	Ref	Het	Het	Ref
Pav_sc0001065.1	18908	A	T	intron_variant	MODIFIER		Pav_sc0001065.1_g050.1.br	Ref	Ref	Ref	Ref	Ref	Ref	Ref	Het	Ref	Ref	Ref	Ref	Ref	Ref	Ref	Het	Ref	Ref	Het	Het	Ref
Pav_sc0001065.1	18947	C	T	intron_variant	MODIFIER		Pav_sc0001065.1_g050.1.br	Het	Ref	Ref	Het	Ref	Het	Ref	Ref	Ref	Ref	Ref	Ref	Ref	Het	Ref	Ref	Het	Ref	Ref	Ref	Het
Pav_sc0001065.1	18953	C	T	intron_variant	MODIFIER		Pav_sc0001065.1_g050.1.br	Ref	Ref	Ref	Ref	Ref	Ref	Ref	Het	Ref	Ref	Ref	Ref	Ref	Ref	Ref	Het	Ref	Het	Het	Het	Ref
Pav_sc0001065.1	18985	G	A	intron_variant	MODIFIER		Pav_sc0001065.1_g050.1.br	Het	Ref	Ref	Ref	Ref	Ref	Ref	Het	Ref	Ref	Ref	Ref	Ref	Het	Ref	Ref	Het	Ref	Ref	Ref	Ref
Pav_sc0001065.1	18988	G	A	intron_variant	MODIFIER		Pav_sc0001065.1_g050.1.br	Ref	Ref	Ref	Het	Ref	Het	Ref	Het	Ref	Ref	Ref	Ref	Ref	Het	Ref	Ref	Het	Ref	Ref	Ref	Het
Pav_sc0001065.1	18990	T	A	intron_variant	MODIFIER		Pav_sc0001065.1_g050.1.br	Het	Ref	Ref	Ref	Ref	Ref	Ref	Het	Ref	Ref	Ref	Ref	Ref	Het	Ref	Ref	Het	Ref	Ref	Ref	Ref
Pav_sc0001065.1	18996	T	C	intron_variant	MODIFIER		Pav_sc0001065.1_g050.1.br	Het	Ref	Ref	Het	Ref	Het	Ref	Ref	Ref	Ref	Ref	Ref	Ref	Het	Ref	Ref	Het	Ref	Ref	Ref	Het
Pav_sc0001065.1	19009	G	C	missense_variant	MODERATE	p.Gly265Arg	Pav_sc0001065.1_g050.1.br	Het	Ref	Ref	Het	Ref	Het	Ref	Ref	Ref	Ref	Ref	Ref	Ref	Het	Ref	Ref	Het	Ref	Ref	Ref	Het
Pav_sc0001065.1	19028	C	G	splice_region_variant&intron_variant	LOW		Pav_sc0001065.1_g050.1.br	Het	Ref	Ref	Het	Ref	Het	Ref	Ref	Ref	Ref	Ref	Ref	Ref	Het	Ref	Ref	Het	Ref	Ref	Ref	Het
Pav_sc0001065.1	19035	A	C	intron_variant	MODIFIER		Pav_sc0001065.1_g050.1.br	Ref	Ref	Ref	Ref	Ref	Ref	Ref	Het	Ref	Ref	Ref	Ref	Ref	Ref	Ref	Het	Ref	Ref	Het	Ref	Ref
Pav_sc0001065.1	19037	C	T	intron_variant	MODIFIER		Pav_sc0001065.1_g050.1.br	Het	Het	Het	Ref	Het	Ref	Ref	Ref	Het	Ref	Het	Hom	Het	Ref	Ref	Ref	Ref	Ref	Het	Hom	Ref
Pav_sc0001065.1	19038	A	T	intron_variant	MODIFIER		Pav_sc0001065.1_g050.1.br	Het	Ref	Ref	Het	Ref	Het	Ref	Ref	Ref	Ref	Ref	Ref	Ref	Het	Ref	Ref	Het	Ref	Ref	Ref	Het
Pav_sc0001065.1	19091	A	C	intron_variant	MODIFIER		Pav_sc0001065.1_g050.1.br	Ref	Ref	Ref	Het	Ref	Het	Ref	Ref	Ref	Ref	Ref	Ref	Ref	Het	Ref	Ref	Ref	Ref	Ref	Ref	Het
Pav_sc0001065.1	19093	A	T	intron_variant	MODIFIER		Pav_sc0001065.1_g050.1.br	Het	Ref	Ref	Het	Ref	Het	Ref	Hom	Ref	Ref	Ref	Ref	Ref	Het	Ref	Ref	Het	Het	Ref	Ref	Het
Pav_sc0001065.1	19115	G	T	intron_variant	MODIFIER		Pav_sc0001065.1_g050.1.br	Ref	Ref	Ref	Het	Ref	Het	Ref	Ref	Ref	Ref	Ref	Ref	Ref	Het	Ref	Ref	Ref	Ref	Ref	Ref	Het
Pav_sc0001065.1	19133	C	A	intron_variant	MODIFIER		Pav_sc0001065.1_g050.1.br	Het	Ref	Ref	Ref	Ref	Het	Ref	Het	Ref	Ref	Ref	Ref	Ref	Het	Ref	Ref	Het	Ref	Ref	Ref	Het
Pav_sc0001065.1	19386	A	T	intron_variant	MODIFIER		Pav_sc0001065.1_g050.1.br	Het	Ref	Ref	Het	Ref	Het	Ref	Het	Ref	Ref	Ref	Ref	Ref	Het	Ref	Het	Ref	Ref	Ref	Ref	Het
Pav_sc0001065.1	19393	T	G	intron_variant	MODIFIER		Pav_sc0001065.1_g050.1.br	Het	Ref	Ref	Het	Ref	Het	Ref	Het	Ref	Ref	Ref	Ref	Ref	Het	Ref	Het	Ref	Het	Het	Het	Het
Pav_sc0001065.1	19421	T	A	intron_variant	MODIFIER		Pav_sc0001065.1_g050.1.br	Het	Het	Ref	Het	Ref	Het	Ref	Het	Ref	Ref	Het	Ref	Het	Het	Ref	Hom	Het	Hom	Het	Het	Het
Pav_sc0001065.1	19455	A	G	intron_variant	MODIFIER		Pav_sc0001065.1_g050.1.br	Het	Ref	Ref	Het	Ref	Het	Ref	Het	Ref	Ref	Ref	Ref	Ref	Het	Ref	Ref	Het	Ref	Ref	Ref	Het
Pav_sc0001065.1	19459	A	G	intron_variant	MODIFIER		Pav_sc0001065.1_g050.1.br	Ref	Ref	Ref	Ref	Ref	Ref	Ref	Het	Ref	Ref	Ref	Ref	Ref	Ref	Ref	Het	Ref	Het	Het	Het	Ref
Pav_sc0001065.1	19490	C	T	missense_variant	MODERATE	p.Thr299Ile	Pav_sc0001065.1_g050.1.br	Het	Ref	Ref	Het	Ref	Het	Ref	Hom	Ref	Ref	Ref	Ref	Ref	Het	Ref	Ref	Het	Ref	Ref	Ref	Het
Pav_sc0001065.1	19494	A	G	synonymous_variant	LOW	p.Gly300Gly	Pav_sc0001065.1_g050.1.br	Ref	Ref	Ref	Ref	Ref	Ref	Ref	Ref	Ref	Ref	Ref	Ref	Ref	Ref	Ref	Het	Ref	Het	Het	Het	Ref
Pav_sc0001065.1	19504	G	A	missense_variant	MODERATE	p.Glu304Lys	Pav_sc0001065.1_g050.1.br	Het	Ref	Ref	Het	Ref	Het	Ref	Ref	Ref	Ref	Ref	Ref	Ref	Het	Ref	Ref	Het	Ref	Ref	Ref	Het
Pav_sc0001065.1	45662	G	T	synonymous_variant	LOW	p.Leu128Leu	Pav_sc0001065.1_g100.1.br	Ref	Ref	Ref	Ref	Ref	Ref	Ref	Hom	Ref	Ref	Ref	Ref	Ref	Ref	Ref	Ref	Ref	Ref	Ref	Ref	Ref
Pav_sc0001065.1	45684	A	G	missense_variant	MODERATE	p.Thr136Ala	Pav_sc0001065.1_g100.1.br	Ref	Ref	Ref	Ref	Ref	Ref	Ref	Hom	Ref	Ref	Ref	Ref	Ref	Ref	Ref	Ref	Ref	Ref	Ref	Ref	Ref
Pav_sc0001065.1	45743	A	C	missense_variant	MODERATE	p.Gln155His	Pav_sc0001065.1_g100.1.br	Ref	Het	Het	Het	Het	Het	Hom	Ref	Het	Hom	Het	Ref	Het	Het	Hom	Het	Het	Het	Ref	Ref	Het
Pav_sc0001065.1	45753	C	T	missense_variant	MODERATE	p.Arg159Cys	Pav_sc0001065.1_g100.1.br	Ref	Ref	Ref	Ref	Ref	Ref	Ref	Het	Ref	Ref	Ref	Ref	Ref	Ref	Ref	Ref	Ref	Ref	Ref	Ref	Ref
Pav_sc0001065.1	45811	C	T	missense_variant	MODERATE	p.Pro178Leu	Pav_sc0001065.1_g100.1.br	Ref	Ref	Ref	Ref	Ref	Ref	Ref	Het	Ref	Ref	Ref	Ref	Ref	Ref	Ref	Ref	Ref	Ref	Ref	Ref	Ref
Pav_sc0001065.1	45881	G	A	synonymous_variant	LOW	p.Ser201Ser	Pav_sc0001065.1_g100.1.br	Ref	Ref	Ref	Ref	Ref	Ref	Ref	Hom	Ref	Ref	Ref	Ref	Ref	Ref	Ref	Ref	Ref	Ref	Ref	Ref	Ref
Pav_sc0001065.1	45919	G	A	missense_variant	MODERATE	p.Arg214Lys	Pav_sc0001065.1_g100.1.br	Ref	Ref	Ref	Ref	Ref	Ref	Ref	Hom	Ref	Ref	Ref	Ref	Ref	Ref	Ref	Ref	Ref	Ref	Ref	Ref	Ref
Pav_sc0001065.1	45926	C	T	synonymous_variant	LOW	p.Phe216Phe	Pav_sc0001065.1_g100.1.br	Ref	Ref	Ref	Ref	Ref	Ref	Ref	Hom	Ref	Ref	Ref	Ref	Ref	Ref	Ref	Ref	Ref	Ref	Ref	Ref	Ref
Pav_sc0001065.1	45990	G	A	missense_variant	MODERATE	p.Glu238Lys	Pav_sc0001065.1_g100.1.br	Ref	Ref	Ref	Ref	Ref	Ref	Ref	Het	Ref	Ref	Ref	Ref	Ref	Ref	Ref	Ref	Ref	Ref	Ref	Ref	Ref
Pav_sc0001065.1	46162	C	T	intron_variant	MODIFIER		Pav_sc0001065.1_g100.1.br	Ref	Ref	Ref	Ref	Ref	Ref	Ref	Hom	Ref	Ref	Ref	Ref	Ref	Ref	Ref	Ref	Ref	Ref	Ref	Ref	Ref
Pav_sc0001065.1	46217	C	T	intron_variant	MODIFIER		Pav_sc0001065.1_g100.1.br	Ref	Ref	Ref	Ref	Ref	Ref	Ref	Hom	Ref	Ref	Ref	Ref	Ref	Ref	Ref	Ref	Ref	Ref	Ref	Ref	Ref
Pav_sc0001065.1	46224	G	T	splice_region_variant&intron_variant	LOW		Pav_sc0001065.1_g100.1.br	Ref	Ref	Ref	Ref	Ref	Ref	Ref	Hom	Ref	Ref	Ref	Ref	Ref	Ref	Ref	Ref	Ref	Ref	Ref	Ref	Ref
Pav_sc0001097.1	16784	A	G	missense_variant	MODERATE	p.Arg160Gly	Pav_sc0001097.1_g060.1.br	Het	Ref	Het	Het	Ref	Ref	Het	Ref	Het	Het	Ref	Het	Ref	Het	Het	Ref	Het	Ref	Ref	Ref	Het
Pav_sc0001097.1	16939	C	T	synonymous_variant	LOW	p.Leu211Leu	Pav_sc0001097.1_g060.1.br	Ref	Ref	Het	Het	Ref	Ref	Ref	Ref	Ref	Ref	Ref	Het	Ref	Ref	Ref	Ref	Ref	Ref	Ref	Ref	Ref
Pav_sc0001097.1	17277	C	A	missense_variant	MODERATE	p.Leu23Ile	Pav_sc0001097.1_g070.1.br	Het	Ref	Het	Het	Ref	Ref	Het	Ref	Ref	Ref	Ref	Het	Ref	Het	Ref	Ref	Ref	Ref	Ref	Ref	Ref
Pav_sc0001097.1	17297	C	T,A	synonymous_variant	LOW	p.Thr29Thr	Pav_sc0001097.1_g070.1.br	Ref	Ref	Ref	Ref	Ref	Ref	Het	Ref	Het	Het	Ref	Het	Ref	Ref	Ref	Ref	Het	Ref	Ref	Ref	Het
Pav_sc0001097.1	17299	G	A	missense_variant	MODERATE	p.Ser30Asn	Pav_sc0001097.1_g070.1.br	Het	Ref	Het	Het	Ref	Ref	Het	Ref	Ref	Ref	Ref	Het	Ref	Ref	Ref	Ref	Ref	Ref	Ref	Ref	Ref
Pav_sc0001097.1	17422	C	T	missense_variant	MODERATE	p.Pro71Leu	Pav_sc0001097.1_g070.1.br	Ref	Het	Het	Ref	Het	Het	Het	Ref	Het	Het	Het	Ref	Het	Ref	Het	Het	Het	Het	Het	Het	Het
Pav_sc0001097.1	17431	C	T	missense_variant	MODERATE	p.Ala74Val	Pav_sc0001097.1_g070.1.br	Ref	Het	Het	Ref	Ref	Het	Het	Ref	Ref	Het	Het	Ref	Het	Ref	Ref	Het	Het	Het	Het	Het	Het
Pav_sc0001097.1	17444	C	T	synonymous_variant	LOW	p.Ser78Ser	Pav_sc0001097.1_g070.1.br	Het	Ref	Het	Het	Ref	Ref	Het	Ref	Ref	Ref	Ref	Het	Ref	Het	Ref	Ref	Ref	Ref	Ref	Ref	Ref
Pav_sc0001097.1	17457	G	A	missense_variant	MODERATE	p.Glu83Lys	Pav_sc0001097.1_g070.1.br	Het	Ref	Het	Het	Ref	Ref	Het	Ref	Ref	Ref	Ref	Het	Ref	Het	Ref	Ref	Ref	Ref	Ref	Ref	Ref
Pav_sc0001097.1	17468	C	A,T	synonymous_variant	MODERATE	p.His86Gln_His	Pav_sc0001097.1_g070.1.br	Het	Ref	Het	Het	Ref	Ref	Het	Ref	Het	Het	Ref	Het	Ref	Het	Ref	Ref	Het	Ref	Ref	Ref	Het
Pav_sc0001097.1	17471	G	A	missense_variant	MODERATE	p.Met87Ile	Pav_sc0001097.1_g070.1.br	Het	Ref	Het	Het	Ref	Ref	Het	Ref	Het	Het	Ref	Het	Ref	Het	Ref	Ref	Het	Ref	Ref	Ref	Het
Pav_sc0001097.1	17474	C	T	synonymous_variant	LOW	p.Leu88Leu	Pav_sc0001097.1_g070.1.br	Ref	Ref	Ref	Ref	Ref	Ref	Ref	Ref	Het	Het	Ref	Ref	Ref	Ref	Ref	Ref	Het	Ref	Ref	Ref	Het
Pav_sc0001097.1	17491	C	T	missense_variant	MODERATE	p.Ser94Phe	Pav_sc0001097.1_g070.1.br	Het	Ref	Het	Het	Ref	Ref	Het	Ref	Ref	Ref	Ref	Het	Ref	Ref	Ref	Ref	Ref	Ref	Ref	Ref	Ref
Pav_sc0001097.1	17495	A	G	synonymous_variant	LOW	p.Arg95Arg	Pav_sc0001097.1_g070.1.br	Het	Ref	Ref	Het	Ref	Ref	Ref	Ref	Ref	Ref	Ref	Het	Ref	Ref	Ref	Ref	Ref	Ref	Ref	Ref	Ref
Pav_sc0001097.1	17751	A	G	missense_variant	MODERATE	p.Thr181Ala	Pav_sc0001097.1_g070.1.br	Ref	Ref	Ref	Ref	Ref	Ref	Ref	Ref	Ref	Ref	Ref	Ref	Ref	Ref	Ref	Ref	Ref	Ref	Ref	Ref	Het
Pav_sc0001097.1	17769	T	C	missense_variant	MODERATE	p.Cys187Arg	Pav_sc0001097.1_g070.1.br	Het	Ref	Het	Het	Ref	Ref	Het	Ref	Het	Het	Ref	Het	Ref	Het	Het	Ref	Het	Ref	Ref	Ref	Het
Pav_sc0001097.1	17773	A	C	missense_variant	MODERATE	p.Asn188Thr	Pav_sc0001097.1_g070.1.br	Ref	Het	Ref	Ref	Het	Het	Ref	Ref	Het	Het	Het	Ref	Het	Het	Het	Het	Het	Ref	Het	Het	Het
Pav_sc0001097.1	17914	G	A	missense_variant	MODERATE	p.Arg235Gln	Pav_sc0001097.1_g070.1.br	Ref	Ref	Ref	Ref	Ref	Ref	Ref	Ref	Ref	Ref	Ref	Ref	Ref	Ref	Ref	Ref	Het	Ref	Ref	Ref	Ref
Pav_sc0001097.1	17917	C	T	missense_variant	MODERATE	p.Ala236Val	Pav_sc0001097.1_g070.1.br	Ref	Ref	Ref	Ref	Ref	Ref	Ref	Ref	Ref	Ref	Ref	Ref	Ref	Ref	Ref	Ref	Ref	Ref	Ref	Ref	Het
Pav_sc0001097.1	17955	G	A	missense_variant	MODERATE	p.Val249Ile	Pav_sc0001097.1_g070.1.br	Het	Ref	Het	Het	Ref	Ref	Het	Ref	Ref	Ref	Ref	Het	Ref	Het	Ref	Ref	Het	Ref	Ref	Ref	Ref
Pav_sc0001097.1	18035	T	G	missense_variant	MODERATE	p.His275Gln	Pav_sc0001097.1_g070.1.br	Het	Ref	Het	Het	Ref	Ref	Het	Ref	Het	Het	Ref	Het	Ref	Het	Het	Ref	Het	Ref	Ref	Ref	Het
Pav_sc0001114.1	163288	A	C	missense_variant	MODERATE	p.Asn61His	Pav_sc0001114.1_g430.1.br	Ref	Ref	Ref	Ref	Ref	Ref	Ref	Ref	Ref	Ref	Ref	Ref	Ref	Ref	Het	Ref	Ref	Ref	Ref	Ref	Ref
Pav_sc0001218.1	109726	T	A	missense_variant	MODERATE	p.Leu9His	Pav_sc0001218.1_g240.1.br	./.	Ref	Ref	./.	./.	./.	./.	./.	./.	./.	Ref	Ref	Ref	Ref	Ref	Hom	Ref	Hom	Het	Hom	./.
Pav_sc0001218.1	109793	C	T	synonymous_variant	LOW	p.Asp31Asp	Pav_sc0001218.1_g240.1.br	./.	Ref	Ref	./.	./.	./.	./.	./.	./.	./.	Ref	Ref	./.	Ref	Ref	Hom	Ref	Hom	Het	Hom	./.
Pav_sc0001276.1	10745	T	C	missense_variant	MODERATE	p.Glu368Gly	Pav_sc0001276.1_g020.1.br	Het	Ref	Hom	Het	Het	Het	Ref	Het	Het	Het	Het	Het	Het	Hom	Het	Het	Ref	Het	Het	Het	Het
Pav_sc0001276.1	10746	C	T	missense_variant	MODERATE	p.Glu368Lys	Pav_sc0001276.1_g020.1.br	Het	Ref	Hom	Het	Het	Het	Ref	Het	Het	Het	Het	Het	Het	Hom	Het	Het	Ref	Het	Het	Het	Het
Pav_sc0001276.1	10792	C	T	synonymous_variant	LOW	p.Ala352Ala	Pav_sc0001276.1_g020.1.br	Hom	Ref	Hom	Hom	Het	Het	Hom	Hom	Hom	Hom	Het	Hom	Het	Hom	Hom	Hom	Ref	Hom	Het	Hom	Hom
Pav_sc0001276.1	11041	G	A	synonymous_variant	LOW	p.Val269Val	Pav_sc0001276.1_g020.1.br	Ref	Hom	Ref	Ref	Ref	Ref	Het	Ref	Ref	Ref	Het	Ref	Het	Ref	Ref	Het	Hom	Het	Het	Het	Het
Pav_sc0001276.1	11063	T	G	missense_variant	MODERATE	p.His262Pro	Pav_sc0001276.1_g020.1.br	Het	Ref	Hom	Het	Het	Hom	Ref	Het	Het	Het	Het	Het	Het	Hom	Het	Het	Ref	Het	Het	Het	Het
Pav_sc0001276.1	11114	G	A	missense_variant	MODERATE	p.Ala245Val	Pav_sc0001276.1_g020.1.br	Het	Ref	Hom	Het	Het	Hom	Ref	Het	Het	Het	Het	Het	Het	Hom	Het	Het	Ref	Het	Het	Het	Het
Pav_sc0001276.1	11167	T	C	synonymous_variant	LOW	p.Leu227Leu	Pav_sc0001276.1_g020.1.br	Ref	Ref	Ref	Ref	Ref	Ref	Het	Ref	Ref	Ref	Ref	Ref	Ref	Ref	Ref	Ref	Ref	Ref	Ref	Ref	Ref
Pav_sc0001276.1	11238	G	A	missense_variant	MODERATE	p.Leu204Phe	Pav_sc0001276.1_g020.1.br	Ref	./.	Ref	Ref	Ref	Ref	Het	Ref	Ref	Ref	Ref	Ref	Ref	Ref	Ref	Ref	./.	Ref	Ref	Ref	Ref
Pav_sc0001276.1	11396	T	A	missense_variant	MODERATE	p.Glu151Val	Pav_sc0001276.1_g020.1.br	Het	Hom	Het	Het	Het	Het	Het	Het	Het	Het	Het	Het	Het	Het	Het	Het	Hom	Het	Het	Het	Het
Pav_sc0001276.1	11409	G	A	missense_variant	MODERATE	p.Arg147Trp	Pav_sc0001276.1_g020.1.br	Het	Het	Het	Het	Het	Het	Het	Het	Het	Het	Het	Het	Het	Het	Het	Het	Het	Het	Het	Het	Het
Pav_sc0001276.1	11412	T	C	missense_variant	MODERATE	p.Met146Val	Pav_sc0001276.1_g020.1.br	Het	Ref	Het	Het	Het	Het	Ref	Het	Het	Het	Het	Het	Het	Het	Het	Het	Ref	Het	Het	Het	Het
Pav_sc0001276.1	11413	G	T	synonymous_variant	LOW	p.Ile145Ile	Pav_sc0001276.1_g020.1.br	Het	Het	Het	Het	Het	Het	Het	Het	Het	Het	Het	Het	Het	Het	Het	Het	Het	Het	Het	Het	Het
Pav_sc0001276.1	11433	T	G	missense_variant	MODERATE	p.Asn139His	Pav_sc0001276.1_g020.1.br	Ref	Ref	Ref	Ref	Ref	Ref	Het	Ref	Ref	Ref	Ref	Ref	Ref	Ref	Ref	Ref	Ref	Ref	Ref	Ref	Ref
Pav_sc0001276.1	11455	C	T	synonymous_variant	LOW	p.Pro131Pro	Pav_sc0001276.1_g020.1.br	Ref	Ref	Ref	Ref	Ref	Ref	Het	Ref	Ref	Ref	Ref	Ref	Ref	Ref	Ref	Ref	Ref	Ref	Ref	Ref	Ref
Pav_sc0001276.1	11458	A	G	synonymous_variant	LOW	p.Leu130Leu	Pav_sc0001276.1_g020.1.br	Het	Het	Het	Het	Het	Het	Ref	Het	Het	Het	Ref	Ref	Het	Het	Het	Het	Het	Het	Ref	Het	Het
Pav_sc0001276.1	11479	A	T	missense_variant	MODERATE	p.Ser123Arg	Pav_sc0001276.1_g020.1.br	Het	Het	Het	Het	Ref	Het	Ref	Het	Het	Het	Ref	Ref	Het	Het	Het	Het	Het	Het	Ref	Het	Het
Pav_sc0001276.1	11480	C	T	missense_variant	MODERATE	p.Ser123Asn	Pav_sc0001276.1_g020.1.br	Ref	Het	Ref	Ref	Ref	Ref	Het	Ref	Ref	Ref	Het	Ref	Het	Ref	Ref	Het	Het	Het	Het	Het	Het
Pav_sc0001276.1	11529	G	T	missense_variant	MODERATE	p.Leu107Met	Pav_sc0001276.1_g020.1.br	Ref	Ref	Ref	Ref	Ref	Ref	Ref	Ref	Ref	Ref	Het	Ref	Ref	Ref	Ref	Het	Ref	Het	Het	Het	Het
Pav_sc0001276.1	11556	C	G	missense_variant	MODERATE	p.Asp98His	Pav_sc0001276.1_g020.1.br	Ref	Het	Ref	Ref	Ref	Ref	Het	Ref	Ref	Ref	Het	Ref	Het	Ref	Ref	Het	Het	Het	Het	Het	Het
Pav_sc0001276.1	11584	A	T	synonymous_variant	LOW	p.Pro88Pro	Pav_sc0001276.1_g020.1.br	Ref	Het	Ref	Ref	Ref	Ref	Het	Ref	Ref	Ref	Het	Ref	Het	Ref	Ref	Het	Het	Het	Het	Ref	Het
Pav_sc0001276.1	11614	T	A	synonymous_variant	LOW	p.Val78Val	Pav_sc0001276.1_g020.1.br	Ref	Het	Ref	Ref	Ref	Ref	Het	Ref	Ref	Ref	Het	Ref	Het	Ref	Ref	Het	Het	Het	Het	Het	Het
Pav_sc0001276.1	11747	T	G	missense_variant	MODERATE	p.Asp34Ala	Pav_sc0001276.1_g020.1.br	Hom	Ref	Hom	Hom	Hom	Hom	Het	Hom	Hom	Hom	Het	Hom	Het	Hom	Hom	Het	Ref	Het	Het	Het	Het
Pav_sc0001276.1	11790	G	C	missense_variant	MODERATE	p.Arg20Gly	Pav_sc0001276.1_g020.1.br	Ref	Ref	Ref	Ref	Ref	Ref	Het	Ref	Ref	Ref	Ref	Ref	Ref	Ref	Ref	Ref	Ref	Ref	Ref	Ref	Ref
Pav_sc0001282.1	34164	A	T	intron_variant	MODIFIER		Pav_sc0001282.1_g060.1.mk	Ref	Hom	Ref	Het	Hom	Ref	./.	Hom	Hom	Hom	Het	Ref	Ref	Het	Hom	Het	Hom	Het	Ref	Het	Hom
Pav_sc0001282.1	34939	A	C	missense_variant	MODERATE	p.Lys352Thr	Pav_sc0001282.1_g060.1.mk	Ref	Het	Ref	Ref	Het	Ref	./.	Het	Ref	Ref	Het	Ref	Het	Ref	Ref	Het	Ref	Het	Ref	Ref	Het
Pav_sc0001282.1	34940	G	A	synonymous_variant	LOW	p.Lys352Lys	Pav_sc0001282.1_g060.1.mk	Het	Het	Het	Het	Het	Ref	./.	Het	Ref	Ref	Het	Ref	Het	Ref	Ref	Het	Ref	Het	Ref	Ref	Het
Pav_sc0001282.1	34958	C	T	synonymous_variant	LOW	p.His358His	Pav_sc0001282.1_g060.1.mk	Ref	Het	Ref	Ref	Ref	Ref	Ref	Het	Ref	Ref	Het	Ref	Het	Ref	Ref	Het	Ref	Het	Ref	Ref	Het
Pav_sc0001282.1	35800	C	T	synonymous_variant	LOW	p.Pro601Pro	Pav_sc0001282.1_g060.1.mk	Ref	Ref	Hom	Het	Ref	Ref	./.	Het	Ref	Ref	Het	Het	Hom	Het	Ref	Het	Ref	Het	Hom	Het	Ref
Pav_sc0001282.1	36579	C	T	intron_variant	MODIFIER		Pav_sc0001282.1_g060.1.mk	Ref	Hom	Ref	Het	Hom	Ref	./.	Het	Hom	Hom	Het	Ref	Ref	Het	Hom	Het	Hom	Het	Ref	Het	Hom
Pav_sc0001282.1	36654	C	T	intron_variant	MODIFIER		Pav_sc0001282.1_g060.1.mk	Hom	Ref	Ref	Ref	Ref	Hom	./.	Ref	Ref	Ref	Ref	Het	Ref	Ref	Ref	Ref	Ref	Ref	Ref	Ref	Ref
Pav_sc0001282.1	37022	T	A	intron_variant	MODIFIER		Pav_sc0001282.1_g060.1.mk	Hom	Hom	Ref	Het	Hom	Hom	./.	Hom	Hom	Hom	Het	Het	Ref	Het	Hom	Het	Hom	Het	Ref	Het	Hom
Pav_sc0001282.1	37260	T	C	intron_variant	MODIFIER		Pav_sc0001282.1_g060.1.mk	Hom	Ref	Ref	Ref	Ref	Hom	./.	Ref	Ref	Ref	Ref	Het	Ref	Ref	Ref	Ref	Ref	Ref	Ref	Ref	Ref
Pav_sc0001282.1	37416	A	T	intron_variant	MODIFIER		Pav_sc0001282.1_g060.1.mk	Ref	Ref	Ref	Ref	Ref	Ref	./.	Het	Ref	Ref	Ref	Ref	Ref	Ref	Ref	Ref	Ref	Ref	Ref	Ref	Ref
Pav_sc0001282.1	37810	A	G	intron_variant	MODIFIER		Pav_sc0001282.1_g060.1.mk	Hom	Ref	Hom	Het	Ref	Hom	./.	Ref	Ref	Ref	Het	Hom	Hom	Het	Ref	Het	Ref	Het	Hom	Het	Ref
Pav_sc0001282.1	37929	A	C	intron_variant	MODIFIER		Pav_sc0001282.1_g060.1.mk	Hom	Ref	Hom	Het	Ref	Hom	./.	Het	Ref	Ref	Het	Hom	Hom	Het	Ref	Het	Ref	Het	Hom	Het	Ref
Pav_sc0001282.1	38016	C	T	intron_variant	MODIFIER		Pav_sc0001282.1_g060.1.mk	Hom	Ref	Ref	Ref	Ref	Hom	./.	Ref	Ref	Ref	Ref	Het	Ref	Ref	Ref	Ref	Ref	Ref	Ref	Ref	Ref
Pav_sc0001282.1	38214	G	A	intron_variant	MODIFIER		Pav_sc0001282.1_g060.1.mk	Ref	Ref	Ref	Ref	Ref	Ref	./.	Ref	Ref	Ref	Ref	Ref	Hom	Ref	Ref	Het	Ref	Het	Het	Het	Ref
Pav_sc0001282.1	38242	A	T,AAT,AATAT,ATATATATAT	intron_variant	MODIFIER		Pav_sc0001282.1_g060.1.mk	Ref	Het	Het	Het	Ref	Ref	./.	Het	Ref	Ref	Het	Het	Hom	Het	Het	Het	Het	Het	Het	Het	Het
Pav_sc0001282.1	39078	A	C	intron_variant	MODIFIER		Pav_sc0001282.1_g060.1.mk	Hom	Ref	Ref	Ref	Ref	Hom	./.	Ref	Ref	Ref	Ref	Het	Ref	Ref	Ref	Ref	Ref	Ref	Ref	Ref	Ref
Pav_sc0001282.1	39610	T	C	intron_variant	MODIFIER		Pav_sc0001282.1_g060.1.mk	Ref	Hom	Ref	Het	Hom	Ref	./.	Hom	Hom	Hom	Het	Ref	Ref	Het	Hom	Het	Hom	Het	Ref	Het	Hom
Pav_sc0001282.1	39752	G	C	intron_variant	MODIFIER		Pav_sc0001282.1_g060.1.mk	Hom	Ref	Ref	Ref	Ref	Hom	./.	Ref	Ref	Ref	Ref	Het	Ref	Ref	Ref	Ref	Ref	Ref	Ref	Ref	Ref
Pav_sc0001282.1	39836	T	C	intron_variant	MODIFIER		Pav_sc0001282.1_g060.1.mk	Hom	Hom	Ref	Het	Hom	Hom	./.	Hom	Hom	Hom	Het	Het	Ref	Het	Hom	Het	Hom	Het	Ref	Het	Hom
Pav_sc0001282.1	39861	T	C	intron_variant	MODIFIER		Pav_sc0001282.1_g060.1.mk	Hom	Hom	Ref	Het	Hom	Hom	./.	Hom	Hom	Hom	Het	Het	Ref	Het	Hom	Het	Hom	Het	Ref	Het	Hom
Pav_sc0001282.1	40000	T	C	intron_variant	MODIFIER		Pav_sc0001282.1_g060.1.mk	Ref	Ref	Ref	Ref	Ref	Ref	./.	Het	Ref	Ref	Ref	Ref	Ref	Ref	Ref	Ref	Ref	Ref	Ref	Ref	Ref
Pav_sc0001282.1	40109	G	A	intron_variant	MODIFIER		Pav_sc0001282.1_g060.1.mk	Ref	Hom	Ref	Het	Hom	Ref	./.	Het	Hom	Hom	Het	Ref	Ref	Het	Hom	Het	Hom	Het	Ref	Het	Hom
Pav_sc0001282.1	40225	A	T	intron_variant	MODIFIER		Pav_sc0001282.1_g060.1.mk	Het	Ref	Ref	Ref	Ref	Ref	./.	Ref	Ref	Ref	Ref	Ref	Ref	Ref	Ref	Ref	Ref	Ref	Ref	Ref	Ref
Pav_sc0001282.1	40269	G	C	intron_variant	MODIFIER		Pav_sc0001282.1_g060.1.mk	Hom	Ref	Hom	Het	Ref	Hom	./.	Ref	Ref	Ref	Het	Hom	Hom	Het	Ref	Het	Ref	Het	Hom	Het	Ref
Pav_sc0001282.1	40624	G	A	intron_variant	MODIFIER		Pav_sc0001282.1_g060.1.mk	Hom	Ref	Ref	Ref	Ref	Hom	./.	Ref	Ref	Ref	Ref	Het	Ref	Ref	Ref	Ref	Ref	Ref	Ref	Ref	Ref
Pav_sc0001282.1	40706	G	A	intron_variant	MODIFIER		Pav_sc0001282.1_g060.1.mk	Ref	Ref	Ref	Ref	Ref	Ref	./.	Het	Ref	Ref	Ref	Ref	Ref	Ref	Ref	Ref	Ref	Ref	Ref	Ref	Ref
Pav_sc0001282.1	40720	T	C	intron_variant	MODIFIER		Pav_sc0001282.1_g060.1.mk	Hom	Hom	Ref	Het	Hom	Hom	./.	Hom	Hom	Hom	Het	Het	Ref	Het	Hom	Het	Hom	Het	Ref	Het	Hom
Pav_sc0001282.1	40811	T	A	intron_variant	MODIFIER		Pav_sc0001282.1_g060.1.mk	Ref	Ref	Ref	Ref	Het	Het	Hom	Ref	Ref	Ref	Ref	Ref	Ref	Ref	Ref	Ref	Ref	Ref	Ref	Ref	Ref
Pav_sc0001282.1	41062	T	A	intron_variant	MODIFIER		Pav_sc0001282.1_g060.1.mk	Hom	Ref	Ref	Ref	Ref	Hom	Ref	Ref	Ref	Ref	Ref	Het	Ref	Ref	Ref	Ref	Ref	Ref	Ref	Ref	Ref
Pav_sc0001282.1	41524	G	A	intron_variant	MODIFIER		Pav_sc0001282.1_g060.1.mk	Ref	Ref	Ref	Ref	Ref	Ref	./.	Het	Ref	Ref	Ref	Ref	Ref	Ref	Ref	Ref	Ref	Ref	Ref	Ref	Ref
Pav_sc0001282.1	41647	T	G	intron_variant	MODIFIER		Pav_sc0001282.1_g060.1.mk	Hom	Ref	Ref	Ref	Ref	Hom	./.	Ref	Ref	Ref	Ref	Het	Ref	Ref	Ref	Ref	Ref	Ref	Ref	Ref	Ref
Pav_sc0001282.1	41707	A	G	intron_variant	MODIFIER		Pav_sc0001282.1_g060.1.mk	Hom	Ref	Hom	Het	Ref	Hom	./.	Ref	Ref	Ref	Het	Hom	Hom	Het	Ref	Het	Ref	Het	Hom	Het	Ref
Pav_sc0001282.1	42015	C	A	intron_variant	MODIFIER		Pav_sc0001282.1_g060.1.mk	Hom	Ref	Hom	Het	Ref	Hom	./.	Ref	Ref	Ref	Het	Hom	Hom	Het	Ref	Het	Ref	Het	Hom	Het	Ref
Pav_sc0001282.1	42111	T	C	intron_variant	MODIFIER		Pav_sc0001282.1_g060.1.mk	Ref	Hom	Ref	Het	Hom	Ref	./.	Hom	Hom	Hom	Het	Ref	Ref	Het	Hom	Het	Hom	Het	Ref	Het	Hom
Pav_sc0001282.1	42181	T	C	intron_variant	MODIFIER		Pav_sc0001282.1_g060.1.mk	Hom	Hom	Ref	Het	Hom	Hom	./.	Hom	Hom	Hom	Het	Het	Ref	Het	Hom	Het	Hom	Het	Ref	Het	Hom
Pav_sc0001282.1	42204	A	G	intron_variant	MODIFIER		Pav_sc0001282.1_g060.1.mk	Ref	Hom	Ref	Het	Hom	Ref	./.	Hom	Hom	Hom	Het	Ref	Ref	Het	Hom	Het	Hom	Het	Ref	Het	Hom
Pav_sc0001282.1	42404	C	T	intron_variant	MODIFIER		Pav_sc0001282.1_g060.1.mk	Hom	Ref	Ref	Ref	Ref	Hom	./.	Ref	Ref	Ref	Ref	Het	Ref	Ref	Ref	Ref	Ref	Ref	Ref	Ref	Ref
Pav_sc0001282.1	42476	G	A	intron_variant	MODIFIER		Pav_sc0001282.1_g060.1.mk	Hom	Ref	Ref	Ref	Ref	Hom	./.	Ref	Ref	Ref	Ref	Het	Ref	Ref	Ref	Ref	Ref	Ref	Ref	Ref	Ref
Pav_sc0001282.1	42486	C	T	intron_variant	MODIFIER		Pav_sc0001282.1_g060.1.mk	Ref	Hom	Ref	Het	Hom	Ref	./.	Het	Hom	Hom	Het	Ref	Ref	Het	Hom	Het	Hom	Het	Ref	Het	Hom
Pav_sc0001282.1	42842	T	C	intron_variant	MODIFIER		Pav_sc0001282.1_g060.1.mk	Het	Ref	Ref	Ref	Ref	Ref	./.	Ref	Ref	Ref	Ref	Ref	Ref	Ref	Ref	Ref	Ref	Ref	Ref	Ref	Ref
Pav_sc0001282.1	43076	G	A	intron_variant	MODIFIER		Pav_sc0001282.1_g060.1.mk	Hom	Hom	Ref	Het	Hom	Hom	./.	Het	Hom	Hom	Het	Het	Ref	Het	Hom	Het	Hom	Het	Ref	Het	Hom
Pav_sc0001282.1	43081	G	A	intron_variant	MODIFIER		Pav_sc0001282.1_g060.1.mk	Hom	Hom	Ref	Het	Hom	Hom	./.	Het	Hom	Hom	Het	Het	Ref	Het	Hom	Het	Hom	Het	Ref	Het	Hom
Pav_sc0001328.1	96972	C	T	missense_variant	MODERATE	p.Arg8Trp	Pav_sc0001328.1_g240.1.br	Ref	Ref	Ref	Ref	Ref	Ref	Ref	Ref	Ref	Ref	Ref	Ref	Ref	Ref	Het	Ref	Ref	Ref	Ref	Ref	Ref
Pav_sc0001328.1	97031	G	T	synonymous_variant	LOW	p.Ser27Ser	Pav_sc0001328.1_g240.1.br	Ref	Ref	Ref	Ref	Ref	Ref	Ref	Ref	Ref	Ref	Ref	Ref	Ref	Ref	Het	Ref	Ref	Ref	Ref	Ref	Ref
Pav_sc0001328.1	97188	G	A	missense_variant	MODERATE	p.Val80Met	Pav_sc0001328.1_g240.1.br	Ref	Ref	Ref	Ref	Ref	Ref	Ref	Ref	Ref	Ref	Ref	Ref	Ref	Ref	Het	Ref	Ref	Ref	Ref	Ref	Ref
Pav_sc0001328.1	97200	T	C	synonymous_variant	LOW	p.Leu84Leu	Pav_sc0001328.1_g240.1.br	Ref	Ref	Ref	Ref	Ref	Ref	Ref	Ref	Ref	Ref	Ref	Ref	Ref	Ref	Het	Ref	Ref	Ref	Ref	Ref	Ref
Pav_sc0001328.1	97297	T	C	missense_variant	MODERATE	p.Met116Thr	Pav_sc0001328.1_g240.1.br	Ref	Ref	Ref	Ref	Ref	Ref	Ref	Ref	Ref	Ref	Ref	Ref	Ref	Ref	Het	Ref	Ref	Ref	Ref	Ref	Ref
Pav_sc0001328.1	97338	G	A	missense_variant	MODERATE	p.Ala130Thr	Pav_sc0001328.1_g240.1.br	Ref	Ref	Ref	Ref	Ref	Ref	Ref	Ref	Ref	Ref	Ref	Ref	Ref	Ref	Het	Ref	Ref	Ref	Ref	Ref	Ref
Pav_sc0001328.1	97340	T	C	synonymous_variant	LOW	p.Ala130Ala	Pav_sc0001328.1_g240.1.br	Ref	Ref	Ref	Ref	Ref	Ref	Ref	Ref	Ref	Ref	Ref	Ref	Ref	Ref	Het	Ref	Ref	Ref	Ref	Ref	Ref
Pav_sc0001328.1	97398	G	A	missense_variant	MODERATE	p.Glu150Lys	Pav_sc0001328.1_g240.1.br	Ref	Ref	Ref	Ref	Ref	Ref	Ref	Ref	Ref	Ref	Ref	Ref	Ref	Ref	Het	Ref	Ref	Ref	Ref	Ref	Ref
Pav_sc0001328.1	97462	T	A	missense_variant	MODERATE	p.Leu171Gln	Pav_sc0001328.1_g240.1.br	Ref	Ref	Ref	Ref	Ref	Ref	Ref	Ref	Ref	Ref	Ref	Ref	Ref	Ref	Het	Ref	Ref	Ref	Ref	Ref	Ref
Pav_sc0001328.1	97485	C	T	missense_variant	MODERATE	p.Pro179Ser	Pav_sc0001328.1_g240.1.br	Ref	Ref	Ref	Ref	Ref	Ref	Ref	Ref	Ref	Ref	Ref	Ref	Ref	Ref	Het	Ref	Ref	Ref	Ref	Ref	Ref
Pav_sc0001328.1	97548	T	C	missense_variant	MODERATE	p.Tyr200His	Pav_sc0001328.1_g240.1.br	Ref	Ref	Ref	Ref	Ref	Ref	Ref	Ref	Ref	Ref	Ref	Ref	Ref	Ref	Het	Ref	Ref	Ref	Ref	Ref	Ref
Pav_sc0001328.1	97573	A	C	missense_variant	MODERATE	p.Lys208Thr	Pav_sc0001328.1_g240.1.br	Ref	Ref	Ref	Ref	Ref	Ref	Ref	Ref	Ref	Ref	Ref	Ref	Ref	Ref	Het	Ref	Ref	Ref	Ref	Ref	Ref
Pav_sc0001328.1	97579	A	G	missense_variant	MODERATE	p.Gln210Arg	Pav_sc0001328.1_g240.1.br	Ref	Ref	Ref	Ref	Ref	Ref	Ref	Ref	Ref	Ref	Ref	Ref	Ref	Ref	Het	Ref	Ref	Ref	Ref	Ref	Ref
Pav_sc0001328.1	97815	G	A	missense_variant	MODERATE	p.Ala289Thr	Pav_sc0001328.1_g240.1.br	Ref	Ref	Ref	Ref	Ref	Ref	Ref	Ref	Ref	Ref	Ref	Ref	Ref	Ref	Het	Ref	Ref	Ref	Ref	Ref	Ref
Pav_sc0001328.1	97932	T	C	missense_variant	MODERATE	p.Phe328Leu	Pav_sc0001328.1_g240.1.br	Ref	Ref	Ref	Ref	Ref	Ref	Ref	Ref	Ref	Ref	Ref	Ref	Ref	Ref	Het	Ref	Ref	Ref	Ref	Ref	Ref
Pav_sc0001328.1	98305	C	A	missense_variant	MODERATE	p.Thr452Asn	Pav_sc0001328.1_g240.1.br	Ref	Ref	Ref	Ref	Ref	Ref	Ref	Ref	Ref	Ref	Ref	Ref	Ref	Ref	Het	Ref	Ref	Ref	Ref	Ref	Ref
Pav_sc0001367.1	5803	G	A	synonymous_variant	LOW	p.Gln22Gln	Pav_sc0001367.1_g020.1.br	Ref	Het	Het	Ref	Het	Ref	Ref	Ref	Ref	Ref	Ref	Ref	Hom	Ref	Ref	Ref	Ref	Ref	Het	Ref	Ref
Pav_sc0001367.1	5814	C	G	stop_gained	HIGH	p.Ser26*	Pav_sc0001367.1_g020.1.br	Ref	Het	Het	Ref	Het	Ref	Ref	Ref	Ref	Ref	Ref	Ref	./.	Ref	Ref	Ref	Ref	Ref	Het	Ref	Ref
Pav_sc0001367.1	5888	A	G	missense_variant	MODERATE	p.Lys51Glu	Pav_sc0001367.1_g020.1.br	Het	Ref	Het	Ref	Het	Het	Het	Ref	Het	Het	Ref	Ref	Ref	Het	Hom	Het	Hom	Het	Het	Hom	Het
Pav_sc0001367.1	5893	A	G	synonymous_variant	LOW	p.Leu52Leu	Pav_sc0001367.1_g020.1.br	Het	Ref	Het	Het	Het	Het	Het	Ref	Ref	Ref	Ref	Ref	Ref	Ref	Het	Het	Het	Het	Ref	Ref	Het
Pav_sc0001367.1	5915	C	G	missense_variant	MODERATE	p.Leu60Val	Pav_sc0001367.1_g020.1.br	Ref	Het	Ref	Ref	Het	Het	Ref	Ref	Ref	Ref	Ref	Het	Ref	Ref	Ref	Het	Ref	Het	Het	Ref	Ref
Pav_sc0001367.1	5932	C	A	synonymous_variant	LOW	p.Ile65Ile	Pav_sc0001367.1_g020.1.br	Ref	Ref	Ref	Ref	Ref	Ref	Ref	Het	Ref	Ref	Ref	Ref	Ref	Ref	Ref	Ref	Ref	Ref	Ref	Ref	Ref
Pav_sc0001367.1	5949	G	A	missense_variant	MODERATE	p.Ser71Asn	Pav_sc0001367.1_g020.1.br	Ref	Ref	Ref	Ref	Het	Ref	Ref	Ref	Het	Het	Ref	Ref	Ref	Het	Het	Ref	Het	Ref	Hom	Hom	Ref
Pav_sc0001367.1	5962	A	C	synonymous_variant	LOW	p.Pro75Pro	Pav_sc0001367.1_g020.1.br	Ref	Ref	Ref	Ref	Het	Ref	Ref	Ref	Het	Het	Ref	Ref	Ref	Het	Het	Ref	Het	Ref	Hom	Hom	Ref
Pav_sc0001367.1	5963	T	C	missense_variant	MODERATE	p.Phe76Leu	Pav_sc0001367.1_g020.1.br	Ref	Ref	Ref	Ref	Ref	Ref	Ref	Het	Ref	Ref	Ref	Ref	Ref	Ref	Ref	Ref	Ref	Ref	Ref	Ref	Ref
Pav_sc0001367.1	5976	T	A	missense_variant	MODERATE	p.Phe80Tyr	Pav_sc0001367.1_g020.1.br	Ref	Ref	Ref	Ref	Ref	Ref	Ref	Het	Ref	Ref	Ref	Ref	Ref	Ref	Ref	Ref	Ref	Ref	Ref	Ref	Ref
Pav_sc0001367.1	5983	T	A	missense_variant	MODERATE	p.Asn82Lys	Pav_sc0001367.1_g020.1.br	Ref	Ref	Ref	Ref	Ref	Ref	Ref	Het	Ref	Ref	Ref	Ref	Ref	Ref	Ref	Ref	Ref	Ref	Ref	Ref	Ref
Pav_sc0001367.1	6024	G	A	stop_gained	HIGH	p.Trp96*	Pav_sc0001367.1_g020.1.br	Het	Ref	Het	Ref	Hom	Het	Het	Ref	Ref	Ref	Ref	Ref	./.	Ref	Het	Hom	Het	Hom	Ref	Ref	Het
Pav_sc0001367.1	6043	G	T	synonymous_variant	LOW	p.Arg102Arg	Pav_sc0001367.1_g020.1.br	Ref	Ref	Ref	Ref	Het	Ref	Ref	Ref	Het	Het	Ref	Ref	./.	Het	Het	Ref	Het	Ref	Hom	Hom	Ref
Pav_sc0001367.1	6055	C	T	synonymous_variant	LOW	p.Cys106Cys	Pav_sc0001367.1_g020.1.br	Ref	Ref	Ref	Ref	Het	Ref	Ref	Ref	Het	Het	Ref	Ref	./.	Het	Hom	Ref	Het	Ref	Hom	Hom	Ref
Pav_sc0001367.1	6090	T	C	missense_variant	MODERATE	p.Ile118Thr	Pav_sc0001367.1_g020.1.br	Het	Ref	Het	Ref	Het	Het	Het	Ref	Ref	Ref	Ref	Ref	./.	Ref	Het	Hom	Het	Het	Ref	Ref	Het
Pav_sc0001367.1	6100	A	G	synonymous_variant	LOW	p.Glu121Glu	Pav_sc0001367.1_g020.1.br	Het	Ref	Het	Ref	Hom	Het	Het	Het	Het	Het	Ref	Ref	./.	Het	Hom	Het	Het	Het	Hom	Hom	Het
Pav_sc0001367.1	6155	A	C	missense_variant	MODERATE	p.Met140Leu	Pav_sc0001367.1_g020.1.br	Ref	Ref	Ref	Ref	Het	Ref	Ref	Ref	Ref	Het	Ref	Ref	Ref	Het	Het	Ref	Het	Ref	Het	Het	Ref
Pav_sc0001367.1	6208	T	C	synonymous_variant	LOW	p.Leu157Leu	Pav_sc0001367.1_g020.1.br	Het	Ref	Ref	Ref	Hom	Ref	Het	Het	Het	Het	Ref	Ref	Hom	Het	Hom	./.	Hom	Het	Hom	Hom	Ref
Pav_sc0001367.1	6216	C	T	missense_variant	MODERATE	p.Ser160Leu	Pav_sc0001367.1_g020.1.br	Het	Ref	Ref	Ref	Hom	Ref	Het	Het	Het	Het	Ref	Ref	Hom	Het	Hom	./.	Hom	Hom	Hom	Hom	Ref
Pav_sc0001367.1	6219	G	A	missense_variant	MODERATE	p.Gly161Asp	Pav_sc0001367.1_g020.1.br	Het	Ref	Ref	Ref	Hom	Ref	Het	Het	Het	Het	Ref	Ref	Hom	Het	Hom	./.	Hom	Hom	Hom	Hom	Ref
Pav_sc0001367.1	6262	G	A	synonymous_variant	LOW	p.Leu175Leu	Pav_sc0001367.1_g020.1.br	Het	Ref	Ref	Het	Hom	Ref	Het	Het	Het	Het	Ref	Ref	Hom	Het	Hom	./.	Hom	Hom	Hom	Hom	Het
Pav_sc0001367.1	6263	C	A,T	missense_variant	MODERATE	p.Pro176Thr_Ser	Pav_sc0001367.1_g020.1.br	Ref	Ref	Ref	Ref	Het	Ref	Ref	Ref	Het	Het	Ref	Ref	Hom	Het	Het	./.	Het	Ref	Het	Het	Ref
Pav_sc0001367.1	6287	G	T	missense_variant	MODERATE	p.Ala184Ser	Pav_sc0001367.1_g020.1.br	Ref	Ref	Ref	Ref	Het	Ref	Ref	Ref	Het	Het	Ref	Ref	./.	Het	Het	Ref	Het	Ref	Het	Het	Ref
Pav_sc0001367.1	6289	A	T	synonymous_variant	LOW	p.Ala184Ala	Pav_sc0001367.1_g020.1.br	Ref	Ref	Ref	Ref	Het	Ref	Ref	Ref	Het	Het	Ref	Ref	./.	Het	Het	Ref	Het	Ref	Het	Het	Ref
Pav_sc0001367.1	6315	A	T	missense_variant	MODERATE	p.Tyr193Phe	Pav_sc0001367.1_g020.1.br	Ref	Ref	Ref	Ref	Het	Ref	Ref	Ref	Het	Het	Ref	Ref	Ref	Het	Het	Ref	Het	Ref	Het	Het	Ref
Pav_sc0001367.1	6327	A	T	missense_variant	MODERATE	p.Lys197Met	Pav_sc0001367.1_g020.1.br	Ref	Ref	Ref	Ref	Het	Ref	Ref	Ref	Het	Het	Ref	Ref	Ref	Het	Het	Ref	Het	Ref	Het	Het	Ref
Pav_sc0001367.1	6341	C	A	missense_variant	MODERATE	p.His202Asn	Pav_sc0001367.1_g020.1.br	Ref	Ref	Ref	Ref	Ref	Ref	Ref	Ref	Ref	Ref	Het	Ref	Hom	Ref	Ref	Het	Ref	Het	Het	Het	Ref
Pav_sc0001367.1	6355	A	G	synonymous_variant	LOW	p.Ala206Ala	Pav_sc0001367.1_g020.1.br	Ref	Ref	Ref	Ref	Ref	Ref	Ref	Ref	Ref	Ref	Ref	Ref	Ref	Het	Ref	Ref	Het	Ref	Het	Het	Ref
Pav_sc0001367.1	6361	C	G	synonymous_variant	LOW	p.Gly208Gly	Pav_sc0001367.1_g020.1.br	Het	Ref	Het	Ref	Het	Het	Het	Ref	Ref	Ref	Ref	Ref	Ref	Ref	Het	Het	Ref	Het	Ref	Ref	Ref
Pav_sc0001367.1	6392	G	A	missense_variant	MODERATE	p.Glu219Lys	Pav_sc0001367.1_g020.1.br	Ref	Ref	Ref	Ref	Ref	Ref	Ref	Het	Ref	Ref	Ref	Ref	Ref	Ref	Ref	Ref	Ref	Ref	Ref	Ref	Ref
Pav_sc0001367.1	6403	T	C	synonymous_variant	LOW	p.Gly222Gly	Pav_sc0001367.1_g020.1.br	Ref	Ref	Ref	Ref	Ref	Ref	Ref	Het	Ref	Ref	Ref	Ref	Ref	Ref	Ref	Ref	Ref	Ref	Ref	Ref	Ref
Pav_sc0001369.1	159002	C	T	intron_variant	MODIFIER		Pav_sc0001369.1_g390.1.br	Ref	Het	Het	Het	Het	Het	Ref	Het	Hom	Het	Het	Het	Het	Het	Het	Het	Het	Het	Het	Ref	Het
Pav_sc0001369.1	159068	C	T	intron_variant	MODIFIER		Pav_sc0001369.1_g390.1.br	Ref	Hom	Hom	Het	Het	Het	Ref	Het	Hom	Hom	Hom	Het	Het	Hom	Het	Het	Hom	Het	Hom	Ref	Het
Pav_sc0001369.1	159098	G	A	intron_variant	MODIFIER		Pav_sc0001369.1_g390.1.br	Ref	Het	Het	Ref	Ref	Het	Het	Het	Ref	Ref	Het	Het	Ref	Ref	Het	Ref	Ref	Ref	Het	Ref	Ref
Pav_sc0001369.1	159105	A	*,G	intron_variant	MODIFIER		Pav_sc0001369.1_g390.1.br	Ref	Het	Het	Het	Hom	Het	Ref	Het	Hom	Hom	Het	Het	Het	Hom	Het	Hom	Hom	Hom	Het	Het	Het
Pav_sc0001369.1	159120	A	G	intron_variant	MODIFIER		Pav_sc0001369.1_g390.1.br	Ref	Het	Het	Ref	Ref	Het	Ref	Het	Ref	Ref	Het	Het	Ref	Het	Het	Ref	Ref	Ref	Ref	Ref	Ref
Pav_sc0001369.1	159248	G	A	intron_variant	MODIFIER		Pav_sc0001369.1_g390.1.br	Ref	Het	Ref	Ref	Ref	Ref	Ref	Ref	Ref	Ref	Het	Ref	Het	Ref	Ref	Het	Het	Het	Het	Ref	Het
Pav_sc0001369.1	159287	C	A	intron_variant	MODIFIER		Pav_sc0001369.1_g390.1.br	Ref	Hom	Hom	Het	Hom	Het	Ref	Hom	Hom	Hom	Hom	Het	Het	Hom	Het	Hom	Hom	Hom	Hom	Het	Het
Pav_sc0001369.1	159310	C	T	intron_variant	MODIFIER		Pav_sc0001369.1_g390.1.br	Ref	Ref	Ref	Ref	Ref	Ref	Ref	Het	Ref	Ref	Ref	Ref	Ref	Ref	Ref	Het	Ref	Het	Ref	Het	Ref
Pav_sc0001369.1	159346	G	A	synonymous_variant	LOW	p.Ala129Ala	Pav_sc0001369.1_g390.1.br	Ref	Hom	Hom	Het	Hom	Het	Ref	Hom	Hom	Hom	Hom	Het	Het	Hom	Het	Hom	Hom	Hom	Hom	Het	Het
Pav_sc0001369.1	159382	G	A	synonymous_variant	LOW	p.Cys117Cys	Pav_sc0001369.1_g390.1.br	Ref	Ref	Ref	Ref	Ref	Ref	Ref	Ref	Ref	Ref	Ref	Ref	Ref	Ref	Ref	Ref	Ref	Ref	Ref	Ref	Het
Pav_sc0001369.1	159392	G	T	missense_variant	MODERATE	p.Thr114Lys	Pav_sc0001369.1_g390.1.br	Ref	Ref	Ref	Ref	Ref	Ref	Ref	Ref	Ref	Ref	Ref	Ref	Het	Ref	Ref	Ref	Ref	Ref	Ref	Ref	Ref
Pav_sc0001369.1	159398	T	C	missense_variant	MODERATE	p.Asn112Ser	Pav_sc0001369.1_g390.1.br	Ref	Ref	Ref	Ref	Ref	Ref	Ref	Het	Ref	Ref	Ref	Het	Ref	Ref	Het	Ref	Ref	Ref	Ref	Ref	Ref
Pav_sc0001369.1	159524	C	T	intron_variant	MODIFIER		Pav_sc0001369.1_g390.1.br	Ref	Hom	Hom	Het	Hom	Het	Ref	Hom	Hom	Hom	Hom	Het	Het	Hom	Het	Hom	Hom	Hom	Hom	Het	Het
Pav_sc0001369.1	159891	G	T	intron_variant	MODIFIER		Pav_sc0001369.1_g390.1.br	Ref	Ref	Ref	Ref	Ref	Ref	Ref	Ref	Ref	Ref	Ref	Ref	Het	Ref	Ref	Ref	Ref	Ref	Ref	Ref	Het
Pav_sc0001369.1	159970	G	A	intron_variant	MODIFIER		Pav_sc0001369.1_g390.1.br	Ref	Ref	Ref	Ref	Ref	Ref	Ref	Het	Ref	Ref	Ref	Ref	Ref	Ref	Ref	Het	Ref	Het	Ref	Het	Ref
Pav_sc0001369.1	159983	G	A	intron_variant	MODIFIER		Pav_sc0001369.1_g390.1.br	Ref	Ref	Ref	Ref	Ref	Ref	Ref	Ref	Ref	Ref	Ref	Ref	Het	Ref	Ref	Ref	Ref	Ref	Ref	Ref	Het
Pav_sc0001369.1	159987	A	G	intron_variant	MODIFIER		Pav_sc0001369.1_g390.1.br	Ref	Ref	Ref	Ref	Ref	Ref	Ref	Ref	Ref	Ref	Ref	Ref	Het	Ref	Ref	Ref	Ref	Ref	Ref	Ref	Het
Pav_sc0001369.1	160096	T	C	intron_variant	MODIFIER		Pav_sc0001369.1_g390.1.br	Ref	Hom	Hom	Het	Hom	Het	Ref	Het	Hom	Hom	Hom	Het	Het	Hom	Hom	Het	Hom	Het	Hom	Ref	Het
Pav_sc0001369.1	160281	G	T	intron_variant	MODIFIER		Pav_sc0001369.1_g390.1.br	Ref	Ref	Ref	Ref	Ref	Ref	Ref	Ref	Ref	Ref	Ref	Ref	Het	Ref	Ref	Ref	Ref	Ref	Ref	Ref	Het
Pav_sc0001369.1	160415	A	G	intron_variant	MODIFIER		Pav_sc0001369.1_g390.1.br	Ref	Ref	Ref	Ref	Ref	Ref	Ref	Ref	Ref	Ref	Ref	Ref	Het	Ref	Ref	Ref	Ref	Ref	Ref	Ref	Het
Pav_sc0001369.1	160576	G	A	synonymous_variant	LOW	p.Asn69Asn	Pav_sc0001369.1_g390.1.br	Ref	Ref	Ref	Ref	Ref	Ref	Ref	Ref	Ref	Ref	Ref	Ref	Het	Ref	Ref	Ref	Ref	Ref	Ref	Ref	Het
Pav_sc0001369.1	160637	C	G	missense_variant	MODERATE	p.Trp49Ser	Pav_sc0001369.1_g390.1.br	Het	Ref	Het	Ref	Het	Ref	Het	Het	Ref	Ref	Het	Het	Het	Ref	Ref	Ref	Ref	Ref	Ref	Ref	Ref
Pav_sc0001369.1	160666	A	G	synonymous_variant	LOW	p.Cys39Cys	Pav_sc0001369.1_g390.1.br	Het	Ref	Het	Het	Het	Ref	Het	Het	Het	Ref	Het	Het	Het	Ref	Ref	Het	Ref	Ref	Ref	Ref	Het
Pav_sc0001369.1	168116	G	A	3_prime_UTR_variant	MODIFIER		Pav_sc0001369.1_g400.1.mk	Ref	Ref	Ref	Ref	Ref	Ref	Ref	Het	Ref	Ref	Ref	Het	Ref	Ref	Het	Ref	Ref	Ref	Ref	Ref	Ref
Pav_sc0001369.1	168138	T	C	3_prime_UTR_variant	MODIFIER		Pav_sc0001369.1_g400.1.mk	Ref	Ref	Het	Ref	Het	Ref	Ref	Ref	Het	Ref	Ref	Ref	Ref	Ref	Ref	Ref	Ref	Ref	Het	Het	Ref
Pav_sc0001369.1	168153	C	A	3_prime_UTR_variant	MODIFIER		Pav_sc0001369.1_g400.1.mk	Ref	Ref	Het	Ref	Het	Ref	Ref	Ref	Het	Ref	Ref	Ref	Ref	Ref	Ref	Het	Ref	Het	Het	Het	Ref
Pav_sc0001369.1	168168	T	A	3_prime_UTR_variant	MODIFIER		Pav_sc0001369.1_g400.1.mk	Ref	Het	Het	Het	Het	Het	Ref	Ref	Het	Hom	Het	Ref	Ref	Hom	Ref	Ref	Het	Ref	Het	Ref	Ref
Pav_sc0001369.1	168191	T	*,G	intron_variant	MODIFIER		Pav_sc0001369.1_g400.1.mk	Ref	Het	Het	Het	Het	Het	Ref	Ref	Het	Hom	Het	Ref	Ref	Hom	Ref	Het	Het	Het	Het	Het	Ref
Pav_sc0001369.1	168216	T	G	intron_variant	MODIFIER		Pav_sc0001369.1_g400.1.mk	Ref	Ref	Het	Ref	Het	Ref	Ref	Ref	Het	Ref	Ref	Ref	Ref	Ref	Ref	Het	Ref	Het	Het	Het	Ref
Pav_sc0001369.1	168229	T	A	intron_variant	MODIFIER		Pav_sc0001369.1_g400.1.mk	Ref	Ref	Het	Ref	Het	Ref	Ref	Ref	Het	Ref	Ref	Ref	Ref	Ref	Ref	Het	Ref	Het	Het	Het	Ref
Pav_sc0001369.1	168264	A	T	intron_variant	MODIFIER		Pav_sc0001369.1_g400.1.mk	Ref	Ref	Het	Ref	Het	Ref	Ref	Ref	Het	Ref	Ref	Ref	Ref	Ref	Ref	Het	Ref	Het	Het	Het	Ref
Pav_sc0001369.1	168273	A	G	intron_variant	MODIFIER		Pav_sc0001369.1_g400.1.mk	Ref	Ref	Het	Ref	Het	Ref	Ref	Ref	Het	Ref	Ref	Ref	Ref	Ref	Ref	Het	Ref	Het	Het	Het	Ref
Pav_sc0001369.1	168287	A	C	splice_region_variant / 3_prime_UTR_variant	LOW		Pav_sc0001369.1_g400.1.mk	Ref	Ref	Het	Ref	Het	Ref	Ref	Ref	Het	Ref	Ref	Ref	Ref	Ref	Ref	Het	Ref	Het	Het	Het	Ref
Pav_sc0001369.1	168306	T	G	3_prime_UTR_variant	MODIFIER		Pav_sc0001369.1_g400.1.mk	Ref	Ref	Het	Ref	Het	Ref	Ref	Ref	Het	Ref	Ref	Ref	Ref	Ref	Ref	Het	Ref	Het	Het	Het	Ref
Pav_sc0001369.1	168310	G	A	3_prime_UTR_variant	MODIFIER		Pav_sc0001369.1_g400.1.mk	Ref	Ref	Het	Ref	Het	Ref	Ref	Ref	Het	Ref	Ref	Ref	Ref	Ref	Ref	Het	Ref	Het	Het	Het	Ref
Pav_sc0001369.1	168349	C	T	3_prime_UTR_variant	MODIFIER		Pav_sc0001369.1_g400.1.mk	Ref	Ref	Het	Ref	Het	Ref	Ref	Ref	Het	Ref	Ref	Ref	Ref	Ref	Ref	Het	Ref	Het	Het	Het	Ref
Pav_sc0001369.1	168383	C	T	3_prime_UTR_variant	MODIFIER		Pav_sc0001369.1_g400.1.mk	Ref	Ref	Ref	Ref	Ref	Ref	Ref	Ref	Ref	Ref	Ref	Ref	Ref	Ref	Ref	Het	Ref	Het	Het	Het	Ref
Pav_sc0001369.1	168396	C	G	3_prime_UTR_variant	MODIFIER		Pav_sc0001369.1_g400.1.mk	Ref	Ref	Het	Ref	Het	Ref	Ref	Ref	Het	Ref	Ref	Ref	Ref	Ref	Ref	Het	Ref	Het	Het	Het	Ref
Pav_sc0001369.1	168398	A	C	3_prime_UTR_variant	MODIFIER		Pav_sc0001369.1_g400.1.mk	Ref	Ref	Het	Ref	Het	Ref	Ref	Ref	Het	Ref	Ref	Ref	Ref	Ref	Ref	Het	Ref	Het	Het	Het	Ref
Pav_sc0001369.1	168405	A	G	3_prime_UTR_variant	MODIFIER		Pav_sc0001369.1_g400.1.mk	Ref	Ref	Het	Ref	Het	Ref	Ref	Ref	Het	Ref	Ref	Ref	Ref	Ref	Ref	Het	Ref	Het	Het	Het	Ref
Pav_sc0001369.1	168409	G	A	3_prime_UTR_variant	MODIFIER		Pav_sc0001369.1_g400.1.mk	Ref	Ref	Het	Ref	Het	Ref	Ref	Ref	Het	Ref	Ref	Ref	Ref	Ref	Ref	Het	Ref	Het	Het	Het	Ref
Pav_sc0001369.1	168415	T	C	3_prime_UTR_variant	MODIFIER		Pav_sc0001369.1_g400.1.mk	Ref	Ref	Het	Ref	Het	Ref	Ref	Ref	Het	Ref	Ref	Ref	Ref	Ref	Ref	Het	Ref	Het	Het	Het	Ref
Pav_sc0001369.1	168416	G	A	3_prime_UTR_variant	MODIFIER		Pav_sc0001369.1_g400.1.mk	Ref	Ref	Het	Ref	Het	Ref	Ref	Ref	Het	Ref	Ref	Ref	Ref	Ref	Ref	Het	Ref	Het	Het	Het	Ref
Pav_sc0001369.1	168417	G	A	3_prime_UTR_variant	MODIFIER		Pav_sc0001369.1_g400.1.mk	Ref	Ref	Het	Ref	Het	Ref	Ref	Ref	Het	Ref	Ref	Ref	Ref	Ref	Ref	Het	Ref	Het	Het	Het	Ref
Pav_sc0001369.1	168443	A	G	3_prime_UTR_variant	MODIFIER		Pav_sc0001369.1_g400.1.mk	Ref	Ref	Het	Ref	Het	Ref	Ref	Ref	Het	Ref	Ref	Ref	Ref	Ref	Ref	Het	Ref	Het	Het	Het	Ref
Pav_sc0001369.1	168449	A	G	3_prime_UTR_variant	MODIFIER		Pav_sc0001369.1_g400.1.mk	Ref	Ref	Ref	Ref	Ref	Ref	Ref	Ref	Ref	Ref	Ref	Ref	Ref	Ref	Ref	Het	Ref	Het	Het	Het	Ref
Pav_sc0001369.1	168490	G	C,T	3_prime_UTR_variant	MODIFIER		Pav_sc0001369.1_g400.1.mk	Ref	Hom	Het	Het	Het	Het	Ref	Ref	Het	Hom	Hom	Ref	Hom	Hom	Ref	Het	Hom	Het	Het	Het	Hom
Pav_sc0001369.1	168500	T	G	missense_variant	MODERATE	p.Gln446Pro	Pav_sc0001369.1_g400.1.mk	Ref	Ref	Het	Ref	Het	Ref	Ref	Ref	Het	Ref	Ref	Ref	Ref	Ref	Ref	Het	Ref	Het	Het	Het	Ref
Pav_sc0001369.1	168515	A	G	missense_variant	MODERATE	p.Met441Thr	Pav_sc0001369.1_g400.1.mk	Ref	Ref	Het	Ref	Het	Ref	Ref	Ref	Het	Ref	Ref	Ref	Ref	Ref	Ref	Het	Ref	Het	Het	Het	Ref
Pav_sc0001369.1	168521	C	T	missense_variant	MODERATE	p.Gly439Glu	Pav_sc0001369.1_g400.1.mk	Ref	Ref	Het	Ref	Het	Ref	Ref	Ref	Het	Ref	Ref	Ref	Ref	Ref	Ref	Het	Ref	Het	Het	Het	Ref
Pav_sc0001369.1	168527	C	A	missense_variant	MODERATE	p.Gly437Val	Pav_sc0001369.1_g400.1.mk	Ref	Ref	Het	Ref	Het	Ref	Ref	Ref	Het	Ref	Ref	Ref	Ref	Ref	Ref	Het	Ref	Het	Het	Het	Ref
Pav_sc0001369.1	168562	A	G	synonymous_variant	LOW	p.Asn425Asn	Pav_sc0001369.1_g400.1.mk	Ref	Ref	Het	Ref	Het	Ref	Ref	Ref	Het	Ref	Ref	Ref	Ref	Ref	Ref	Ref	Ref	Het	Het	Het	Ref
Pav_sc0001369.1	168889	G	T	missense_variant	MODERATE	p.His316Gln	Pav_sc0001369.1_g400.1.mk	Ref	Ref	Het	Ref	Het	Ref	Ref	Ref	Ref	Ref	Ref	Ref	Ref	Ref	Ref	Het	Ref	Het	Het	Het	Ref
Pav_sc0001369.1	168931	C	G	missense_variant	MODERATE	p.Arg302Ser	Pav_sc0001369.1_g400.1.mk	Ref	Het	Het	Ref	Het	Ref	Ref	Ref	Het	Ref	Ref	Ref	Ref	Ref	Ref	Het	Ref	Het	Het	Het	Ref
Pav_sc0001369.1	168957	G	A	synonymous_variant	LOW	p.Leu13Leu	Pav_sc0001369.1_g400.1.mk	Ref	Ref	Ref	Ref	Ref	Ref	Ref	Ref	Ref	Ref	Ref	Ref	Ref	Ref	Ref	Het	Ref	Het	Ref	Het	Ref
Pav_sc0001369.1	169007	A	G	intron_variant	MODIFIER		Pav_sc0001369.1_g400.1.mk	Ref	Ref	Ref	Het	Ref	Ref	Ref	Ref	Het	Ref	Het	Het	Het	Ref	Ref	Ref	Ref	Ref	Ref	Ref	Het
Pav_sc0001369.1	169073	C	A	missense_variant	MODERATE	p.Asp292Tyr	Pav_sc0001369.1_g400.1.mk	Ref	Ref	Ref	Ref	Ref	Ref	Ref	Ref	Ref	Ref	Ref	Ref	Het	Het	Ref	Ref	Ref	Ref	Ref	Ref	Ref
Pav_sc0001369.1	169347	T	C	synonymous_variant	LOW	p.Glu200Glu	Pav_sc0001369.1_g400.1.mk	Het	Hom	Hom	Het	Hom	Het	Ref	Hom	Hom	Hom	Hom	Het	Hom	Hom	Het	Hom	Hom	Hom	Hom	Het	Hom
Pav_sc0001369.1	169438	T	A	missense_variant	MODERATE	p.Asp170Val	Pav_sc0001369.1_g400.1.mk	Ref	Ref	Ref	Ref	Ref	Ref	Ref	Ref	Ref	Ref	Ref	Ref	Het	Ref	Ref	Ref	Ref	Ref	Ref	Ref	Het
Pav_sc0001369.1	169560	G	A	intron_variant	MODIFIER		Pav_sc0001369.1_g400.1.mk	Ref	Hom	Hom	Het	Hom	Het	Ref	Hom	Hom	Hom	Hom	Het	Hom	Hom	Het	Hom	Hom	Hom	Hom	Het	Hom
Pav_sc0001369.1	169601	T	C	intron_variant	MODIFIER		Pav_sc0001369.1_g400.1.mk	Ref	Hom	Hom	Het	Hom	Het	Ref	Ref	Hom	Hom	Hom	Ref	Het	Hom	Ref	Het	Hom	Het	Hom	Ref	Het
Pav_sc0001369.1	169679	G	A	intron_variant	MODIFIER		Pav_sc0001369.1_g400.1.mk	Ref	Ref	Ref	Ref	Ref	Ref	Ref	Het	Ref	Ref	Ref	Het	Ref	Ref	Het	Het	Ref	Het	Ref	Het	Ref
Pav_sc0001369.1	169780	T	A	intron_variant	MODIFIER		Pav_sc0001369.1_g400.1.mk	Ref	Ref	Ref	Ref	Ref	Ref	Ref	Het	Ref	Ref	Ref	Ref	Het	Ref	Ref	Het	Het	Het	Ref	Ref	Het
Pav_sc0001369.1	169824	G	T	intron_variant	MODIFIER		Pav_sc0001369.1_g400.1.mk	Ref	Ref	Ref	Ref	Ref	Ref	Ref	Het	Ref	Ref	Ref	Ref	Het	Ref	Ref	Het	Het	Ref	Ref	Ref	Het
Pav_sc0001369.1	169913	A	G	intron_variant	MODIFIER		Pav_sc0001369.1_g400.1.mk	Ref	Ref	Ref	Ref	Ref	Ref	Ref	Ref	Ref	Ref	Ref	Ref	Het	Ref	Ref	Ref	Ref	Ref	Ref	Ref	Het
Pav_sc0001369.1	170075	G	A	intron_variant	MODIFIER		Pav_sc0001369.1_g400.1.mk	Ref	Ref	Ref	Ref	Ref	Ref	Ref	Het	Ref	Ref	Ref	Het	Ref	Ref	Het	Ref	Ref	Ref	Ref	Ref	Ref
Pav_sc0001369.1	170165	G	A	intron_variant	MODIFIER		Pav_sc0001369.1_g400.1.mk	Ref	Ref	Ref	Ref	Ref	Ref	Ref	Het	Ref	Ref	Ref	Het	Ref	Ref	Het	Ref	Ref	Ref	Ref	Ref	Ref
Pav_sc0001369.1	170194	T	C	intron_variant	MODIFIER		Pav_sc0001369.1_g400.1.mk	Ref	Ref	Ref	Ref	Ref	Ref	Ref	Ref	Ref	Ref	Ref	Ref	Het	Ref	Ref	Ref	Ref	Ref	Ref	Ref	Het
Pav_sc0001369.1	170480	G	A	intron_variant	MODIFIER		Pav_sc0001369.1_g400.1.mk	Ref	Ref	Ref	Ref	Ref	Ref	Ref	Het	Ref	Ref	Ref	Ref	Ref	Ref	Ref	Het	Ref	Het	Ref	Het	Ref
Pav_sc0001369.1	170641	C	T	intron_variant	MODIFIER		Pav_sc0001369.1_g400.1.mk	Ref	Ref	Ref	Ref	Ref	Ref	Ref	Ref	Ref	Ref	Ref	Ref	Het	Ref	Ref	Ref	Ref	Ref	Ref	Ref	Het
Pav_sc0001369.1	170766	A	T	intron_variant	MODIFIER		Pav_sc0001369.1_g400.1.mk	Ref	Ref	Ref	Ref	Ref	Ref	Ref	Ref	Ref	Ref	Ref	Ref	Het	Ref	Ref	Ref	Ref	Ref	Ref	Ref	Het
Pav_sc0001369.1	170808	A	C	intron_variant	MODIFIER		Pav_sc0001369.1_g400.1.mk	Ref	Het	Ref	Ref	Ref	Ref	Ref	Ref	Ref	Ref	Het	Ref	Hom	Ref	Ref	Het	Het	Het	Het	Ref	Hom
Pav_sc0001369.1	170864	T	G,*	intron_variant	MODIFIER		Pav_sc0001369.1_g400.1.mk	Het	Ref	Het	Ref	Ref	Ref	Het	Ref	Ref	Ref	Ref	Het	Het	Ref	Ref	Ref	Ref	Ref	Ref	Ref	Het
Pav_sc0001369.1	170868	A	T	intron_variant	MODIFIER		Pav_sc0001369.1_g400.1.mk	Ref	Ref	Ref	Ref	Ref	Ref	Ref	Het	Ref	Ref	Ref	Ref	Ref	Ref	Ref	Het	Ref	Het	Ref	Het	Ref
Pav_sc0001369.1	171111	G	T	intron_variant	MODIFIER		Pav_sc0001369.1_g400.1.mk	Het	Ref	Ref	Ref	Ref	Ref	Ref	Ref	Ref	Ref	Ref	Het	Het	Ref	Ref	Ref	Ref	Ref	Ref	Ref	Het
Pav_sc0001369.1	171175	A	G	intron_variant	MODIFIER		Pav_sc0001369.1_g400.1.mk	Ref	Ref	Ref	Ref	Ref	Ref	Ref	Ref	Ref	Ref	Ref	Ref	Het	Ref	Ref	Ref	Ref	Ref	Ref	Ref	Het
Pav_sc0001369.1	171191	G	C	intron_variant	MODIFIER		Pav_sc0001369.1_g400.1.mk	Ref	Ref	Ref	Ref	Ref	Ref	Ref	Ref	Ref	Ref	Ref	Ref	Het	Ref	Ref	Ref	Ref	Ref	Ref	Ref	Het
Pav_sc0001369.1	171198	T	C	intron_variant	MODIFIER		Pav_sc0001369.1_g400.1.mk	Ref	Ref	Ref	Ref	Ref	Ref	Ref	Ref	Ref	Ref	Ref	Ref	Het	Ref	Ref	Ref	Ref	Ref	Ref	Ref	Het
Pav_sc0001369.1	171246	T	A	intron_variant	MODIFIER		Pav_sc0001369.1_g400.1.mk	Ref	Ref	Ref	Ref	Ref	Ref	Ref	Ref	Ref	Ref	Ref	Ref	Het	Ref	Ref	Ref	Ref	Ref	Ref	Ref	Het
Pav_sc0001369.1	171330	T	C	intron_variant	MODIFIER		Pav_sc0001369.1_g400.1.mk	Ref	Ref	Het	Ref	Ref	Ref	Het	Ref	Ref	Ref	Ref	Het	Ref	Ref	Ref	Ref	Ref	Ref	Ref	Ref	Het
Pav_sc0001369.1	171353	A	G	intron_variant	MODIFIER		Pav_sc0001369.1_g400.1.mk	Het	Ref	Het	Het	Ref	Ref	Het	Ref	Ref	Ref	Ref	Het	Ref	Ref	Ref	Ref	Ref	Ref	Ref	Ref	Het
Pav_sc0001369.1	171370	A	C	intron_variant	MODIFIER		Pav_sc0001369.1_g400.1.mk	Het	Ref	Het	Het	Ref	Ref	Het	Ref	Ref	Ref	Ref	Het	Ref	Ref	Ref	Ref	Ref	Ref	Ref	Ref	Het
Pav_sc0001369.1	171376	A	T	intron_variant	MODIFIER		Pav_sc0001369.1_g400.1.mk	Het	Ref	Het	Het	Ref	Ref	Het	Ref	Ref	Ref	Ref	Het	Ref	Ref	Ref	Ref	Ref	Ref	Ref	Ref	Het
Pav_sc0001369.1	171380	G	A	intron_variant	MODIFIER		Pav_sc0001369.1_g400.1.mk	Het	Ref	Het	Het	Ref	Ref	Het	Ref	Ref	Ref	Ref	Het	Ref	Ref	Ref	Ref	Ref	Ref	Ref	Ref	Het
Pav_sc0001369.1	171725	T	G	intron_variant	MODIFIER		Pav_sc0001369.1_g400.1.mk	Ref	Ref	Ref	Ref	Ref	Ref	Ref	Ref	Ref	Ref	Ref	Ref	Het	Ref	Ref	Ref	Ref	Ref	Ref	Ref	Het
Pav_sc0001369.1	172386	C	G	intron_variant	MODIFIER		Pav_sc0001369.1_g400.1.mk	Het	Het	Het	Het	Het	Ref	Het	Het	Het	Ref	Het	Ref	Het	Ref	Ref	Het	Het	Het	Het	Het	Het
Pav_sc0001369.1	172400	G	A	intron_variant	MODIFIER		Pav_sc0001369.1_g400.1.mk	Het	Het	Het	Het	Het	Ref	Het	Ref	Het	Ref	Het	Ref	Het	Ref	Ref	Het	Het	Het	Ref	Ref	Het
Pav_sc0001369.1	172420	A	G	intron_variant	MODIFIER		Pav_sc0001369.1_g400.1.mk	Het	Het	Het	Het	Het	Ref	Het	Ref	Het	Ref	Het	Ref	Het	Ref	Ref	Het	Het	Het	Ref	Ref	Het
Pav_sc0001369.1	172432	T	G	intron_variant	MODIFIER		Pav_sc0001369.1_g400.1.mk	Het	Het	Het	Het	Het	Ref	Het	Ref	Het	Ref	Het	Ref	Het	Ref	Ref	Het	Het	Het	Ref	Ref	Het
Pav_sc0001369.1	172502	C	G	missense_variant	MODERATE	p.Asp136His	Pav_sc0001369.1_g400.1.mk	Ref	Ref	Ref	Ref	Ref	Ref	Ref	Ref	Ref	Ref	Ref	Ref	Ref	Ref	Ref	Het	Ref	Ref	Het	Het	Ref
Pav_sc0001369.1	172557	C	T	synonymous_variant	LOW	p.Gly117Gly	Pav_sc0001369.1_g400.1.mk	Ref	Ref	Het	Ref	Het	Ref	Ref	Ref	Het	Ref	Ref	Ref	Ref	Ref	Ref	Het	Ref	Het	Het	Het	Ref
Pav_sc0001369.1	172610	T	G	missense_variant	MODERATE	p.Ile100Leu	Pav_sc0001369.1_g400.1.mk	Ref	Ref	Het	Ref	Het	Ref	Ref	Ref	Het	Ref	Ref	Ref	Ref	Ref	Ref	Ref	Ref	Ref	Het	Het	Ref
Pav_sc0001369.1	172998	G	A	intron_variant	MODIFIER		Pav_sc0001369.1_g400.1.mk	Ref	Het	Ref	Ref	Ref	Ref	Ref	Ref	Ref	Ref	Het	Ref	Hom	Ref	Ref	Het	Het	Het	Het	Ref	Hom
Pav_sc0001369.1	173027	C	T	intron_variant	MODIFIER		Pav_sc0001369.1_g400.1.mk	Ref	Het	Ref	Ref	Ref	Ref	Ref	Ref	Ref	Ref	Het	Ref	Hom	Ref	Ref	Het	Het	Het	Het	Ref	Hom
Pav_sc0001369.1	173324	A	G	intron_variant	MODIFIER		Pav_sc0001369.1_g400.1.mk	Ref	Het	Ref	Ref	Ref	Ref	Ref	Ref	Ref	Ref	Het	Ref	Hom	Ref	Ref	Het	Het	Het	Het	Ref	Hom
Pav_sc0001369.1	173443	C	T	intron_variant	MODIFIER		Pav_sc0001369.1_g400.1.mk	Ref	Het	Ref	Ref	Ref	Ref	Ref	Ref	Ref	Ref	Het	Ref	Hom	Ref	Ref	Het	Het	Het	Het	Ref	Hom
Pav_sc0001369.1	173490	C	T	intron_variant	MODIFIER		Pav_sc0001369.1_g400.1.mk	Ref	Ref	Ref	Ref	Ref	Ref	Ref	Ref	Ref	Ref	Ref	Ref	Het	Ref	Ref	Ref	Ref	Ref	Ref	Ref	Het
Pav_sc0001369.1	173813	G	A	intron_variant	MODIFIER		Pav_sc0001369.1_g400.1.mk	Het	Ref	Ref	Het	Het	Ref	Ref	Het	Het	Ref	Ref	Het	Het	Ref	Ref	Ref	Het	Ref	Ref	Ref	Het
Pav_sc0001369.1	173827	G	A	intron_variant	MODIFIER		Pav_sc0001369.1_g400.1.mk	Het	Ref	Ref	Het	Ref	Ref	Ref	Het	Het	Ref	Ref	Het	Het	Ref	Ref	Ref	Het	Ref	Ref	Ref	Het
Pav_sc0001369.1	173862	T	C	intron_variant	MODIFIER		Pav_sc0001369.1_g400.1.mk	Ref	Het	Ref	Ref	Ref	Ref	Ref	Ref	Ref	Ref	Ref	Ref	Ref	Ref	Ref	Het	Het	Ref	Ref	Ref	Het
Pav_sc0001369.1	173927	A	T	intron_variant	MODIFIER		Pav_sc0001369.1_g400.1.mk	Het	Ref	Ref	Ref	Ref	Ref	Ref	Ref	Ref	Ref	Ref	Ref	Het	Ref	Ref	Ref	Het	Ref	Ref	Ref	Het
Pav_sc0001369.1	173968	G	C	intron_variant	MODIFIER		Pav_sc0001369.1_g400.1.mk	Het	Ref	Het	Het	Het	Ref	Het	Ref	Het	Ref	Ref	Ref	Ref	Ref	Ref	Ref	Ref	Ref	Ref	Ref	Ref
Pav_sc0001369.1	174006	G	A	intron_variant	MODIFIER		Pav_sc0001369.1_g400.1.mk	Het	Het	Het	Het	Het	Ref	Het	Het	Het	Ref	Het	Het	Ref	Ref	Ref	Het	Het	Het	Ref	Ref	Het
Pav_sc0001369.1	174010	C	A	intron_variant	MODIFIER		Pav_sc0001369.1_g400.1.mk	Het	Ref	Het	Het	Het	Ref	Het	Ref	Het	Ref	Ref	Ref	Ref	Ref	Ref	Ref	Ref	Ref	Ref	Ref	Ref
Pav_sc0001369.1	174011	A	C	intron_variant	MODIFIER		Pav_sc0001369.1_g400.1.mk	Ref	Ref	Ref	Ref	Ref	Ref	Ref	Het	Ref	Ref	Ref	Ref	Ref	Ref	Ref	Het	Het	Het	Ref	Ref	Het
Pav_sc0001369.1	174013	T	C	intron_variant	MODIFIER		Pav_sc0001369.1_g400.1.mk	Ref	Ref	Ref	Ref	Ref	Ref	Ref	Het	Ref	Ref	Ref	Ref	Ref	Ref	Ref	Het	Het	Het	Ref	Ref	Het
Pav_sc0001369.1	174105	G	A	intron_variant	MODIFIER		Pav_sc0001369.1_g400.1.mk	Ref	Het	Ref	Ref	Ref	Ref	Ref	Ref	Ref	Ref	Het	Ref	Het	Ref	Ref	Het	Het	Het	Het	Ref	Het
Pav_sc0001369.1	174229	C	A	intron_variant	MODIFIER		Pav_sc0001369.1_g400.1.mk	Ref	Het	Ref	Ref	Ref	Ref	Ref	Ref	Ref	Ref	Het	Ref	Het	Ref	Ref	Het	Het	Het	Het	Ref	Het
Pav_sc0001369.1	175269	G	A	intron_variant	MODIFIER		Pav_sc0001369.1_g400.1.mk	Ref	Het	Ref	Ref	Ref	Ref	Ref	Ref	Ref	Ref	Het	Ref	Hom	Ref	Ref	Het	Het	Het	Het	Ref	Hom
Pav_sc0001369.1	175425	T	C	intron_variant	MODIFIER		Pav_sc0001369.1_g400.1.mk	Het	Het	Het	Ref	Ref	Ref	Ref	Het	Het	Ref	Het	Ref	Ref	Ref	Ref	Ref	Ref	Het	Ref	Ref	Het
Pav_sc0001369.1	175428	T	A	intron_variant	MODIFIER		Pav_sc0001369.1_g400.1.mk	Het	Het	Het	Ref	Ref	Ref	Ref	Het	Het	Ref	Het	Ref	Ref	Ref	Ref	Ref	Ref	Het	Ref	Ref	Het
Pav_sc0001369.1	175477	T	A	intron_variant	MODIFIER		Pav_sc0001369.1_g400.1.mk	Het	Het	Ref	Ref	Ref	Ref	Ref	Het	Ref	Ref	Het	Ref	Hom	Ref	Ref	Het	Het	Het	Het	Ref	Hom
Pav_sc0001369.1	175623	G	T	intron_variant	MODIFIER		Pav_sc0001369.1_g400.1.mk	Ref	Het	Ref	Ref	Ref	Ref	Ref	Ref	Ref	Ref	Het	Ref	Het	Ref	Ref	Het	Het	Het	Ref	Ref	Het
Pav_sc0001369.1	175651	A	C	intron_variant	MODIFIER		Pav_sc0001369.1_g400.1.mk	Ref	Ref	Ref	Ref	Ref	Ref	Ref	Het	Ref	Ref	Het	Ref	Het	Ref	Ref	Het	Het	Het	Ref	Ref	Het
Pav_sc0001369.1	175655	C	T	intron_variant	MODIFIER		Pav_sc0001369.1_g400.1.mk	Ref	Ref	Ref	Ref	Ref	Ref	Ref	Het	Ref	Ref	Het	Ref	Het	Ref	Ref	Het	Het	Het	Ref	Ref	Het
Pav_sc0001369.1	176434	C	A	missense_variant	MODERATE	p.Asp5Tyr	Pav_sc0001369.1_g400.1.mk	Ref	Het	Ref	Ref	Ref	Ref	Ref	Ref	Ref	Ref	Het	Ref	Het	Ref	Ref	Het	Het	Het	Het	Ref	Het
Pav_sc0001412.1	13696	G	C	missense_variant	MODERATE	p.Ser5Thr	Pav_sc0001412.1_g070.1.br	Het	Hom	Ref	Het	Ref	Ref	Ref	Het	Ref	Ref	Het	Het	Het	Het	Ref	Hom	Het	Hom	Hom	Het	Het
Pav_sc0001412.1	13709	A	T	synonymous_variant	LOW	p.Ser9Ser	Pav_sc0001412.1_g070.1.br	Het	Hom	Ref	Het	Ref	Ref	Ref	Het	Ref	Ref	Het	Het	Het	Het	Ref	Hom	Het	Hom	Hom	Het	Het
Pav_sc0001412.1	13790	C	A	missense_variant	MODERATE	p.Asn36Lys	Pav_sc0001412.1_g070.1.br	Het	Ref	Ref	Ref	Ref	Ref	Ref	Het	Ref	Ref	Ref	Ref	Ref	Ref	Ref	Ref	Ref	Ref	Ref	Het	Ref
Pav_sc0001412.1	13792	T	C	missense_variant	MODERATE	p.Leu37Pro	Pav_sc0001412.1_g070.1.br	Ref	Hom	Ref	Ref	Ref	Ref	Ref	Het	Ref	Ref	Het	Ref	Het	Ref	Ref	Hom	Het	Hom	Hom	Het	Het
Pav_sc0001412.1	13828	C	A	missense_variant	MODERATE	p.Ala49Asp	Pav_sc0001412.1_g070.1.br	Het	Ref	Ref	Het	Ref	Ref	Ref	Ref	Ref	Ref	Ref	Het	Ref	Hom	Ref	Ref	Ref	Ref	Ref	Ref	Ref
Pav_sc0001412.1	13833	A	T	stop_gained	HIGH	p.Arg51*	Pav_sc0001412.1_g070.1.br	Het	Ref	Ref	Het	Ref	Ref	Ref	Ref	Ref	Ref	Ref	Het	Ref	Het	Ref	Ref	Ref	Ref	Ref	Ref	Ref
Pav_sc0001412.1	13925	A	G	synonymous_variant	LOW	p.Gln81Gln	Pav_sc0001412.1_g070.1.br	Het	Hom	Ref	Het	Ref	Ref	Ref	Het	Ref	Ref	Het	Het	Het	Het	Ref	Hom	Het	Hom	Hom	Het	Het
Pav_sc0001412.1	13959	C	G	missense_variant	MODERATE	p.Gln93Glu	Pav_sc0001412.1_g070.1.br	Het	Hom	Ref	Het	Ref	Ref	Ref	Het	Ref	Ref	Het	Het	Het	Het	Ref	Hom	Het	Hom	Hom	Het	Het
Pav_sc0001412.1	13995	T	A	missense_variant	MODERATE	p.Cys105Ser	Pav_sc0001412.1_g070.1.br	Het	Ref	Ref	Het	Ref	Ref	Ref	Ref	Ref	Ref	Ref	Het	Ref	Ref	Ref	Ref	Ref	Ref	Ref	Ref	Ref
Pav_sc0001412.1	13997	T	C	synonymous_variant	LOW	p.Cys105Cys	Pav_sc0001412.1_g070.1.br	Ref	Hom	Ref	Ref	Ref	Ref	Ref	Het	Ref	Ref	Het	Ref	Het	Ref	Ref	Hom	Het	Hom	Hom	Het	Het
Pav_sc0001412.1	14002	C	G,A	missense_variant	MODERATE	p.Thr107Asn_Ser	Pav_sc0001412.1_g070.1.br	Het	Hom	Ref	Het	Ref	Ref	Ref	Het	Ref	Ref	Het	Het	Het	Ref	Ref	Hom	Het	Hom	Hom	Het	Het
Pav_sc0001412.1	14014	G	A	missense_variant	MODERATE	p.Arg111His	Pav_sc0001412.1_g070.1.br	Ref	Hom	Ref	Ref	Ref	Ref	Ref	Het	Ref	Ref	Het	Ref	Het	Ref	Ref	Hom	Het	Hom	Hom	Het	Het
Pav_sc0001412.1	14027	C	A	missense_variant	MODERATE	p.Ser115Arg	Pav_sc0001412.1_g070.1.br	Het	Ref	Ref	Het	Ref	Ref	Ref	Ref	Ref	Ref	Ref	Het	Ref	Het	Ref	Ref	Ref	Ref	Ref	Ref	Ref
Pav_sc0001412.1	14036	G	C	synonymous_variant	LOW	p.Ser118Ser	Pav_sc0001412.1_g070.1.br	Ref	Hom	Ref	Ref	Ref	Ref	Ref	Het	Ref	Ref	Het	Ref	Het	Ref	Ref	Hom	Het	Hom	Hom	Het	Het
Pav_sc0001412.1	14051	T	G	missense_variant	MODERATE	p.His123Gln	Pav_sc0001412.1_g070.1.br	Het	Hom	Ref	Het	Ref	Ref	Ref	Het	Ref	Ref	Het	Het	Het	Het	Ref	Hom	Het	Hom	Hom	Het	Het
Pav_sc0001412.1	14102	T	A	missense_variant	MODERATE	p.Asn140Lys	Pav_sc0001412.1_g070.1.br	Het	Ref	Ref	Het	Ref	Ref	Ref	Ref	Ref	Ref	Ref	Het	Ref	Het	Ref	Ref	Ref	Ref	Ref	Ref	Ref
Pav_sc0001412.1	14106	C	T	missense_variant	MODERATE	p.Pro142Ser	Pav_sc0001412.1_g070.1.br	Het	Ref	Ref	Ref	Ref	Ref	Ref	Het	Ref	Ref	Ref	Ref	Ref	Ref	Ref	Ref	Ref	Ref	Ref	Het	Ref
Pav_sc0001412.1	14170	G	A	splice_donor_variant&intron_variant	HIGH		Pav_sc0001412.1_g070.1.br	Het	Hom	Ref	Het	Ref	Ref	Ref	Het	Ref	Ref	Het	Het	Het	Het	Ref	Hom	Het	Hom	Hom	Het	Het
Pav_sc0001412.1	14207	G	A	intron_variant	MODIFIER		Pav_sc0001412.1_g070.1.br	Het	Hom	Ref	Het	Ref	Ref	Ref	Het	Ref	Ref	Het	Het	Het	Het	Ref	Hom	Het	Hom	Hom	Het	Het
Pav_sc0001412.1	14211	G	T	intron_variant	MODIFIER		Pav_sc0001412.1_g070.1.br	Ref	Hom	Ref	Ref	Ref	Ref	Ref	Het	Ref	Ref	Het	Ref	Het	Ref	Ref	Hom	Het	Hom	Hom	Het	Het
Pav_sc0001412.1	14220	T	A	intron_variant	MODIFIER		Pav_sc0001412.1_g070.1.br	Het	Ref	Ref	Het	Ref	Ref	Ref	Ref	Ref	Ref	Ref	Het	Ref	Het	Ref	Ref	Ref	Ref	Ref	Ref	Ref
Pav_sc0001412.1	14289	C	G	intron_variant	MODIFIER		Pav_sc0001412.1_g070.1.br	Het	Hom	Ref	Het	Ref	Ref	Ref	Het	Ref	Ref	Het	Het	Het	Het	Ref	Hom	Het	Hom	Hom	Het	Het
Pav_sc0001412.1	14314	T	G	missense_variant	MODERATE	p.Cys165Trp	Pav_sc0001412.1_g070.1.br	Het	Hom	Ref	Het	Ref	Ref	Ref	Het	Ref	Ref	Het	Het	Het	Het	Ref	Hom	Het	Hom	Hom	Het	Het
Pav_sc0001412.1	14318	G	A	missense_variant	MODERATE	p.Ala167Thr	Pav_sc0001412.1_g070.1.br	Het	Hom	Ref	Het	Ref	Ref	Ref	Het	Ref	Ref	Het	Het	Het	Het	Ref	Hom	Het	Hom	Hom	Het	Het
Pav_sc0001412.1	14351	A	C	missense_variant	MODERATE	p.Asn178His	Pav_sc0001412.1_g070.1.br	Het	Ref	Ref	Het	Ref	Ref	Ref	Ref	Ref	Ref	Ref	Het	Ref	Het	Ref	Ref	Ref	Ref	Ref	Ref	Ref
Pav_sc0001412.1	14355	T	G	missense_variant	MODERATE	p.Phe179Cys	Pav_sc0001412.1_g070.1.br	Het	Hom	Ref	Het	Ref	Ref	Ref	Het	Ref	Ref	Het	Het	Het	Het	Ref	Hom	Het	Hom	Hom	Het	Het
Pav_sc0001412.1	14373	A	G	stop_retained_variant	LOW	p.Ter185Ter	Pav_sc0001412.1_g070.1.br	Het	Hom	Ref	Het	Ref	Ref	Ref	Het	Ref	Ref	Het	Het	Het	Het	Ref	Hom	Het	Hom	Hom	Het	Het
Pav_sc0001412.1	14378	T	C	missense_variant	MODERATE	p.Ser187Pro	Pav_sc0001412.1_g070.1.br	Het	Hom	Ref	Het	Ref	Ref	Ref	Het	Ref	Ref	Het	Het	Het	Het	Ref	Hom	Het	Hom	Hom	Het	Het
Pav_sc0001412.1	14380	T	C	synonymous_variant	LOW	p.Ser187Ser	Pav_sc0001412.1_g070.1.br	Het	Ref	Ref	Het	Ref	Ref	Ref	Ref	Ref	Ref	Ref	Het	Ref	Het	Ref	Ref	Ref	Ref	Ref	Ref	Ref
Pav_sc0001412.1	14398	C	T	synonymous_variant	LOW	p.Ser193Ser	Pav_sc0001412.1_g070.1.br	Het	Ref	Ref	Het	Ref	Ref	Ref	Ref	Ref	Ref	Ref	Het	Ref	Het	Ref	Ref	Ref	Ref	Ref	Ref	Ref
Pav_sc0001412.1	14473	G	T	missense_variant	MODERATE	p.Gln218His	Pav_sc0001412.1_g070.1.br	Het	Hom	Ref	Het	Ref	Ref	Ref	Het	Ref	Ref	Het	Het	Het	Het	Ref	Hom	Het	Hom	Hom	Het	Het
Pav_sc0001412.1	14494	G	A	synonymous_variant	LOW	p.Gly225Gly	Pav_sc0001412.1_g070.1.br	Ref	Hom	Ref	Ref	Ref	Ref	Ref	Het	Ref	Ref	Het	Ref	Het	Ref	Ref	Hom	Het	Hom	Hom	Het	Het
Pav_sc0001412.1	14503	G	A	synonymous_variant	LOW	p.Pro228Pro	Pav_sc0001412.1_g070.1.br	Het	Hom	Ref	Het	Ref	Ref	Ref	Het	Ref	Ref	Het	Het	Het	Het	Ref	Hom	Het	Hom	Hom	Het	Het
Pav_sc0001412.1	14505	G	A	missense_variant	MODERATE	p.Cys229Tyr	Pav_sc0001412.1_g070.1.br	Ref	Hom	Ref	Ref	Ref	Ref	Ref	Het	Ref	Ref	Het	Ref	Het	Ref	Ref	Hom	Het	Hom	Hom	Het	Het
Pav_sc0001412.1	14520	A	T	missense_variant	MODERATE	p.Asn234Ile	Pav_sc0001412.1_g070.1.br	Het	Hom	Ref	Het	Ref	Ref	Ref	Het	Ref	Ref	Het	Het	Het	Het	Ref	Hom	Het	Hom	Hom	Het	Het
Pav_sc0001412.1	14531	T	C	stop_lost	HIGH	p.Ter238Glnext*?	Pav_sc0001412.1_g070.1.br	Ref	Hom	Ref	Ref	Ref	Ref	Ref	Het	Ref	Ref	Het	Ref	Het	Ref	Ref	Hom	Het	Hom	Hom	Het	Het
Pav_sc0001412.1	14547	A	T	missense_variant	MODERATE	p.Asn243Ile	Pav_sc0001412.1_g070.1.br	Het	Hom	Ref	Het	Ref	Ref	Ref	Het	Ref	Ref	Het	Het	Het	Ref	Ref	Hom	Het	Hom	Hom	Het	Het
Pav_sc0001412.1	14607	A	T	intron_variant	MODIFIER		Pav_sc0001412.1_g070.1.br	Hom	./.	Ref	Ref	Ref	Ref	Ref	Hom	Ref	Ref	Ref	Ref	Ref	Ref	Ref	./.	Ref	./.	./.	Hom	Ref
Pav_sc0001498.1	97290	G	A	missense_variant	MODERATE	p.Arg36Lys	Pav_sc0001498.1_g220.1.br	Ref	Ref	Ref	Ref	Ref	Ref	Ref	Het	Ref	Ref	Ref	Ref	Ref	Ref	Het	Ref	Ref	Ref	Ref	Ref	Het
Pav_sc0001524.1	27670	G	C	missense_variant	MODERATE	p.Leu659Val	Pav_sc0001524.1_g050.1.mk	./.	./.	./.	Ref	Ref	Hom	./.	./.	Ref	Ref	./.	Ref	./.	./.	Ref	./.	./.	./.	./.	./.	./.
Pav_sc0001524.1	27672	T	A	missense_variant	MODERATE	p.Lys658Met	Pav_sc0001524.1_g050.1.mk	./.	./.	./.	Ref	Ref	Hom	./.	./.	Ref	Ref	./.	Ref	./.	./.	Ref	./.	./.	./.	./.	./.	./.
Pav_sc0001524.1	27678	C	A	missense_variant	MODERATE	p.Gly656Val	Pav_sc0001524.1_g050.1.mk	./.	./.	./.	Ref	Ref	Hom	./.	./.	Ref	Ref	./.	Ref	./.	./.	Ref	./.	./.	./.	./.	./.	./.
Pav_sc0001524.1	27679	C	G	missense_variant	MODERATE	p.Gly656Arg	Pav_sc0001524.1_g050.1.mk	./.	./.	./.	Ref	Ref	Hom	./.	./.	Ref	Ref	./.	Ref	./.	./.	Ref	./.	./.	./.	./.	./.	./.
Pav_sc0001524.1	27690	C	T	missense_variant	MODERATE	p.Arg652His	Pav_sc0001524.1_g050.1.mk	./.	./.	./.	Ref	Ref	Hom	./.	./.	Ref	Ref	./.	Ref	./.	./.	Ref	./.	./.	./.	./.	./.	./.
Pav_sc0001524.1	27694	A	T	missense_variant	MODERATE	p.Cys651Ser	Pav_sc0001524.1_g050.1.mk	./.	./.	./.	Ref	Ref	Hom	./.	./.	Ref	Ref	./.	Ref	./.	./.	Ref	./.	./.	./.	./.	./.	./.
Pav_sc0001524.1	27697	C	T	missense_variant	MODERATE	p.Val650Met	Pav_sc0001524.1_g050.1.mk	./.	./.	./.	Ref	Ref	Hom	./.	./.	Ref	Ref	./.	Ref	./.	./.	Ref	./.	./.	./.	./.	./.	./.
Pav_sc0001524.1	27699	G	A	missense_variant	MODERATE	p.Ala649Val	Pav_sc0001524.1_g050.1.mk	./.	./.	./.	Ref	Ref	Hom	./.	./.	Ref	Ref	./.	Ref	./.	./.	Ref	./.	./.	./.	./.	./.	./.
Pav_sc0001524.1	27716	T	C	synonymous_variant	LOW	p.Leu643Leu	Pav_sc0001524.1_g050.1.mk	./.	./.	./.	Ref	Ref	Hom	./.	./.	Ref	Ref	./.	Ref	./.	./.	Ref	./.	./.	./.	./.	./.	./.
Pav_sc0001524.1	27718	G	A	synonymous_variant	LOW	p.Leu643Leu	Pav_sc0001524.1_g050.1.mk	./.	./.	./.	Ref	Ref	Hom	./.	./.	Ref	Ref	./.	Ref	./.	./.	Ref	./.	./.	./.	./.	./.	./.
Pav_sc0001524.1	27752	A	G	synonymous_variant	LOW	p.Asn631Asn	Pav_sc0001524.1_g050.1.mk	./.	./.	Hom	Ref	Ref	Het	./.	./.	Ref	Ref	./.	Ref	./.	./.	Ref	./.	./.	./.	./.	./.	./.
Pav_sc0001524.1	27762	G	A	missense_variant	MODERATE	p.Thr628Ile	Pav_sc0001524.1_g050.1.mk	./.	./.	Hom	Ref	Ref	Hom	./.	./.	Ref	Ref	./.	Ref	./.	./.	Ref	./.	./.	./.	./.	./.	./.
Pav_sc0001524.1	27769	C	T	missense_variant	MODERATE	p.Asp626Asn	Pav_sc0001524.1_g050.1.mk	./.	./.	Hom	Ref	Ref	Hom	./.	./.	Ref	Ref	./.	Ref	./.	./.	Ref	./.	./.	./.	./.	./.	./.
Pav_sc0001524.1	27786	T	C	missense_variant	MODERATE	p.Tyr620Cys	Pav_sc0001524.1_g050.1.mk	./.	./.	Hom	Ref	Het	Hom	./.	./.	Ref	Het	./.	Ref	./.	./.	Ref	./.	./.	./.	./.	./.	./.
Pav_sc0001524.1	27787	A	G	missense_variant	MODERATE	p.Tyr620His	Pav_sc0001524.1_g050.1.mk	./.	./.	Hom	Ref	Het	Hom	./.	./.	Ref	Het	./.	Ref	./.	./.	Ref	./.	./.	./.	./.	./.	./.
Pav_sc0001524.1	27793	T	G	missense_variant	MODERATE	p.Lys618Gln	Pav_sc0001524.1_g050.1.mk	./.	./.	Hom	Ref	Het	Hom	./.	./.	Ref	Het	./.	Ref	./.	./.	Ref	./.	./.	./.	./.	./.	./.
Pav_sc0001524.1	27794	C	T	synonymous_variant	LOW	p.Gly617Gly	Pav_sc0001524.1_g050.1.mk	./.	./.	Hom	Ref	Het	Hom	./.	./.	Ref	Het	./.	Ref	./.	./.	Ref	./.	./.	./.	./.	./.	./.
Pav_sc0001524.1	27861	G	T	missense_variant	MODERATE	p.Ser595Tyr	Pav_sc0001524.1_g050.1.mk	./.	./.	Hom	Ref	Het	Hom	./.	./.	Ref	Het	./.	Ref	./.	./.	Ref	./.	./.	./.	./.	./.	./.
Pav_sc0001524.1	27864	G	A	missense_variant	MODERATE	p.Thr594Met	Pav_sc0001524.1_g050.1.mk	./.	./.	Hom	Ref	Het	Hom	./.	./.	Ref	Het	./.	Ref	./.	./.	Ref	./.	./.	./.	./.	./.	./.
Pav_sc0001524.1	27865	T	G	missense_variant	MODERATE	p.Thr594Pro	Pav_sc0001524.1_g050.1.mk	./.	./.	Hom	Ref	Het	Hom	./.	./.	Ref	Het	./.	Ref	./.	./.	Ref	./.	./.	./.	./.	./.	./.
Pav_sc0001524.1	27887	A	T	synonymous_variant	LOW	p.Ile586Ile	Pav_sc0001524.1_g050.1.mk	./.	./.	Hom	Ref	Het	Hom	./.	./.	Ref	Het	./.	Ref	./.	./.	Ref	./.	./.	./.	./.	./.	./.
Pav_sc0001524.1	27898	T	C	missense_variant	MODERATE	p.Asn583Asp	Pav_sc0001524.1_g050.1.mk	./.	./.	Hom	Ref	Het	Hom	./.	./.	Ref	Het	./.	Ref	./.	./.	Ref	./.	./.	./.	./.	./.	./.
Pav_sc0001524.1	27938	C	A	missense_variant	MODERATE	p.Leu569Phe	Pav_sc0001524.1_g050.1.mk	./.	./.	Hom	Ref	Het	Hom	./.	./.	Ref	Het	./.	Ref	./.	./.	Ref	./.	./.	./.	./.	./.	./.
Pav_sc0001524.1	27942	G	C	missense_variant	MODERATE	p.Thr568Arg	Pav_sc0001524.1_g050.1.mk	./.	./.	Hom	Ref	Het	Hom	./.	./.	Ref	Het	./.	Ref	./.	./.	Ref	./.	./.	./.	./.	./.	./.
Pav_sc0001524.1	27958	G	A	missense_variant	MODERATE	p.Leu563Phe	Pav_sc0001524.1_g050.1.mk	./.	./.	Hom	Ref	Het	Hom	./.	./.	Ref	Het	./.	Ref	./.	./.	Ref	./.	./.	./.	./.	./.	./.
Pav_sc0001524.1	27962	G	A	synonymous_variant	LOW	p.Ser561Ser	Pav_sc0001524.1_g050.1.mk	./.	./.	Hom	Ref	Het	Hom	./.	./.	Ref	Het	./.	Ref	./.	./.	Ref	./.	./.	./.	./.	./.	./.
Pav_sc0001524.1	27966	G	A	missense_variant	MODERATE	p.Ala560Val	Pav_sc0001524.1_g050.1.mk	./.	./.	Hom	Ref	Het	Hom	./.	./.	Ref	Het	./.	Ref	./.	./.	Ref	./.	./.	./.	./.	./.	./.
Pav_sc0001524.1	27968	G	A	synonymous_variant	LOW	p.Gly559Gly	Pav_sc0001524.1_g050.1.mk	./.	./.	Hom	Ref	Het	Hom	./.	./.	Ref	Het	./.	Ref	./.	./.	Ref	./.	./.	./.	./.	./.	./.
Pav_sc0001524.1	27974	C	G	synonymous_variant	LOW	p.Val557Val	Pav_sc0001524.1_g050.1.mk	./.	./.	Hom	Ref	Het	Hom	./.	./.	Ref	Het	./.	Ref	./.	./.	Ref	./.	./.	./.	./.	./.	./.
Pav_sc0001524.1	27975	A	G	missense_variant	MODERATE	p.Val557Ala	Pav_sc0001524.1_g050.1.mk	./.	./.	Hom	Ref	Het	Hom	./.	./.	Ref	Het	./.	Ref	./.	./.	Ref	./.	./.	./.	./.	./.	./.
Pav_sc0001524.1	28040	A	T	synonymous_variant	LOW	p.Thr535Thr	Pav_sc0001524.1_g050.1.mk	./.	./.	Hom	Ref	Het	Hom	./.	./.	Ref	Het	./.	Ref	./.	./.	Ref	./.	./.	./.	./.	./.	./.
Pav_sc0001524.1	28062	G	C	missense_variant	MODERATE	p.Ala528Gly	Pav_sc0001524.1_g050.1.mk	./.	./.	Hom	Ref	Het	Hom	./.	./.	Ref	Het	./.	Ref	./.	./.	Ref	./.	./.	./.	./.	./.	./.
Pav_sc0001524.1	28063	C	A	missense_variant	MODERATE	p.Ala528Ser	Pav_sc0001524.1_g050.1.mk	./.	./.	Hom	Ref	Het	Hom	./.	./.	Ref	Het	./.	Ref	./.	./.	Ref	./.	./.	./.	./.	./.	./.
Pav_sc0001524.1	28066	T	C	missense_variant	MODERATE	p.Arg527Gly	Pav_sc0001524.1_g050.1.mk	./.	./.	Hom	Ref	Het	Hom	./.	./.	Ref	Het	./.	Ref	./.	./.	Ref	./.	./.	./.	./.	./.	./.
Pav_sc0001524.1	28068	G	A	missense_variant	MODERATE	p.Thr526Ile	Pav_sc0001524.1_g050.1.mk	./.	./.	Hom	Ref	Het	Hom	./.	./.	Ref	Het	./.	Ref	./.	./.	Ref	./.	./.	./.	./.	./.	./.
Pav_sc0001524.1	28072	C	T	missense_variant	MODERATE	p.Glu525Lys	Pav_sc0001524.1_g050.1.mk	./.	./.	Hom	Ref	Het	Hom	./.	./.	Ref	Het	./.	Ref	./.	./.	Ref	./.	./.	./.	./.	./.	./.
Pav_sc0001524.1	28093	T	C	missense_variant	MODERATE	p.Lys518Glu	Pav_sc0001524.1_g050.1.mk	./.	./.	Hom	Ref	Het	Hom	./.	./.	Ref	Het	./.	Ref	./.	./.	Ref	./.	./.	./.	./.	./.	./.
Pav_sc0001524.1	28094	G	A	synonymous_variant	LOW	p.His517His	Pav_sc0001524.1_g050.1.mk	./.	./.	Hom	Ref	Het	Hom	./.	./.	Ref	Het	./.	Ref	./.	./.	Ref	./.	./.	./.	./.	./.	./.
Pav_sc0001524.1	28169	G	A	synonymous_variant	LOW	p.His492His	Pav_sc0001524.1_g050.1.mk	./.	./.	Hom	Ref	Het	Hom	./.	./.	Ref	Het	./.	Ref	./.	./.	Ref	./.	./.	./.	./.	./.	./.
Pav_sc0001524.1	28174	G	T	missense_variant	MODERATE	p.His491Asn	Pav_sc0001524.1_g050.1.mk	./.	./.	Hom	Ref	Het	Hom	./.	./.	Ref	Het	./.	Ref	./.	./.	Ref	./.	./.	./.	./.	./.	./.
Pav_sc0001524.1	28176	A	T	missense_variant	MODERATE	p.Phe490Tyr	Pav_sc0001524.1_g050.1.mk	./.	./.	Hom	Ref	Het	Hom	./.	./.	Ref	Het	./.	Ref	./.	./.	Ref	./.	./.	./.	./.	./.	./.
Pav_sc0001524.1	28232	G	A	synonymous_variant	LOW	p.Asn471Asn	Pav_sc0001524.1_g050.1.mk	./.	./.	Hom	Ref	Het	Hom	./.	./.	Ref	Het	./.	Ref	./.	./.	Ref	./.	./.	./.	./.	./.	./.
Pav_sc0001524.1	28259	T	G	missense_variant	MODERATE	p.Lys462Asn	Pav_sc0001524.1_g050.1.mk	./.	./.	Hom	Ref	Het	Hom	./.	./.	Ref	Het	./.	Ref	./.	./.	Ref	./.	./.	./.	./.	./.	./.
Pav_sc0001524.1	28295	G	T	missense_variant	MODERATE	p.Asn450Lys	Pav_sc0001524.1_g050.1.mk	./.	./.	Hom	Ref	Het	Hom	./.	./.	Ref	Het	./.	Ref	./.	./.	Ref	./.	./.	./.	./.	./.	./.
Pav_sc0001524.1	28296	T	C	missense_variant	MODERATE	p.Asn450Ser	Pav_sc0001524.1_g050.1.mk	./.	./.	Hom	Ref	Het	Hom	./.	./.	Ref	Het	./.	Ref	./.	./.	Ref	./.	./.	./.	./.	./.	./.
Pav_sc0001524.1	28307	T	C	synonymous_variant	LOW	p.Lys446Lys	Pav_sc0001524.1_g050.1.mk	./.	./.	Hom	Ref	Het	Hom	./.	./.	Ref	Het	./.	Ref	./.	./.	Ref	./.	./.	./.	./.	./.	./.
Pav_sc0001524.1	28308	T	A	missense_variant	MODERATE	p.Lys446Ile	Pav_sc0001524.1_g050.1.mk	./.	./.	Hom	Ref	Het	Hom	./.	./.	Ref	Het	./.	Ref	./.	./.	Ref	./.	./.	./.	./.	./.	./.
Pav_sc0001524.1	28331	A	G	synonymous_variant	LOW	p.Pro438Pro	Pav_sc0001524.1_g050.1.mk	./.	./.	Hom	Ref	Het	Hom	./.	./.	Ref	Het	./.	Ref	./.	./.	Ref	./.	./.	./.	./.	./.	./.
Pav_sc0001524.1	28361	C	T	synonymous_variant	LOW	p.Lys428Lys	Pav_sc0001524.1_g050.1.mk	./.	./.	Hom	Ref	Het	Hom	./.	./.	Ref	Het	./.	Ref	./.	./.	Ref	./.	./.	./.	./.	./.	./.
Pav_sc0001524.1	28364	T	C	synonymous_variant	LOW	p.Leu427Leu	Pav_sc0001524.1_g050.1.mk	./.	./.	Hom	Ref	Het	Hom	./.	./.	Ref	Het	./.	Ref	./.	./.	Ref	./.	./.	./.	./.	./.	./.
Pav_sc0001524.1	28367	T	C	synonymous_variant	LOW	p.Arg426Arg	Pav_sc0001524.1_g050.1.mk	./.	./.	Hom	Ref	Het	Hom	./.	./.	Ref	Het	./.	Ref	./.	./.	Ref	./.	./.	./.	./.	./.	./.
Pav_sc0001524.1	28375	G	A	missense_variant	MODERATE	p.Pro424Ser	Pav_sc0001524.1_g050.1.mk	./.	./.	Hom	Ref	Het	Hom	./.	./.	Ref	Het	./.	Ref	./.	./.	Ref	./.	./.	./.	./.	./.	./.
Pav_sc0001524.1	28397	C	T	synonymous_variant	LOW	p.Leu416Leu	Pav_sc0001524.1_g050.1.mk	./.	./.	Hom	Ref	Het	Hom	./.	./.	Ref	Het	./.	Ref	./.	./.	Ref	./.	./.	./.	./.	./.	./.
Pav_sc0001524.1	28491	C	G	missense_variant	MODERATE	p.Cys385Ser	Pav_sc0001524.1_g050.1.mk	./.	./.	Hom	Ref	Het	Hom	./.	./.	Ref	Het	./.	Ref	./.	./.	Ref	./.	./.	./.	./.	./.	./.
Pav_sc0001524.1	28510	A	G	synonymous_variant	LOW	p.Leu379Leu	Pav_sc0001524.1_g050.1.mk	./.	./.	Hom	Ref	Het	Hom	./.	./.	Ref	Het	./.	Ref	./.	./.	Ref	./.	./.	./.	./.	./.	./.
Pav_sc0001524.1	28537	C	T	missense_variant	MODERATE	p.Gly370Arg	Pav_sc0001524.1_g050.1.mk	./.	./.	Hom	Ref	Het	Hom	./.	./.	Ref	Het	./.	Ref	./.	./.	Ref	./.	./.	./.	./.	./.	./.
Pav_sc0001524.1	28547	A	C	synonymous_variant	LOW	p.Val366Val	Pav_sc0001524.1_g050.1.mk	./.	./.	Hom	Ref	Het	Hom	./.	./.	Ref	Het	./.	Ref	./.	./.	Ref	./.	./.	./.	./.	./.	./.
Pav_sc0001524.1	28558	T	G	missense_variant	MODERATE	p.Lys363Gln	Pav_sc0001524.1_g050.1.mk	./.	./.	Hom	Ref	Het	Hom	./.	./.	Ref	Het	./.	Ref	./.	./.	Ref	./.	./.	./.	./.	./.	./.
Pav_sc0001524.1	28570	A	G	synonymous_variant	LOW	p.Leu359Leu	Pav_sc0001524.1_g050.1.mk	./.	./.	Hom	Ref	Het	Hom	./.	./.	Ref	Het	./.	Ref	./.	./.	Ref	./.	./.	./.	./.	./.	./.
Pav_sc0001524.1	28604	G	T	synonymous_variant	LOW	p.Ser347Ser	Pav_sc0001524.1_g050.1.mk	./.	./.	Hom	Ref	Het	Hom	./.	./.	Ref	Het	./.	Ref	./.	./.	Ref	./.	./.	./.	./.	./.	./.
Pav_sc0001524.1	28636	C	A	missense_variant	MODERATE	p.Ala337Ser	Pav_sc0001524.1_g050.1.mk	./.	./.	Hom	Ref	Het	Hom	./.	./.	Ref	Het	./.	Ref	./.	./.	Ref	./.	./.	./.	./.	./.	./.
Pav_sc0001524.1	28860	C	T	missense_variant	MODERATE	p.Arg262His	Pav_sc0001524.1_g050.1.mk	./.	./.	Hom	Ref	Het	Hom	./.	./.	Ref	Het	./.	Ref	./.	./.	Ref	./.	./.	./.	./.	./.	./.
Pav_sc0001524.1	28898	C	T	synonymous_variant	LOW	p.Lys249Lys	Pav_sc0001524.1_g050.1.mk	./.	./.	Hom	Ref	Het	Hom	./.	./.	Ref	Het	./.	Ref	./.	./.	Ref	./.	./.	./.	./.	./.	./.
Pav_sc0001524.1	28936	A	G	missense_variant	MODERATE	p.Phe237Leu	Pav_sc0001524.1_g050.1.mk	./.	./.	Hom	Ref	Het	Hom	./.	./.	Ref	Het	./.	Ref	./.	./.	Het	./.	./.	./.	./.	./.	./.
Pav_sc0001524.1	28952	G	A	synonymous_variant	LOW	p.Tyr231Tyr	Pav_sc0001524.1_g050.1.mk	./.	./.	Hom	Ref	Het	Hom	./.	./.	Ref	Het	./.	Ref	./.	./.	Ref	./.	./.	./.	./.	./.	./.
Pav_sc0001524.1	28976	C	T	synonymous_variant	LOW	p.Ala223Ala	Pav_sc0001524.1_g050.1.mk	./.	./.	Hom	Ref	Het	Hom	./.	./.	Ref	Het	./.	Ref	./.	./.	Ref	./.	./.	./.	./.	./.	./.
Pav_sc0001524.1	29004	A	T	missense_variant	MODERATE	p.Ile214Asn	Pav_sc0001524.1_g050.1.mk	./.	./.	Hom	Ref	Het	Hom	./.	./.	Ref	Het	./.	Ref	./.	./.	Ref	./.	./.	./.	./.	./.	./.
Pav_sc0001524.1	29005	T	C	missense_variant	MODERATE	p.Ile214Val	Pav_sc0001524.1_g050.1.mk	./.	./.	Hom	Ref	Het	Hom	./.	./.	Ref	Het	./.	Ref	./.	./.	Ref	./.	./.	./.	./.	./.	./.
Pav_sc0001524.1	29013	G	C	missense_variant	MODERATE	p.Thr211Ser	Pav_sc0001524.1_g050.1.mk	./.	./.	Hom	Ref	Het	Hom	./.	./.	Ref	Het	./.	Ref	./.	./.	Ref	./.	./.	./.	./.	./.	./.
Pav_sc0001524.1	29019	G	A	missense_variant	MODERATE	p.Thr209Ile	Pav_sc0001524.1_g050.1.mk	./.	./.	Hom	Ref	Het	Hom	./.	./.	Ref	Het	./.	Ref	./.	./.	Ref	./.	./.	./.	./.	./.	./.
Pav_sc0001524.1	29023	A	T	missense_variant	MODERATE	p.Trp208Arg	Pav_sc0001524.1_g050.1.mk	./.	./.	Hom	Ref	Het	Hom	./.	./.	Ref	Het	./.	Ref	./.	./.	Ref	./.	./.	./.	./.	./.	./.
Pav_sc0001524.1	29116	A	T	missense_variant	MODERATE	p.Leu177Met	Pav_sc0001524.1_g050.1.mk	./.	./.	Hom	Ref	Het	Hom	./.	./.	Ref	Het	./.	Ref	./.	./.	Ref	./.	./.	./.	./.	./.	./.
Pav_sc0001524.1	29181	T	G	missense_variant	MODERATE	p.Asn155Thr	Pav_sc0001524.1_g050.1.mk	./.	./.	Hom	Ref	Het	Hom	./.	./.	Ref	Het	./.	Ref	./.	./.	Ref	./.	./.	./.	./.	./.	./.
Pav_sc0001524.1	29221	T	C	missense_variant	MODERATE	p.Arg142Gly	Pav_sc0001524.1_g050.1.mk	./.	./.	Hom	Ref	Het	Hom	./.	./.	Ref	Het	./.	Ref	./.	./.	Ref	./.	./.	./.	./.	./.	./.
Pav_sc0001524.1	29247	A	C	missense_variant	MODERATE	p.Ile133Arg	Pav_sc0001524.1_g050.1.mk	./.	./.	Hom	Ref	Het	Hom	./.	./.	Ref	Het	./.	Ref	./.	./.	Ref	./.	./.	./.	./.	./.	./.
Pav_sc0001524.1	29253	T	C	missense_variant	MODERATE	p.Asn131Ser	Pav_sc0001524.1_g050.1.mk	./.	./.	Hom	Ref	Het	Hom	./.	./.	Ref	Het	./.	Ref	./.	./.	Ref	./.	./.	./.	./.	./.	./.
Pav_sc0001524.1	29266	T	G	missense_variant	MODERATE	p.Ile127Leu	Pav_sc0001524.1_g050.1.mk	./.	./.	Hom	Ref	Het	Hom	./.	./.	Ref	Het	./.	Ref	./.	./.	Ref	./.	./.	./.	./.	./.	./.
Pav_sc0001524.1	29269	T	C	missense_variant	MODERATE	p.Thr126Ala	Pav_sc0001524.1_g050.1.mk	./.	./.	Hom	Ref	Het	Hom	./.	./.	Ref	Het	./.	Ref	./.	./.	Ref	./.	./.	./.	./.	./.	./.
Pav_sc0001524.1	29277	A	C	missense_variant	MODERATE	p.Met123Arg	Pav_sc0001524.1_g050.1.mk	./.	./.	Hom	Ref	Het	Hom	./.	./.	Ref	Het	./.	Ref	./.	./.	Ref	./.	./.	./.	./.	./.	./.
Pav_sc0001524.1	29328	A	T	missense_variant	MODERATE	p.Ile106Asn	Pav_sc0001524.1_g050.1.mk	Hom	./.	Hom	Ref	Het	Hom	./.	./.	Het	Het	./.	Ref	./.	./.	Ref	Hom	./.	Hom	./.	./.	./.
Pav_sc0001524.1	29352	C	T	missense_variant	MODERATE	p.Arg98His	Pav_sc0001524.1_g050.1.mk	Ref	Ref	Hom	Ref	Het	Hom	./.	Ref	Ref	Het	./.	Ref	./.	./.	Ref	Ref	Ref	Ref	./.	./.	./.
Pav_sc0001524.1	29364	G	A	missense_variant	MODERATE	p.Ala94Val	Pav_sc0001524.1_g050.1.mk	Ref	Hom	Ref	Ref	Ref	Ref	./.	Hom	Ref	Ref	./.	Ref	./.	./.	Ref	Het	Hom	Het	./.	./.	Hom
Pav_sc0001524.1	29368	A	T	missense_variant	MODERATE	p.Phe93Ile	Pav_sc0001524.1_g050.1.mk	Ref	Hom	Ref	Ref	Ref	Ref	Hom	Hom	Ref	Ref	./.	Ref	./.	./.	Ref	Het	Hom	Het	./.	./.	Hom
Pav_sc0001524.1	29371	G	A	stop_gained	HIGH	p.Arg92*	Pav_sc0001524.1_g050.1.mk	Ref	Hom	Ref	Ref	Ref	Ref	Hom	Hom	Ref	Ref	./.	Ref	./.	./.	Ref	Het	Hom	Het	./.	./.	Hom
Pav_sc0001524.1	29375	A	G	synonymous_variant	LOW	p.Gly90Gly	Pav_sc0001524.1_g050.1.mk	./.	Hom	Hom	Ref	Het	Hom	Hom	Hom	Ref	Het	./.	Ref	./.	./.	Ref	Hom	Hom	Hom	./.	./.	Hom
Pav_sc0001524.1	29387	C	*,A	synonymous_variant	LOW	p.Val86Val	Pav_sc0001524.1_g050.1.mk	./.	Hom	Hom	Ref	Het	Hom	Hom	Hom	Ref	Het	./.	Ref	./.	./.	Ref	Hom	Hom	Hom	./.	./.	Hom
Pav_sc0001524.1	29391	T	*,C	missense_variant	MODERATE	p.Tyr85Cys	Pav_sc0001524.1_g050.1.mk	./.	Hom	Hom	Ref	Het	Hom	Hom	Hom	Ref	Het	./.	Ref	./.	./.	Ref	Hom	Hom	Hom	./.	./.	Hom
Pav_sc0001524.1	29411	G	*,A	synonymous_variant	LOW	p.Asp78Asp	Pav_sc0001524.1_g050.1.mk	./.	Hom	Hom	Ref	Het	Hom	Hom	Hom	Ref	Het	./.	Ref	./.	./.	Ref	Hom	Hom	Hom	./.	./.	Hom
Pav_sc0001524.1	29429	G	A	synonymous_variant	LOW	p.Asp72Asp	Pav_sc0001524.1_g050.1.mk	./.	Hom	Ref	Ref	Ref	Ref	Hom	Hom	Ref	Ref	./.	Ref	./.	./.	Ref	Hom	Hom	Hom	./.	./.	Hom
Pav_sc0001524.1	29435	G	A	synonymous_variant	LOW	p.Ala70Ala	Pav_sc0001524.1_g050.1.mk	./.	Hom	Ref	Ref	Ref	Ref	Hom	Hom	Ref	Ref	./.	Ref	./.	./.	Ref	Hom	Hom	Hom	./.	./.	Hom
Pav_sc0001524.1	29445	C	T	missense_variant	MODERATE	p.Arg67Gln	Pav_sc0001524.1_g050.1.mk	./.	Hom	Ref	Ref	Ref	Ref	Hom	Hom	Ref	Ref	./.	Ref	./.	./.	Ref	Hom	Hom	Hom	./.	./.	Hom
Pav_sc0001524.1	29450	A	G	synonymous_variant	LOW	p.Ser65Ser	Pav_sc0001524.1_g050.1.mk	./.	Hom	Hom	Ref	Het	Hom	./.	Hom	Ref	Het	./.	Ref	./.	./.	Ref	Hom	Hom	Hom	./.	./.	Hom
Pav_sc0001524.1	29484	A	G	missense_variant	MODERATE	p.Val54Ala	Pav_sc0001524.1_g050.1.mk	./.	Hom	Hom	Ref	Het	Hom	Hom	Hom	Ref	Het	./.	Ref	./.	./.	Ref	Hom	Hom	Hom	./.	./.	Hom
Pav_sc0001524.1	29489	G	C	missense_variant	MODERATE	p.Asn52Lys	Pav_sc0001524.1_g050.1.mk	./.	Hom	Ref	Ref	Ref	Ref	Hom	Hom	Ref	Ref	./.	Ref	./.	./.	Ref	Hom	Hom	Hom	./.	./.	Hom
Pav_sc0001524.1	29494	T	C	missense_variant	MODERATE	p.Ser51Gly	Pav_sc0001524.1_g050.1.mk	./.	Hom	Hom	Ref	Het	Hom	Hom	Hom	Ref	Het	./.	Ref	./.	./.	Ref	Hom	Hom	Hom	./.	./.	Hom
Pav_sc0001524.1	29495	G	C	missense_variant	MODERATE	p.Asp50Glu	Pav_sc0001524.1_g050.1.mk	./.	Hom	Hom	Ref	Het	Hom	Hom	Hom	Ref	Het	./.	Ref	./.	./.	Ref	Hom	Hom	Hom	./.	./.	Hom
Pav_sc0001524.1	29498	G	C	missense_variant	MODERATE	p.Asp49Glu	Pav_sc0001524.1_g050.1.mk	./.	Ref	Hom	Ref	Het	Hom	Ref	Ref	Ref	Het	./.	Ref	./.	./.	Ref	Ref	Ref	Ref	./.	./.	Ref
Pav_sc0001524.1	29501	G	A	synonymous_variant	LOW	p.Ala48Ala	Pav_sc0001524.1_g050.1.mk	./.	Hom	Hom	Ref	Het	Hom	Hom	Hom	Ref	Het	./.	Ref	./.	./.	Ref	Hom	Hom	Hom	./.	./.	Hom
Pav_sc0001524.1	29507	C	T	synonymous_variant	LOW	p.Ala46Ala	Pav_sc0001524.1_g050.1.mk	./.	Ref	Hom	Ref	Het	Hom	Ref	Ref	Ref	Het	./.	Ref	./.	./.	Ref	Ref	Ref	Ref	./.	./.	Ref
Pav_sc0001524.1	29514	A	T	missense_variant	MODERATE	p.Phe44Tyr	Pav_sc0001524.1_g050.1.mk	./.	Hom	Ref	Ref	Ref	Ref	Hom	Hom	Ref	Ref	./.	Ref	./.	./.	Ref	Hom	Hom	Hom	./.	./.	Hom
Pav_sc0001524.1	29533	G	A	synonymous_variant	LOW	p.Leu38Leu	Pav_sc0001524.1_g050.1.mk	./.	Hom	Ref	Ref	Ref	Ref	Hom	Hom	Ref	Ref	./.	Ref	./.	./.	Ref	Hom	Hom	Hom	./.	./.	Hom
Pav_sc0001524.1	29539	G	A	stop_gained	HIGH	p.Gln36*	Pav_sc0001524.1_g050.1.mk	./.	Hom	Ref	Ref	Ref	Ref	Hom	Hom	Ref	Ref	./.	Ref	./.	./.	Ref	Hom	Hom	Hom	./.	./.	Hom
Pav_sc0001524.1	29563	G	A	missense_variant	MODERATE	p.Arg28Cys	Pav_sc0001524.1_g050.1.mk	./.	Ref	Hom	Ref	Het	Hom	Ref	Ref	Ref	Het	./.	Ref	./.	./.	Ref	Ref	Ref	Ref	./.	./.	Ref
Pav_sc0001524.1	29571	A	G	missense_variant	MODERATE	p.Val25Ala	Pav_sc0001524.1_g050.1.mk	./.	Hom	Hom	Ref	Het	Hom	Hom	Hom	Ref	Het	./.	Ref	./.	./.	Ref	Hom	Hom	Hom	./.	./.	Hom
Pav_sc0001524.1	29593	C	T	missense_variant	MODERATE	p.Glu18Lys	Pav_sc0001524.1_g050.1.mk	./.	Hom	Ref	Ref	Ref	Ref	Hom	Hom	Ref	Ref	./.	Ref	./.	./.	Ref	Hom	Hom	Hom	./.	./.	Hom
Pav_sc0001524.1	30448	T	C	intron_variant	MODIFIER		Pav_sc0001524.1_g050.1.mk	./.	./.	./.	Ref	Ref	Hom	Hom	./.	Ref	Het	./.	Ref	./.	./.	Ref	./.	./.	./.	./.	./.	./.
Pav_sc0001524.1	30455	G	C	intron_variant	MODIFIER		Pav_sc0001524.1_g050.1.mk	./.	./.	./.	Ref	Ref	Hom	Hom	./.	Ref	Het	./.	Ref	./.	./.	Ref	./.	./.	./.	./.	./.	./.
Pav_sc0001524.1	30461	C	T	intron_variant	MODIFIER		Pav_sc0001524.1_g050.1.mk	./.	./.	./.	Ref	Ref	Hom	Hom	./.	Ref	Het	./.	Ref	./.	./.	Ref	./.	./.	./.	./.	./.	./.
Pav_sc0001524.1	30467	A	G	intron_variant	MODIFIER		Pav_sc0001524.1_g050.1.mk	./.	./.	./.	Ref	Ref	Hom	Hom	./.	Ref	Het	./.	Ref	./.	./.	Ref	./.	./.	./.	./.	./.	./.
Pav_sc0001524.1	30473	C	T	intron_variant	MODIFIER		Pav_sc0001524.1_g050.1.mk	./.	./.	./.	Ref	Ref	Hom	Hom	./.	Ref	Het	./.	Ref	./.	./.	Ref	./.	./.	./.	./.	./.	./.
Pav_sc0001524.1	30514	C	*,T	intron_variant	MODIFIER		Pav_sc0001524.1_g050.1.mk	./.	Hom	Hom	Ref	Ref	Hom	Hom	./.	Ref	Het	./.	Ref	./.	Het	Ref	./.	Hom	./.	./.	./.	./.
Pav_sc0001524.1	30531	C	T	intron_variant	MODIFIER		Pav_sc0001524.1_g050.1.mk	./.	Ref	Ref	Ref	Ref	Hom	Hom	./.	Ref	Het	Ref	Ref	./.	Het	Ref	Ref	Ref	Ref	./.	Ref	./.
Pav_sc0001524.1	30532	G	C	intron_variant	MODIFIER		Pav_sc0001524.1_g050.1.mk	./.	Hom	Hom	Ref	Ref	Hom	Hom	./.	Ref	Het	Hom	Het	./.	Hom	Ref	Hom	Hom	Hom	./.	Hom	./.
Pav_sc0001524.1	30658	A	G	intron_variant	MODIFIER		Pav_sc0001524.1_g050.1.mk	Hom	Hom	Hom	Het	Ref	Het	Ref	./.	Ref	Het	Hom	Het	./.	Het	Ref	Hom	Hom	Hom	Hom	Hom	Hom
Pav_sc0001524.1	30665	A	T,*	intron_variant	MODIFIER		Pav_sc0001524.1_g050.1.mk	Hom	Hom	Hom	Het	Ref	Het	Hom	./.	Ref	Het	Hom	Het	./.	Het	Ref	Het	Hom	Hom	Hom	Hom	Hom
Pav_sc0001524.1	30666	A	T	intron_variant	MODIFIER		Pav_sc0001524.1_g050.1.mk	Hom	Hom	Hom	Het	Ref	Het	Ref	./.	Ref	Het	Hom	Het	./.	Het	Ref	Hom	Hom	Hom	Hom	Hom	Hom
Pav_sc0001524.1	30704	A	C	intron_variant	MODIFIER		Pav_sc0001524.1_g050.1.mk	Hom	Hom	Hom	Het	Ref	Hom	Hom	./.	Ref	Het	Hom	Het	./.	Hom	Ref	Hom	Hom	Hom	Hom	Hom	Hom
Pav_sc0001524.1	30707	G	A	intron_variant	MODIFIER		Pav_sc0001524.1_g050.1.mk	Hom	Hom	Hom	Het	Ref	Het	Ref	./.	Ref	Het	Hom	Het	./.	Het	Ref	Hom	Hom	Hom	Hom	Hom	Hom
Pav_sc0001524.1	30938	C	G	splice_donor_variant&intron_variant	HIGH		Pav_sc0001524.1_g050.1.mk	Hom	Hom	Hom	Het	Ref	Hom	./.	./.	Ref	Het	Hom	Het	./.	Hom	Ref	Hom	Hom	Hom	Hom	Hom	Hom
Pav_sc0001524.1	30951	G	A	5_prime_UTR_premature_start_codon_gain_variant	LOW		Pav_sc0001524.1_g050.1.mk	Hom	Hom	Hom	Het	Ref	Hom	./.	./.	Ref	Het	Hom	Het	./.	Hom	Ref	Hom	Hom	Hom	Hom	Hom	Hom
Pav_sc0001524.1	30959	A	G	5_prime_UTR_premature_start_codon_gain_variant	LOW		Pav_sc0001524.1_g050.1.mk	Hom	Hom	Hom	Het	Ref	Hom	./.	./.	Ref	Het	Hom	Het	./.	Hom	Ref	Hom	Hom	Hom	Hom	Hom	Hom
Pav_sc0001524.1	30960	A	T	5_prime_UTR_variant	MODIFIER		Pav_sc0001524.1_g050.1.mk	Hom	Hom	Hom	Het	Ref	Hom	./.	./.	Ref	Het	Hom	Het	./.	Hom	Ref	Hom	Hom	Hom	Hom	Hom	Hom
Pav_sc0001524.1	31026	C	T	5_prime_UTR_variant	MODIFIER		Pav_sc0001524.1_g050.1.mk	Hom	Hom	Hom	Het	Ref	Hom	./.	./.	Ref	Het	Hom	Het	./.	Hom	Ref	Hom	Hom	Hom	Hom	Hom	Hom
Pav_sc0001524.1	31029	G	T	5_prime_UTR_premature_start_codon_gain_variant	LOW		Pav_sc0001524.1_g050.1.mk	Hom	Hom	Hom	Het	Ref	Hom	./.	./.	Ref	Het	Hom	Het	./.	Hom	Ref	Hom	Hom	Hom	Hom	Hom	Hom
Pav_sc0001524.1	31034	T	C	5_prime_UTR_variant	MODIFIER		Pav_sc0001524.1_g050.1.mk	Hom	Hom	Hom	Het	Ref	Hom	./.	./.	Ref	Het	Hom	Het	./.	Hom	Ref	Hom	Hom	Hom	Hom	Hom	Hom
Pav_sc0001524.1	31038	A	C	5_prime_UTR_variant	MODIFIER		Pav_sc0001524.1_g050.1.mk	Hom	Hom	Hom	Het	Ref	Hom	./.	./.	Ref	Het	Hom	Het	./.	Hom	Ref	Hom	Hom	Hom	Hom	Hom	Hom
Pav_sc0001524.1	31229	G	C	splice_region_variant	LOW		Pav_sc0001524.1_g050.1.mk	./.	./.	./.	Ref	Ref	./.	Hom	Hom	Ref	Ref	./.	Ref	./.	./.	Ref	Hom	./.	Hom	./.	./.	./.
Pav_sc0001601.1	41336	A	G	missense_variant	MODERATE	p.Val305Ala	Pav_sc0001601.1_g080.1.br	Ref	Het	Het	Het	Het	Hom	Het	Het	Ref	Ref	Hom	Ref	Het	Het	Het	Het	Ref	Het	Het	Hom	Ref
Pav_sc0001601.1	41465	T	A	missense_variant	MODERATE	p.Glu262Val	Pav_sc0001601.1_g080.1.br	Ref	Ref	Ref	Ref	Ref	Ref	Het	Ref	Het	Het	Ref	Het	Ref	Ref	Ref	Ref	Het	Ref	Ref	Ref	Ref
Pav_sc0001601.1	41587	G	T	synonymous_variant	LOW	p.Thr221Thr	Pav_sc0001601.1_g080.1.br	Ref	Hom	Het	Het	Het	Hom	Ref	Het	Ref	Ref	Hom	Ref	Hom	Het	Het	Hom	Het	Hom	Het	Hom	Het
Pav_sc0001601.1	41862	A	G	splice_region_variant&intron_variant	LOW		Pav_sc0001601.1_g080.1.br	Het	Ref	Het	Het	Ref	Ref	Ref	Ref	Ref	Ref	Ref	Het	Ref	Het	Het	Ref	Ref	Ref	Ref	Ref	Ref
Pav_sc0001601.1	42172	C	G	intron_variant	MODIFIER		Pav_sc0001601.1_g080.1.br	Ref	Het	Ref	Ref	Het	Ref	Ref	Ref	Het	Het	Ref	Ref	Het	Ref	Ref	Het	Het	Het	Het	Ref	Het
Pav_sc0001601.1	42178	A	G	intron_variant	MODIFIER		Pav_sc0001601.1_g080.1.br	Ref	Hom	Het	Het	Hom	Hom	Hom	Het	Hom	Hom	Hom	Het	Hom	Het	Hom	Hom	Hom	Hom	Hom	Hom	Hom
Pav_sc0001601.1	42292	A	G	missense_variant	MODERATE	p.Leu70Ser	Pav_sc0001601.1_g080.1.br	Hom	Ref	Het	Het	Ref	Ref	Het	Het	Het	Het	Ref	Hom	Ref	Het	Het	Ref	Het	Ref	Ref	Ref	Ref
Pav_sc0001601.1	42293	A	C	missense_variant	MODERATE	p.Leu70Val	Pav_sc0001601.1_g080.1.br	Hom	Ref	Het	Het	Ref	Ref	Het	Het	Het	Het	Ref	Hom	Ref	Het	Het	Ref	Het	Ref	Ref	Ref	Ref
Pav_sc0001601.1	42379	A	G	missense_variant	MODERATE	p.Leu41Ser	Pav_sc0001601.1_g080.1.br	Het	Ref	Het	Het	Ref	Ref	Ref	Ref	Ref	Ref	Ref	Het	Ref	Het	Het	Ref	Ref	Ref	Ref	Ref	Ref
Pav_sc0001601.1	42390	A	C	synonymous_variant	LOW	p.Val37Val	Pav_sc0001601.1_g080.1.br	Ref	Hom	Het	Het	Hom	Hom	Hom	Het	Hom	Hom	Hom	Het	Hom	Het	Het	Hom	Hom	Hom	Hom	Hom	Hom
Pav_sc0001718.1	26858	A	C	5_prime_UTR_variant	MODIFIER		Pav_sc0001718.1_g070.1.mk	Ref	Ref	Ref	Ref	Ref	Ref	Ref	Ref	Ref	Ref	Ref	Ref	Ref	Ref	Ref	Het	Het	Het	Het	Ref	Ref
Pav_sc0001718.1	27028	C	A	intron_variant	MODIFIER		Pav_sc0001718.1_g070.1.mk	Ref	Ref	Ref	Ref	Ref	Ref	Ref	Ref	Ref	Ref	Ref	Ref	Ref	Ref	Ref	Het	Het	Het	Het	Ref	Ref
Pav_sc0001718.1	27038	A	C	intron_variant	MODIFIER		Pav_sc0001718.1_g070.1.mk	Ref	Ref	Ref	Ref	Ref	Ref	Ref	Ref	Ref	Ref	Ref	Ref	Ref	Ref	Ref	Het	Het	Het	Het	Ref	Ref
Pav_sc0001718.1	27045	A	G	intron_variant	MODIFIER		Pav_sc0001718.1_g070.1.mk	Ref	Ref	Ref	Ref	Ref	Ref	Ref	Ref	Ref	Ref	Ref	Ref	Ref	Ref	Ref	Het	Het	Het	Het	Ref	Ref
Pav_sc0001718.1	27062	T	A	intron_variant	MODIFIER		Pav_sc0001718.1_g070.1.mk	Ref	Ref	Ref	Ref	Ref	Ref	Ref	Ref	Ref	Ref	Ref	Ref	Ref	Ref	Ref	Het	Het	Het	Het	Ref	Ref
Pav_sc0001718.1	27088	T	C	intron_variant	MODIFIER		Pav_sc0001718.1_g070.1.mk	Ref	Ref	Ref	Ref	Ref	Ref	Ref	Ref	Ref	Ref	Ref	Ref	Ref	Ref	Ref	Het	Het	Het	Het	Ref	Ref
Pav_sc0001718.1	27117	G	C	intron_variant	MODIFIER		Pav_sc0001718.1_g070.1.mk	Ref	Ref	Ref	Ref	Ref	Ref	Ref	Ref	Ref	Ref	Ref	Ref	Ref	Ref	Ref	Het	Het	Het	Het	Ref	Ref
Pav_sc0001718.1	27177	G	A	intron_variant	MODIFIER		Pav_sc0001718.1_g070.1.mk	Ref	Ref	Ref	Ref	Ref	Ref	Ref	Ref	Ref	Ref	Ref	Ref	Ref	Ref	Ref	Het	Het	Het	Het	Ref	Ref
Pav_sc0001718.1	27196	T	G	intron_variant	MODIFIER		Pav_sc0001718.1_g070.1.mk	Ref	Ref	Ref	Ref	Ref	Ref	Ref	Ref	Ref	Ref	Ref	Ref	Ref	Ref	Ref	Het	Het	Het	Het	Ref	Ref
Pav_sc0001718.1	27223	G	A	intron_variant	MODIFIER		Pav_sc0001718.1_g070.1.mk	Ref	Ref	Ref	Ref	Ref	Ref	Ref	Ref	Ref	Ref	Ref	Ref	Ref	Ref	Ref	Het	Het	Het	Het	Ref	Ref
Pav_sc0001718.1	27246	T	C	intron_variant	MODIFIER		Pav_sc0001718.1_g070.1.mk	Ref	Ref	Ref	Ref	Ref	Ref	Ref	Ref	Ref	Ref	Ref	Ref	Ref	Ref	Ref	Het	Het	Het	Het	Ref	Ref
Pav_sc0001718.1	27247	C	A	intron_variant	MODIFIER		Pav_sc0001718.1_g070.1.mk	Ref	Ref	Ref	Ref	Ref	Ref	Ref	Ref	Ref	Ref	Ref	Ref	Ref	Ref	Ref	Het	Het	Het	Het	Ref	Ref
Pav_sc0001718.1	27283	G	T	intron_variant	MODIFIER		Pav_sc0001718.1_g070.1.mk	Ref	Ref	Ref	Ref	Ref	Ref	Ref	Ref	Ref	Ref	Ref	Ref	Ref	Ref	Ref	Het	Het	Het	Het	Ref	Ref
Pav_sc0001718.1	27284	C	A	intron_variant	MODIFIER		Pav_sc0001718.1_g070.1.mk	Ref	Ref	Ref	Ref	Het	Ref	Ref	Hom	Het	Het	Ref	Ref	Hom	Ref	Ref	Het	Het	Het	Het	Ref	Het
Pav_sc0001718.1	27308	A	C	intron_variant	MODIFIER		Pav_sc0001718.1_g070.1.mk	Ref	Ref	Ref	Ref	Ref	Ref	Ref	Ref	Ref	Ref	Ref	Ref	Ref	Ref	Ref	Het	Het	Het	Het	Ref	Ref
Pav_sc0001718.1	27501	C	T	synonymous_variant	LOW	p.Asn35Asn	Pav_sc0001718.1_g070.1.mk	Ref	Ref	Ref	Ref	Ref	Ref	Ref	Ref	Ref	Ref	Ref	Ref	Ref	Ref	Ref	Het	Het	Het	Het	Ref	Ref
Pav_sc0001718.1	27533	C	A	missense_variant	MODERATE	p.Thr46Asn	Pav_sc0001718.1_g070.1.mk	Ref	Ref	Ref	Ref	Ref	Ref	Ref	Ref	Ref	Ref	Ref	Ref	Ref	Ref	Ref	Het	Het	Het	Het	Ref	Ref
Pav_sc0001718.1	27550	T	C	missense_variant	MODERATE	p.Trp52Arg	Pav_sc0001718.1_g070.1.mk	Ref	Ref	Ref	Ref	Ref	Ref	Ref	Ref	Ref	Ref	Ref	Ref	Ref	Ref	Ref	Het	Het	Het	Het	Ref	Ref
Pav_sc0001718.1	27675	C	T	synonymous_variant	LOW	p.Pro93Pro	Pav_sc0001718.1_g070.1.mk	Ref	Ref	Ref	Ref	Ref	Ref	Ref	Ref	Ref	Ref	Ref	Ref	Ref	Ref	Ref	Het	Het	Het	Het	Ref	Ref
Pav_sc0001718.1	27679	C	G	missense_variant	MODERATE	p.Gln95Glu	Pav_sc0001718.1_g070.1.mk	Ref	Ref	Ref	Ref	Ref	Ref	Ref	Ref	Ref	Ref	Ref	Ref	Ref	Ref	Ref	Het	Het	Het	Het	Ref	Ref
Pav_sc0001718.1	27699	A	G	synonymous_variant	LOW	p.Ser101Ser	Pav_sc0001718.1_g070.1.mk	Ref	Ref	Ref	Ref	Ref	Ref	Ref	Ref	Ref	Ref	Ref	Ref	Ref	Ref	Ref	Het	Het	Het	Het	Ref	Ref
Pav_sc0001718.1	27771	G	A	synonymous_variant	LOW	p.Pro125Pro	Pav_sc0001718.1_g070.1.mk	Ref	Ref	Ref	Ref	Ref	Ref	Ref	Ref	Ref	Ref	Ref	Ref	Ref	Ref	Ref	Het	Het	Het	Het	Ref	Ref
Pav_sc0001718.1	27814	T	C	synonymous_variant	LOW	p.Leu140Leu	Pav_sc0001718.1_g070.1.mk	Ref	Ref	Ref	Ref	Ref	Ref	Ref	Ref	Ref	Ref	Ref	Ref	Ref	Ref	Ref	Het	Het	Het	Het	Ref	Ref
Pav_sc0001718.1	27822	T	C	synonymous_variant	LOW	p.Gly142Gly	Pav_sc0001718.1_g070.1.mk	Ref	Ref	Ref	Ref	Ref	Ref	Ref	Ref	Ref	Ref	Ref	Ref	Ref	Ref	Ref	Het	Het	Het	Het	Ref	Ref
Pav_sc0001718.1	27934	C	T	intron_variant	MODIFIER		Pav_sc0001718.1_g070.1.mk	Ref	Ref	Ref	Ref	Ref	Ref	Ref	Ref	Ref	Ref	Ref	Ref	Ref	Ref	Ref	Het	Het	Het	Het	Ref	Ref
Pav_sc0001718.1	27935	A	G	intron_variant	MODIFIER		Pav_sc0001718.1_g070.1.mk	Ref	Ref	Ref	Ref	Ref	Ref	Ref	Ref	Ref	Ref	Ref	Ref	Ref	Ref	Ref	Het	Het	Het	Het	Ref	Ref
Pav_sc0001718.1	27943	A	T	intron_variant	MODIFIER		Pav_sc0001718.1_g070.1.mk	Ref	Ref	Ref	Ref	Ref	Ref	Ref	Ref	Ref	Ref	Ref	Ref	Ref	Ref	Ref	Het	Het	Het	Het	Ref	Ref
Pav_sc0001718.1	27957	G	C	intron_variant	MODIFIER		Pav_sc0001718.1_g070.1.mk	Ref	Ref	Ref	Ref	Ref	Ref	Ref	Ref	Ref	Ref	Ref	Ref	Ref	Ref	Ref	Het	Het	Het	Het	Ref	Ref
Pav_sc0001718.1	27966	C	T	intron_variant	MODIFIER		Pav_sc0001718.1_g070.1.mk	Ref	Ref	Ref	Ref	Ref	Ref	Ref	Ref	Ref	Ref	Ref	Ref	Ref	Ref	Ref	Het	Het	Het	Het	Ref	Ref
Pav_sc0001718.1	27969	C	T	intron_variant	MODIFIER		Pav_sc0001718.1_g070.1.mk	Ref	Ref	Ref	Ref	Ref	Ref	Ref	Ref	Ref	Ref	Ref	Ref	Ref	Ref	Ref	Het	Het	Het	Het	Ref	Ref
Pav_sc0001718.1	27980	A	C	intron_variant	MODIFIER		Pav_sc0001718.1_g070.1.mk	Ref	Ref	Ref	Ref	Ref	Ref	Ref	Ref	Ref	Ref	Ref	Ref	Ref	Ref	Ref	Het	Het	Het	Het	Ref	Ref
Pav_sc0001718.1	28048	G	A	intron_variant	MODIFIER		Pav_sc0001718.1_g070.1.mk	Ref	Ref	Ref	Ref	Ref	Ref	Ref	Ref	Ref	Ref	Ref	Ref	Ref	Ref	Ref	Het	Het	Het	Het	Ref	Ref
Pav_sc0001718.1	28066	A	G	intron_variant	MODIFIER		Pav_sc0001718.1_g070.1.mk	Ref	Ref	Ref	Ref	Ref	Ref	Ref	Ref	Ref	Ref	Ref	Ref	Ref	Ref	Ref	Het	Het	Het	Het	Ref	Ref
Pav_sc0001718.1	28076	C	T	intron_variant	MODIFIER		Pav_sc0001718.1_g070.1.mk	Ref	Ref	Ref	Ref	Ref	Ref	Ref	Ref	Ref	Ref	Ref	Ref	Ref	Ref	Ref	Het	Het	Het	Het	Ref	Ref
Pav_sc0001718.1	28080	A	G	intron_variant	MODIFIER		Pav_sc0001718.1_g070.1.mk	Ref	Ref	Ref	Ref	Ref	Ref	Ref	Ref	Ref	Ref	Ref	Ref	Ref	Ref	Ref	Het	Het	Het	Het	Ref	Ref
Pav_sc0001718.1	28081	T	G	intron_variant	MODIFIER		Pav_sc0001718.1_g070.1.mk	Ref	Ref	Ref	Ref	Ref	Ref	Ref	Ref	Ref	Ref	Ref	Ref	Ref	Ref	Ref	Het	Het	Het	Het	Ref	Ref
Pav_sc0001718.1	28112	G	C	missense_variant	MODERATE	p.Gly165Ala	Pav_sc0001718.1_g070.1.mk	Ref	Ref	Ref	Ref	Ref	Ref	Ref	Ref	Ref	Ref	Ref	Ref	Ref	Ref	Ref	Het	Het	Het	Het	Ref	Ref
Pav_sc0001718.1	28114	T	C	missense_variant	MODERATE	p.Cys166Arg	Pav_sc0001718.1_g070.1.mk	Ref	Ref	Ref	Ref	Ref	Ref	Ref	Ref	Ref	Ref	Ref	Ref	Ref	Ref	Ref	Het	Het	Het	Het	Ref	Ref
Pav_sc0001718.1	28201	G	T	missense_variant	MODERATE	p.Ala195Ser	Pav_sc0001718.1_g070.1.mk	Het	Ref	Ref	Ref	Ref	Ref	Ref	Ref	Ref	Ref	Ref	Ref	Ref	Ref	Ref	Ref	Ref	Ref	Ref	Ref	Ref
Pav_sc0001718.1	28378	T	G	intron_variant	MODIFIER		Pav_sc0001718.1_g070.1.mk	Ref	Ref	Ref	Ref	Ref	Ref	Ref	Ref	Ref	Ref	Ref	Ref	Ref	Ref	Ref	Het	Het	Het	Het	Ref	Ref
Pav_sc0001718.1	28460	T	C	intron_variant	MODIFIER		Pav_sc0001718.1_g070.1.mk	Ref	Ref	Ref	Ref	Ref	Ref	Ref	Ref	Ref	Ref	Ref	Ref	Ref	Ref	Ref	Het	Het	Het	Het	Ref	Ref
Pav_sc0001718.1	28542	G	T	intron_variant	MODIFIER		Pav_sc0001718.1_g070.1.mk	Ref	Ref	Ref	Ref	Het	Ref	Ref	Ref	Het	Het	Ref	Ref	Het	Ref	Ref	Ref	Ref	Ref	Ref	Ref	Het
Pav_sc0001718.1	28830	C	T	missense_variant	MODERATE	p.His235Tyr	Pav_sc0001718.1_g070.1.mk	Ref	Ref	Ref	Ref	Ref	Ref	Ref	Ref	Ref	Ref	Ref	Ref	Ref	Ref	Ref	Het	Het	Het	Het	Ref	Ref
Pav_sc0001718.1	28871	G	T	missense_variant	MODERATE	p.Trp248Cys	Pav_sc0001718.1_g070.1.mk	Ref	Ref	Ref	Ref	Ref	Ref	Ref	Ref	Ref	Ref	Ref	Ref	Ref	Ref	Ref	Het	Het	Het	Het	Ref	Ref
Pav_sc0001718.1	28955	A	C	intron_variant	MODIFIER		Pav_sc0001718.1_g070.1.mk	Ref	Ref	Ref	Ref	Ref	Ref	Ref	Ref	Ref	Ref	Ref	Ref	Ref	Ref	Ref	Het	Het	Het	Het	Ref	Ref
Pav_sc0001718.1	56972	A	T	missense_variant	MODERATE	p.Asn11Ile	Pav_sc0001718.1_g150.1.mk	Ref	Ref	Ref	Ref	Ref	Ref	Ref	Ref	Ref	Ref	Ref	Ref	Ref	Ref	Ref	Het	Het	Het	Het	Ref	Ref
Pav_sc0001718.1	56980	G	T	missense_variant	MODERATE	p.Gly14Trp	Pav_sc0001718.1_g150.1.mk	Ref	Ref	Ref	Ref	Ref	Ref	Ref	Ref	Ref	Ref	Ref	Ref	Ref	Ref	Ref	Het	Het	Het	Het	Ref	Ref
Pav_sc0001718.1	56981	G	A	missense_variant	MODERATE	p.Gly14Glu	Pav_sc0001718.1_g150.1.mk	Ref	Ref	Ref	Ref	Ref	Ref	Ref	Ref	Ref	Ref	Ref	Ref	Ref	Ref	Ref	Het	Het	Het	Het	Ref	Ref
Pav_sc0001718.1	56984	A	G	missense_variant	MODERATE	p.Asn15Ser	Pav_sc0001718.1_g150.1.mk	Ref	Ref	Ref	Ref	Ref	Ref	Ref	Ref	Ref	Ref	Ref	Ref	Ref	Ref	Ref	Het	Het	Het	Het	Ref	Ref
Pav_sc0001718.1	56995	A	G	missense_variant	MODERATE	p.Asn19Asp	Pav_sc0001718.1_g150.1.mk	Ref	Ref	Ref	Ref	Ref	Ref	Ref	Ref	Ref	Ref	Ref	Ref	Ref	Ref	Ref	Het	Het	Het	Het	Ref	Ref
Pav_sc0001718.1	57006	C	T	synonymous_variant	LOW	p.Pro22Pro	Pav_sc0001718.1_g150.1.mk	Ref	Ref	Ref	Ref	Ref	Ref	Ref	Ref	Ref	Ref	Ref	Ref	Ref	Ref	Ref	Het	Het	Het	Het	Ref	Ref
Pav_sc0001718.1	57019	A	C	missense_variant	MODERATE	p.Asn27His	Pav_sc0001718.1_g150.1.mk	Ref	Ref	Ref	Ref	Ref	Ref	Ref	Ref	Ref	Ref	Ref	Ref	Ref	Ref	Ref	Het	Het	Het	Het	Ref	Ref
Pav_sc0001718.1	57026	C	A	missense_variant	MODERATE	p.Thr29Asn	Pav_sc0001718.1_g150.1.mk	Ref	Ref	Ref	Ref	Ref	Ref	Ref	Ref	Ref	Ref	Ref	Ref	Ref	Ref	Ref	Het	Het	Het	Het	Ref	Ref
Pav_sc0001718.1	57075	G	C	missense_variant	MODERATE	p.Lys45Asn	Pav_sc0001718.1_g150.1.mk	Ref	Ref	Ref	Ref	Ref	Ref	Ref	Ref	Ref	Ref	Ref	Ref	Ref	Ref	Ref	Het	Het	Het	Het	Ref	Ref
Pav_sc0001718.1	57085	G	C	missense_variant	MODERATE	p.Glu49Gln	Pav_sc0001718.1_g150.1.mk	Ref	Ref	Ref	Ref	Ref	Ref	Ref	Ref	Ref	Ref	Ref	Ref	Ref	Ref	Ref	Het	Het	Het	Het	Ref	Ref
Pav_sc0001718.1	57166	T	A	missense_variant	MODERATE	p.Ser76Thr	Pav_sc0001718.1_g150.1.mk	Ref	Ref	Ref	Ref	Ref	Ref	Ref	Ref	Ref	Ref	Ref	Ref	Ref	Ref	Ref	Het	Het	Het	Het	Ref	Ref
Pav_sc0001718.1	57175	A	G	missense_variant	MODERATE	p.Lys79Glu	Pav_sc0001718.1_g150.1.mk	Ref	Ref	Ref	Ref	Ref	Ref	Ref	Ref	Ref	Ref	Ref	Ref	Ref	Ref	Ref	Het	Het	Het	Het	Ref	Ref
Pav_sc0001718.1	57180	T	A	missense_variant	MODERATE	p.Asn80Lys	Pav_sc0001718.1_g150.1.mk	Ref	Ref	Ref	Ref	Ref	Ref	Ref	Ref	Ref	Ref	Ref	Ref	Ref	Ref	Ref	Het	Het	Het	Het	Ref	Ref
Pav_sc0001718.1	57184	G	T	stop_gained	HIGH	p.Glu82*	Pav_sc0001718.1_g150.1.mk	Ref	Ref	Ref	Ref	Ref	Ref	Ref	Ref	Ref	Ref	Ref	Ref	Ref	Ref	Ref	Het	Het	Het	Het	Ref	Ref
Pav_sc0001718.1	57254	G	A	missense_variant	MODERATE	p.Arg105Gln	Pav_sc0001718.1_g150.1.mk	Ref	Ref	Ref	Ref	Ref	Ref	Ref	Ref	Ref	Ref	Ref	Ref	Ref	Ref	Ref	Het	Het	Het	Het	Ref	Ref
Pav_sc0001718.1	57271	C	T	missense_variant	MODERATE	p.Pro111Ser	Pav_sc0001718.1_g150.1.mk	Ref	Ref	Ref	Ref	Ref	Ref	Ref	Ref	Ref	Ref	Ref	Ref	Ref	Ref	Ref	Het	Het	Het	Het	Ref	Ref
Pav_sc0001718.1	57289	C	T	synonymous_variant	LOW	p.Leu117Leu	Pav_sc0001718.1_g150.1.mk	Ref	Ref	Ref	Ref	Ref	Ref	Ref	Ref	Ref	Ref	Ref	Ref	Ref	Ref	Ref	Het	Het	Het	Het	Ref	Ref
Pav_sc0001718.1	57305	T	G	missense_variant	MODERATE	p.Leu122Arg	Pav_sc0001718.1_g150.1.mk	Ref	Ref	Ref	Ref	Ref	Ref	Ref	Ref	Ref	Ref	Ref	Ref	Ref	Ref	Ref	Het	Het	Het	Het	Ref	Ref
Pav_sc0001718.1	57307	A	G	missense_variant	MODERATE	p.Ile123Val	Pav_sc0001718.1_g150.1.mk	Ref	Ref	Ref	Ref	Ref	Ref	Ref	Ref	Ref	Ref	Ref	Ref	Ref	Ref	Ref	Het	Het	Het	Het	Ref	Ref
Pav_sc0001718.1	57309	A	G	missense_variant	MODERATE	p.Ile123Met	Pav_sc0001718.1_g150.1.mk	Ref	Ref	Ref	Ref	Ref	Ref	Ref	Ref	Ref	Ref	Ref	Ref	Ref	Ref	Ref	Het	Het	Het	Het	Ref	Ref
Pav_sc0001718.1	57316	A	C	missense_variant	MODERATE	p.Lys126Gln	Pav_sc0001718.1_g150.1.mk	Ref	Ref	Ref	Ref	Ref	Ref	Ref	Ref	Ref	Ref	Ref	Ref	Ref	Ref	Ref	Het	Het	Het	Het	Ref	Ref
Pav_sc0001718.1	57328	A	C	missense_variant	MODERATE	p.Lys130Gln	Pav_sc0001718.1_g150.1.mk	Ref	Ref	Ref	Ref	Ref	Ref	Ref	Ref	Ref	Ref	Ref	Ref	Het	Ref	Ref	Ref	Ref	Ref	Ref	Ref	Ref
Pav_sc0001718.1	57344	T	G	missense_variant	MODERATE	p.Ile135Ser	Pav_sc0001718.1_g150.1.mk	Ref	Ref	Ref	Ref	Ref	Ref	Ref	Ref	Ref	Ref	Ref	Ref	Ref	Ref	Ref	Het	Het	Het	Het	Ref	Ref
Pav_sc0001718.1	57360	A	G	synonymous_variant	LOW	p.Lys140Lys	Pav_sc0001718.1_g150.1.mk	Ref	Ref	Ref	Ref	Ref	Ref	Ref	Ref	Ref	Ref	Ref	Ref	Ref	Ref	Ref	Het	Het	Het	Het	Ref	Ref
Pav_sc0001718.1	57377	A	G	missense_variant	MODERATE	p.Asp146Gly	Pav_sc0001718.1_g150.1.mk	Ref	Ref	Ref	Ref	Ref	Ref	Ref	Ref	Ref	Ref	Ref	Ref	Ref	Ref	Ref	Het	Het	Het	Het	Ref	Ref
Pav_sc0001718.1	57457	A	G	missense_variant	MODERATE	p.Ser173Gly	Pav_sc0001718.1_g150.1.mk	Ref	Ref	Ref	Ref	Ref	Ref	Ref	Ref	Ref	Ref	Ref	Ref	Ref	Ref	Ref	Het	Het	Het	Het	Ref	Ref
Pav_sc0001718.1	57462	G	T	synonymous_variant	LOW	p.Pro174Pro	Pav_sc0001718.1_g150.1.mk	Ref	Ref	Ref	Ref	Ref	Ref	Ref	Ref	Ref	Ref	Ref	Ref	Ref	Ref	Ref	Het	Het	Het	Het	Ref	Ref
Pav_sc0001718.1	57502	G	C	missense_variant	MODERATE	p.Val188Leu	Pav_sc0001718.1_g150.1.mk	Ref	Ref	Ref	Ref	Ref	Ref	Ref	Ref	Ref	Ref	Ref	Ref	Ref	Ref	Ref	Het	Het	Het	Het	Ref	Ref
Pav_sc0001718.1	57512	A	G	missense_variant	MODERATE	p.Lys191Arg	Pav_sc0001718.1_g150.1.mk	Ref	Ref	Ref	Ref	Ref	Ref	Ref	Ref	Ref	Ref	Ref	Ref	Ref	Ref	Ref	Het	Het	Het	Het	Ref	Ref
Pav_sc0001718.1	57651	T	C	synonymous_variant	LOW	p.Gly237Gly	Pav_sc0001718.1_g150.1.mk	Ref	Ref	Ref	Ref	Ref	Ref	Ref	Ref	Ref	Ref	Ref	Ref	Ref	Ref	Ref	Het	Het	Het	Het	Ref	Ref
Pav_sc0001718.1	57659	A	T	missense_variant	MODERATE	p.Gln240Leu	Pav_sc0001718.1_g150.1.mk	Ref	Ref	Ref	Ref	Ref	Ref	Ref	Ref	Ref	Ref	Ref	Ref	Ref	Ref	Ref	Het	Het	Het	Het	Ref	Ref
Pav_sc0001718.1	57704	C	G	missense_variant	MODERATE	p.Pro255Arg	Pav_sc0001718.1_g150.1.mk	Ref	Ref	Ref	Ref	Ref	Ref	Ref	Ref	Ref	Ref	Ref	Ref	Ref	Ref	Ref	Het	Het	Het	Het	Ref	Ref
Pav_sc0001718.1	57728	C	A	missense_variant	MODERATE	p.Thr263Lys	Pav_sc0001718.1_g150.1.mk	Ref	Ref	Ref	Ref	Ref	Ref	Ref	Ref	Ref	Ref	Ref	Ref	Ref	Ref	Ref	Het	Het	Het	Het	Ref	Ref
Pav_sc0001718.1	57852	T	G	synonymous_variant	LOW	p.Val304Val	Pav_sc0001718.1_g150.1.mk	Ref	Ref	Ref	Ref	Ref	Ref	Ref	Ref	Ref	Ref	Ref	Ref	Ref	Ref	Ref	Het	Het	Het	Het	Ref	Ref
Pav_sc0001718.1	57948	G	A	intron_variant	MODIFIER		Pav_sc0001718.1_g150.1.mk	Ref	Ref	Ref	Ref	Ref	Ref	Ref	Ref	Ref	Ref	Ref	Ref	Ref	Ref	Ref	Het	Het	Het	Het	Ref	Ref
Pav_sc0001718.1	57955	G	A	intron_variant	MODIFIER		Pav_sc0001718.1_g150.1.mk	Ref	Ref	Ref	Ref	Ref	Ref	Ref	Ref	Ref	Ref	Ref	Ref	Ref	Ref	Ref	Het	Het	Het	Het	Ref	Ref
Pav_sc0001718.1	57968	G	T	intron_variant	MODIFIER		Pav_sc0001718.1_g150.1.mk	Ref	Ref	Ref	Ref	Ref	Ref	Ref	Ref	Ref	Ref	Ref	Ref	Ref	Ref	Ref	Het	Het	Het	Het	Ref	Ref
Pav_sc0001718.1	57974	A	G	intron_variant	MODIFIER		Pav_sc0001718.1_g150.1.mk	Ref	Ref	Ref	Ref	Ref	Ref	Ref	Ref	Ref	Ref	Ref	Ref	Ref	Ref	Ref	Het	Het	Het	Het	Ref	Ref
Pav_sc0001718.1	57981	G	A	intron_variant	MODIFIER		Pav_sc0001718.1_g150.1.mk	Ref	Ref	Ref	Ref	Ref	Ref	Ref	Ref	Ref	Ref	Ref	Ref	Ref	Ref	Ref	Het	Het	Het	Het	Ref	Ref
Pav_sc0001718.1	57989	A	G	intron_variant	MODIFIER		Pav_sc0001718.1_g150.1.mk	Ref	Ref	Ref	Ref	Ref	Ref	Ref	Ref	Ref	Ref	Ref	Ref	Ref	Ref	Ref	Het	Het	Het	Het	Ref	Ref
Pav_sc0001718.1	58004	A	C	intron_variant	MODIFIER		Pav_sc0001718.1_g150.1.mk	Ref	Ref	Ref	Ref	Ref	Ref	Ref	Ref	Ref	Ref	Ref	Ref	Ref	Ref	Ref	Het	Het	Het	Het	Ref	Ref
Pav_sc0001718.1	58025	C	T	intron_variant	MODIFIER		Pav_sc0001718.1_g150.1.mk	Ref	Ref	Ref	Ref	Ref	Ref	Ref	Ref	Ref	Ref	Ref	Ref	Ref	Ref	Ref	Het	Het	Het	Het	Ref	Ref
Pav_sc0001718.1	58040	A	C	intron_variant	MODIFIER		Pav_sc0001718.1_g150.1.mk	Ref	Ref	Ref	Ref	Ref	Ref	Ref	Ref	Ref	Ref	Ref	Ref	Ref	Ref	Ref	Het	Het	Het	Het	Ref	Ref
Pav_sc0001718.1	58083	C	T	intron_variant	MODIFIER		Pav_sc0001718.1_g150.1.mk	Ref	Ref	Het	Het	Hom	Het	Het	Hom	Hom	Hom	Ref	Het	Hom	Hom	Het	Het	Hom	Het	Het	Ref	Het
Pav_sc0001718.1	58164	C	G	intron_variant	MODIFIER		Pav_sc0001718.1_g150.1.mk	Ref	Ref	Ref	Ref	Ref	Ref	Ref	Ref	Ref	Ref	Ref	Ref	Ref	Ref	Ref	Het	Het	Het	Het	Ref	Ref
Pav_sc0001718.1	58169	C	A	intron_variant	MODIFIER		Pav_sc0001718.1_g150.1.mk	Ref	Ref	Ref	Ref	Ref	Ref	Ref	Ref	Ref	Ref	Ref	Ref	Ref	Ref	Ref	Het	Het	Het	Het	Ref	Ref
Pav_sc0001718.1	58196	C	T	intron_variant	MODIFIER		Pav_sc0001718.1_g150.1.mk	Ref	Ref	Ref	Ref	Ref	Ref	Ref	Ref	Ref	Ref	Ref	Ref	Ref	Ref	Ref	Het	Het	Het	Het	Ref	Ref
Pav_sc0001718.1	58223	T	G	intron_variant	MODIFIER		Pav_sc0001718.1_g150.1.mk	Ref	Ref	Het	Het	Het	Het	Het	Ref	Het	Het	Ref	Het	Ref	Hom	Het	Ref	Het	Ref	Ref	Ref	Ref
Pav_sc0001718.1	58255	G	A	intron_variant	MODIFIER		Pav_sc0001718.1_g150.1.mk	Ref	Ref	Ref	Ref	Ref	Ref	Ref	Ref	Ref	Ref	Ref	Ref	Ref	Ref	Ref	Het	Het	Het	Het	Ref	Ref
Pav_sc0001718.1	58340	A	G	intron_variant	MODIFIER		Pav_sc0001718.1_g150.1.mk	Ref	Ref	Ref	Ref	Ref	Ref	Ref	Ref	Ref	Ref	Ref	Ref	Ref	Ref	Ref	Het	Het	Het	Het	Ref	Ref
Pav_sc0001718.1	58343	T	G	intron_variant	MODIFIER		Pav_sc0001718.1_g150.1.mk	Ref	Ref	Ref	Ref	Ref	Ref	Ref	Ref	Ref	Ref	Ref	Ref	Ref	Ref	Ref	Het	Het	Het	Het	Ref	Ref
Pav_sc0001718.1	58350	A	G	intron_variant	MODIFIER		Pav_sc0001718.1_g150.1.mk	Ref	Ref	Ref	Ref	Ref	Ref	Ref	Ref	Ref	Ref	Ref	Ref	Ref	Ref	Ref	Het	Het	Het	Het	Ref	Ref
Pav_sc0001718.1	58415	G	A	intron_variant	MODIFIER		Pav_sc0001718.1_g150.1.mk	Ref	Ref	Ref	Ref	Ref	Ref	Ref	Ref	Ref	Ref	Ref	Ref	Ref	Ref	Ref	Het	Het	Het	Het	Ref	Ref
Pav_sc0001718.1	58491	T	C	intron_variant	MODIFIER		Pav_sc0001718.1_g150.1.mk	Ref	Ref	Ref	Ref	Ref	Ref	Ref	Ref	Ref	Ref	Ref	Ref	Ref	Ref	Ref	Het	Het	Het	Het	Ref	Ref
Pav_sc0001718.1	58511	A	G	intron_variant	MODIFIER		Pav_sc0001718.1_g150.1.mk	Ref	Ref	Ref	Ref	Ref	Ref	Ref	Ref	Ref	Ref	Ref	Ref	Ref	Ref	Ref	Het	Het	Het	Het	Ref	Ref
Pav_sc0001718.1	58579	G	A	missense_variant	MODERATE	p.Glu342Lys	Pav_sc0001718.1_g150.1.mk	Ref	Ref	Ref	Ref	Ref	Ref	Ref	Ref	Ref	Ref	Ref	Ref	Ref	Ref	Ref	Het	Het	Het	Het	Ref	Ref
Pav_sc0001718.1	58591	G	A	missense_variant	MODERATE	p.Val346Ile	Pav_sc0001718.1_g150.1.mk	Ref	Ref	Ref	Ref	Ref	Ref	Ref	Ref	Ref	Ref	Ref	Ref	Ref	Ref	Ref	Het	Het	Het	Het	Ref	Ref
Pav_sc0001718.1	58595	A	T	missense_variant	MODERATE	p.Asp347Val	Pav_sc0001718.1_g150.1.mk	Ref	Ref	Ref	Ref	Ref	Ref	Ref	Ref	Ref	Ref	Ref	Ref	Ref	Ref	Ref	Het	Het	Het	Het	Ref	Ref
Pav_sc0001718.1	58604	A	G	missense_variant	MODERATE	p.Gln350Arg	Pav_sc0001718.1_g150.1.mk	Ref	Ref	Ref	Ref	Ref	Ref	Ref	Ref	Ref	Ref	Ref	Ref	Ref	Ref	Ref	Het	Het	Het	Het	Ref	Ref
Pav_sc0001718.1	58655	C	*,T	missense_variant	MODERATE	p.Pro367Leu	Pav_sc0001718.1_g150.1.mk	Ref	Ref	Ref	Ref	Ref	Ref	Ref	Ref	Ref	Ref	Ref	Ref	Ref	Ref	Ref	Het	Het	Het	Het	Ref	Ref
Pav_sc0001718.1	58715	G	C	missense_variant	MODERATE	p.Arg387Thr	Pav_sc0001718.1_g150.1.mk	Ref	Ref	Ref	Ref	Ref	Ref	Ref	Ref	Ref	Ref	Ref	Ref	Ref	Ref	Ref	Het	Het	Het	Het	Ref	Ref
Pav_sc0001718.1	58738	C	T	missense_variant	MODERATE	p.Pro395Ser	Pav_sc0001718.1_g150.1.mk	Ref	Ref	Ref	Ref	Ref	Ref	Ref	Ref	Ref	Ref	Ref	Ref	Ref	Ref	Ref	Het	Het	Het	Het	Ref	Ref
Pav_sc0001718.1	58774	C	*,T	missense_variant	MODERATE	p.Arg407Cys	Pav_sc0001718.1_g150.1.mk	Ref	Ref	Ref	Ref	Ref	Ref	Ref	Ref	Ref	Ref	Ref	Ref	Ref	Ref	Ref	Het	Het	Het	Het	Ref	Ref
Pav_sc0001718.1	58807	G	C	missense_variant	MODERATE	p.Ala418Pro	Pav_sc0001718.1_g150.1.mk	Ref	Ref	Ref	Ref	Ref	Ref	Ref	Ref	Ref	Ref	Ref	Ref	Ref	Ref	Ref	Het	Het	Het	Het	Ref	Ref
Pav_sc0001718.1	58877	A	G	missense_variant	MODERATE	p.Tyr441Cys	Pav_sc0001718.1_g150.1.mk	Ref	Ref	Ref	Ref	Ref	Ref	Ref	Ref	Ref	Ref	Ref	Ref	Ref	Ref	Ref	Het	Het	Het	Het	Ref	Ref
Pav_sc0001718.1	58961	G	A	missense_variant	MODERATE	p.Arg469Gln	Pav_sc0001718.1_g150.1.mk	Ref	Ref	Ref	Ref	Ref	Ref	Ref	Ref	Ref	Ref	Ref	Ref	Ref	Ref	Ref	Het	Het	Het	Het	Ref	Ref
Pav_sc0001718.1	58971	T	C	synonymous_variant	LOW	p.Val472Val	Pav_sc0001718.1_g150.1.mk	Ref	Ref	Ref	Ref	Ref	Ref	Ref	Ref	Ref	Ref	Ref	Ref	Ref	Ref	Ref	Het	Het	Het	Het	Ref	Ref
Pav_sc0001718.1	58989	C	T	synonymous_variant	LOW	p.Asp478Asp	Pav_sc0001718.1_g150.1.mk	Ref	Ref	Ref	Ref	Ref	Ref	Ref	Ref	Ref	Ref	Ref	Ref	Ref	Ref	Ref	Het	Het	Het	Het	Ref	Ref
Pav_sc0001718.1	58990	A	G	missense_variant	MODERATE	p.Asn479Asp	Pav_sc0001718.1_g150.1.mk	Ref	Ref	Ref	Ref	Ref	Ref	Ref	Ref	Ref	Ref	Ref	Ref	Ref	Ref	Ref	Het	Het	Het	Het	Ref	Ref
Pav_sc0001718.1	59074	G	A	missense_variant	MODERATE	p.Asp507Asn	Pav_sc0001718.1_g150.1.mk	Ref	Ref	Ref	Ref	Ref	Ref	Ref	Ref	Ref	Ref	Ref	Ref	Ref	Ref	Ref	Het	Het	Het	Het	Ref	Ref
Pav_sc0001718.1	59076	C	T	synonymous_variant	LOW	p.Asp507Asp	Pav_sc0001718.1_g150.1.mk	Ref	Ref	Ref	Ref	Ref	Ref	Ref	Ref	Ref	Ref	Ref	Ref	Ref	Ref	Ref	Het	Het	Het	Het	Ref	Ref
Pav_sc0001718.1	59155	T	C	stop_lost&splice_region_variant	HIGH	p.Ter534Glnext*?	Pav_sc0001718.1_g150.1.mk	Ref	Ref	Ref	Ref	Ref	Ref	Ref	Ref	Ref	Ref	Ref	Ref	Ref	Ref	Ref	Het	Het	Het	Het	Ref	Ref
Pav_sc0001718.1	59156	A	G	splice_region_variant&stop_retained_variant	LOW	p.Ter534Ter	Pav_sc0001718.1_g150.1.mk	Ref	Ref	Ref	Ref	Ref	Ref	Ref	Ref	Ref	Ref	Ref	Ref	Ref	Ref	Ref	Het	Het	Het	Het	Ref	Ref
Pav_sc0001721.1	33	A	T	synonymous_variant	LOW	p.Pro353Pro	Pav_sc0001721.1_g010.1.br	Ref	Het	Ref	Ref	./.	Ref	Hom	Ref	Ref	Ref	Ref	Ref	Ref	Ref	Ref	Het	Ref	Het	Ref	Ref	Het
Pav_sc0001721.1	36	G	A	synonymous_variant	LOW	p.Tyr352Tyr	Pav_sc0001721.1_g010.1.br	Ref	Het	Ref	Ref	./.	Ref	Hom	Ref	Ref	Ref	Ref	Ref	Ref	Ref	Ref	Het	Ref	Het	Ref	Ref	Het
Pav_sc0001721.1	72	C	T	synonymous_variant	LOW	p.Ala340Ala	Pav_sc0001721.1_g010.1.br	Het	Het	Het	Ref	Ref	Ref	Hom	Het	Het	Ref	Het	Het	Ref	Het	Het	Het	Ref	Het	Het	Ref	Het
Pav_sc0001721.1	81	C	T	synonymous_variant	LOW	p.Lys337Lys	Pav_sc0001721.1_g010.1.br	Ref	Het	Ref	Ref	Ref	Ref	Hom	Ref	Ref	Ref	Ref	Ref	Ref	Ref	Ref	Het	Ref	Het	Ref	Ref	Het
Pav_sc0001721.1	89	G	A	synonymous_variant	LOW	p.Leu335Leu	Pav_sc0001721.1_g010.1.br	Ref	Het	Ref	Ref	Ref	Ref	Hom	Ref	Ref	Ref	Ref	Ref	Ref	Ref	Ref	Het	Ref	Het	Ref	Ref	Het
Pav_sc0001721.1	110	A	G	missense_variant	MODERATE	p.Tyr328His	Pav_sc0001721.1_g010.1.br	Het	Ref	Het	Het	Het	Het	Hom	Het	Het	Ref	Het	Het	Het	Het	Het	Het	Ref	Het	Het	Het	Het
Pav_sc0001721.1	801	C	T	synonymous_variant	LOW	p.Arg97Arg	Pav_sc0001721.1_g010.1.br	Het	Ref	Het	Het	Het	Het	Het	Het	Het	Het	Ref	Het	Het	Het	Het	Ref	Ref	Ref	Ref	Het	Ref
Pav_sc0001721.1	802	C	T	missense_variant	MODERATE	p.Arg97Lys	Pav_sc0001721.1_g010.1.br	Het	Ref	Het	Het	Het	Het	Het	Het	Het	Het	Ref	Het	Het	Het	Het	Ref	Ref	Ref	Ref	Het	Ref
Pav_sc0001721.1	836	C	A	missense_variant	MODERATE	p.Val86Leu	Pav_sc0001721.1_g010.1.br	Het	./.	Het	Het	Het	Het	Ref	Het	Het	Het	Ref	Het	Het	Het	Het	Ref	./.	Ref	Ref	Het	Ref
Pav_sc0001721.1	837	T	G	missense_variant	MODERATE	p.Gln85His	Pav_sc0001721.1_g010.1.br	Hom	./.	Hom	Hom	Hom	Hom	Hom	Hom	Hom	Hom	Het	Hom	Hom	Hom	Hom	Het	Hom	Het	Het	Het	Het
Pav_sc0001721.1	918	T	C	synonymous_variant	LOW	p.Thr58Thr	Pav_sc0001721.1_g010.1.br	Het	Ref	Het	Het	Het	Het	Ref	Het	Het	Het	Ref	Het	Het	Het	Het	Ref	Ref	Ref	Ref	Het	Ref
Pav_sc0001721.1	948	C	T	synonymous_variant	LOW	p.Ala48Ala	Pav_sc0001721.1_g010.1.br	Het	Ref	Het	Het	Het	Het	Ref	Het	Het	Het	Ref	Het	Het	Het	Het	Het	Ref	Ref	Ref	Het	Ref
Pav_sc0001721.1	1059	G	T	missense_variant	MODERATE	p.Phe11Leu	Pav_sc0001721.1_g010.1.br	Het	Het	Het	Het	Het	Het	Hom	Het	Het	Het	Het	Het	Het	Het	Het	Het	Het	Het	Het	Het	Het
Pav_sc0001721.1	1063	A	T	missense_variant	MODERATE	p.Leu10His	Pav_sc0001721.1_g010.1.br	Het	Ref	Het	Het	Het	Het	Ref	Het	Het	Het	Ref	Het	Het	Het	Ref	Het	Het	Het	Ref	Het	Het
Pav_sc0001721.1	1065	G	C	missense_variant	MODERATE	p.Asp9Glu	Pav_sc0001721.1_g010.1.br	Ref	Ref	Ref	Ref	Ref	Ref	Ref	Ref	Ref	Ref	Het	Ref	Ref	Ref	Ref	Het	Ref	Het	Het	Ref	Het
Pav_sc0001721.1	1070	T	C	missense_variant	MODERATE	p.Thr8Ala	Pav_sc0001721.1_g010.1.br	Het	Het	Het	Het	Het	Het	Het	Het	Het	Het	Het	Het	Het	Het	Het	Het	Het	Het	Het	Het	Het
Pav_sc0001761.1	46962	A	G	synonymous_variant	LOW	p.Asn442Asn	Pav_sc0001761.1_g110.1.mk	Ref	Ref	Ref	Ref	Ref	Ref	Ref	Ref	Ref	Ref	Ref	Ref	Ref	Ref	Ref	Ref	Ref	Ref	Het	Ref	Ref
Pav_sc0001761.1	47405	C	T	missense_variant	MODERATE	p.Asp295Asn	Pav_sc0001761.1_g110.1.mk	Ref	Ref	Ref	Ref	Ref	Ref	Ref	Ref	Ref	Ref	Ref	Ref	Het	Ref	Ref	Ref	Ref	Ref	Ref	Ref	Ref
Pav_sc0001761.1	68859	G	A	intron_variant	MODIFIER		Pav_sc0001761.1_g180.1.mk	Ref	Ref	Ref	Ref	Ref	Ref	Ref	Ref	Ref	Ref	Ref	Ref	Ref	Ref	Het	Ref	Ref	Ref	Het	Ref	Ref
Pav_sc0001761.1	69642	A	C	intron_variant	MODIFIER		Pav_sc0001761.1_g180.1.mk	Ref	Ref	Ref	Ref	Ref	Ref	Ref	Ref	Ref	Ref	Ref	Ref	Ref	Ref	Het	Ref	Ref	Ref	Ref	Ref	Ref
Pav_sc0001911.1	241013	C	T	intron_variant	MODIFIER		Pav_sc0001911.1_g560.1.mk	Ref	Het	Ref	Ref	Ref	Ref	Ref	Het	Ref	Ref	Het	Ref	Ref	Ref	Ref	Het	Het	Het	Ref	Ref	Het
Pav_sc0001911.1	241164	A	T	intron_variant	MODIFIER		Pav_sc0001911.1_g560.1.mk	Ref	Ref	Ref	Het	Ref	Ref	Ref	Ref	Het	Ref	Ref	Ref	Het	Het	Ref	Ref	Ref	Ref	Ref	Ref	Ref
Pav_sc0001911.1	241981	C	G	intron_variant	MODIFIER		Pav_sc0001911.1_g560.1.mk	Ref	Ref	Ref	Ref	Ref	Ref	Ref	Ref	Ref	Ref	Ref	Ref	Ref	Ref	Het	Ref	Ref	Ref	Het	Ref	Ref
Pav_sc0001911.1	243327	C	T	missense_variant	MODERATE	p.Pro543Ser	Pav_sc0001911.1_g560.1.mk	Ref	Ref	Ref	Het	Ref	Ref	Ref	Ref	Het	Ref	Ref	Ref	Het	Het	Ref	Ref	Ref	Ref	Ref	Ref	Ref
Pav_sc0001911.1	257333	C	T	synonymous_variant	LOW	p.Glu380Glu	Pav_sc0001911.1_g590.1.mk	Ref	Het	Ref	Ref	Ref	Ref	Ref	Het	Ref	Ref	Het	Ref	Ref	Ref	Ref	Het	Het	Het	Ref	Ref	Het
Pav_sc0001911.1	257442	C	T	missense_variant	MODERATE	p.Gly344Glu	Pav_sc0001911.1_g590.1.mk	Ref	Het	Ref	Ref	Ref	Ref	Ref	Het	Ref	Ref	Het	Ref	Ref	Ref	Ref	Het	Het	Het	Ref	Ref	Het
Pav_sc0001911.1	257458	A	C	missense_variant	MODERATE	p.Leu339Val	Pav_sc0001911.1_g590.1.mk	Ref	Hom	Hom	Het	Het	Hom	Hom	Hom	Het	Het	Hom	Het	Hom	Het	Het	Hom	Het	Hom	Hom	Hom	Hom
Pav_sc0001911.1	258225	A	G	intron_variant	MODIFIER		Pav_sc0001911.1_g590.1.mk	Ref	Het	Ref	Ref	Ref	Ref	Ref	Het	Ref	Ref	Het	Ref	Ref	Ref	Ref	Het	Het	Het	Ref	Ref	Het
Pav_sc0001911.1	258882	G	A	intron_variant	MODIFIER		Pav_sc0001911.1_g590.1.mk	Ref	Het	Ref	Ref	Ref	Ref	Ref	Het	Ref	Ref	Het	Ref	Ref	Ref	Ref	Het	Het	Het	Ref	Ref	Het
Pav_sc0001911.1	259200	G	C	intron_variant	MODIFIER		Pav_sc0001911.1_g590.1.mk	Ref	Het	Ref	Ref	Ref	Ref	Ref	Het	Ref	Ref	Het	Ref	Ref	Ref	Ref	Het	Het	Het	Ref	Ref	Het
Pav_sc0001911.1	264303	G	T	intron_variant	MODIFIER		Pav_sc0001911.1_g600.1.mk	Ref	Het	Ref	Ref	Ref	Ref	Ref	Het	Ref	Ref	Het	Ref	Ref	Ref	Ref	Het	Het	Het	Ref	Ref	Het
Pav_sc0001911.1	265156	T	A	missense_variant	MODERATE	p.Phe52Ile	Pav_sc0001911.1_g600.1.mk	Ref	Het	Ref	Ref	Ref	Ref	Ref	Het	Ref	Ref	Het	Ref	Ref	Ref	Ref	Het	Het	Het	Ref	Ref	Het
Pav_sc0001911.1	265207	G	A	missense_variant	MODERATE	p.Gly69Arg	Pav_sc0001911.1_g600.1.mk	Ref	Ref	Ref	Ref	Ref	Ref	Ref	Ref	Ref	Ref	Ref	Ref	Ref	Ref	Ref	Ref	Ref	Ref	Het	Ref	Ref
Pav_sc0001911.1	265640	A	G	intron_variant	MODIFIER		Pav_sc0001911.1_g600.1.mk	Ref	Het	Ref	Ref	Ref	Ref	Ref	Het	Ref	Ref	Het	Ref	Ref	Ref	Ref	Het	Het	Het	Ref	Ref	Het
Pav_sc0001911.1	265971	G	C	intron_variant	MODIFIER		Pav_sc0001911.1_g600.1.mk	Ref	Ref	Ref	Ref	Ref	Ref	Ref	Ref	Ref	Ref	Ref	Ref	Ref	Ref	Het	Ref	Ref	Ref	Het	Ref	Ref
Pav_sc0001911.1	266250	A	T	intron_variant	MODIFIER		Pav_sc0001911.1_g600.1.mk	Ref	Ref	Ref	Ref	Ref	Ref	Ref	Ref	Ref	Ref	Ref	Ref	Ref	Ref	Ref	Ref	Ref	Ref	Het	Ref	Ref
Pav_sc0001911.1	266283	T	C	intron_variant	MODIFIER		Pav_sc0001911.1_g600.1.mk	Ref	Ref	Ref	Ref	Ref	Ref	Ref	Ref	Ref	Ref	Ref	Ref	Ref	Ref	Het	Ref	Ref	Ref	Ref	Ref	Ref
Pav_sc0001911.1	266481	G	T	intron_variant	MODIFIER		Pav_sc0001911.1_g600.1.mk	Ref	Ref	Ref	Ref	Ref	Ref	Ref	Ref	Ref	Ref	Ref	Ref	Ref	Ref	Ref	Hom	Ref	Hom	Ref	Het	Ref
Pav_sc0001911.1	266893	T	C	intron_variant	MODIFIER		Pav_sc0001911.1_g600.1.mk	Ref	Hom	Hom	Ref	Het	Hom	Ref	Ref	Ref	Het	Hom	Het	Ref	Ref	Ref	Hom	Ref	Hom	Het	Hom	Hom
Pav_sc0001911.1	267102	G	C	intron_variant	MODIFIER		Pav_sc0001911.1_g600.1.mk	Ref	Ref	Ref	Het	Ref	Ref	Hom	Hom	Het	Ref	Ref	Ref	Het	Het	Ref	Ref	Ref	Ref	Ref	Ref	Ref
Pav_sc0001928.1	2662	T	C	missense_variant	MODERATE	p.Asn632Asp	Pav_sc0001928.1_g010.1.br	./.	Hom	Hom	Het	Hom	Hom	./.	./.	Het	Hom	./.	Hom	Het	Hom	Het	Hom	Hom	Hom	Hom	Hom	Hom
Pav_sc0001928.1	4224	C	T	missense_variant	MODERATE	p.Arg111Gln	Pav_sc0001928.1_g010.1.br	Hom	Het	Ref	Ref	Ref	Het	Hom	Hom	Ref	Ref	Hom	Ref	Ref	Ref	Ref	Het	Het	Het	Het	Ref	Het
Pav_sc0001928.1	4249	T	A	missense_variant	MODERATE	p.Arg103Trp	Pav_sc0001928.1_g010.1.br	Hom	Het	Ref	Ref	Ref	Het	Hom	Hom	Ref	Ref	Hom	Ref	Ref	Ref	Ref	Het	Het	Het	Het	Ref	Het
Pav_sc0001928.1	4340	C	T	synonymous_variant	LOW	p.Glu72Glu	Pav_sc0001928.1_g010.1.br	Hom	Het	Ref	Ref	Ref	Het	Hom	Hom	Ref	Ref	Hom	Ref	Ref	Ref	Ref	Het	Het	Het	Het	Ref	Het
Pav_sc0001928.1	4353	C	T	missense_variant	MODERATE	p.Arg68Lys	Pav_sc0001928.1_g010.1.br	Hom	Het	Ref	Ref	Ref	Het	Hom	Hom	Ref	Ref	Hom	Ref	Ref	Ref	Ref	Het	Het	Het	Het	Ref	Het
Pav_sc0001928.1	4355	A	G	synonymous_variant	LOW	p.Val67Val	Pav_sc0001928.1_g010.1.br	Hom	Het	Ref	Ref	Ref	Het	Hom	Hom	Ref	Ref	Hom	Ref	Ref	Ref	Ref	Het	Het	Het	Het	Ref	Het
Pav_sc0001928.1	4357	C	T	missense_variant	MODERATE	p.Val67Ile	Pav_sc0001928.1_g010.1.br	Hom	Het	Ref	Ref	Ref	Het	Hom	Hom	Ref	Ref	Hom	Ref	Ref	Ref	Ref	Het	Het	Het	Het	Ref	Het
Pav_sc0001928.1	4365	T	C	missense_variant	MODERATE	p.Lys64Arg	Pav_sc0001928.1_g010.1.br	Hom	Het	Ref	Ref	Ref	Het	Hom	Hom	Ref	Ref	Hom	Ref	Ref	Ref	Ref	Het	Het	Het	Het	Ref	Het
Pav_sc0001928.1	4374	T	G	missense_variant	MODERATE	p.Asp61Ala	Pav_sc0001928.1_g010.1.br	Hom	Het	Ref	Ref	Ref	Het	Hom	Hom	Ref	Ref	Hom	Ref	Ref	Ref	Ref	Het	Het	Het	Het	Ref	Het
Pav_sc0001928.1	4385	T	C	synonymous_variant	LOW	p.Gly57Gly	Pav_sc0001928.1_g010.1.br	Hom	Het	Ref	Ref	Ref	Het	Hom	Hom	Ref	Ref	Hom	Ref	Ref	Ref	Ref	Het	Het	Het	Het	Ref	Het
Pav_sc0001928.1	4390	C	G	missense_variant	MODERATE	p.Glu56Gln	Pav_sc0001928.1_g010.1.br	Hom	Het	Ref	Ref	Ref	Het	Hom	Hom	Ref	Ref	Hom	Ref	Ref	Ref	Ref	Het	Het	Het	Het	Ref	Het
Pav_sc0001928.1	4391	T	C	synonymous_variant	LOW	p.Val55Val	Pav_sc0001928.1_g010.1.br	Hom	Het	Ref	Ref	Ref	Het	Hom	Hom	Ref	Ref	Hom	Ref	Ref	Ref	Ref	Het	Het	Het	Het	Ref	Het
Pav_sc0001928.1	4394	C	A	synonymous_variant	LOW	p.Ala54Ala	Pav_sc0001928.1_g010.1.br	Hom	Het	Ref	Ref	Ref	Het	Hom	Hom	Ref	Ref	Hom	Ref	Ref	Ref	Ref	Het	Het	Het	Het	Ref	Het
Pav_sc0001928.1	4397	A	T	synonymous_variant	LOW	p.Ala53Ala	Pav_sc0001928.1_g010.1.br	Hom	Het	Ref	Ref	Ref	Het	Hom	Hom	Ref	Ref	Hom	Ref	Ref	Ref	Ref	Het	Het	Het	Het	Ref	Het
Pav_sc0001928.1	4400	C	T	synonymous_variant	LOW	p.Lys52Lys	Pav_sc0001928.1_g010.1.br	Hom	Het	Ref	Ref	Ref	Het	Hom	Hom	Ref	Ref	Hom	Ref	Ref	Ref	Ref	Het	Het	Het	Het	Ref	Het
Pav_sc0001928.1	4403	C	G	synonymous_variant	LOW	p.Ala51Ala	Pav_sc0001928.1_g010.1.br	Hom	Het	Ref	Ref	Ref	Het	Hom	Hom	Ref	Ref	Hom	Ref	Ref	Ref	Ref	Het	Het	Het	Het	Ref	Het
Pav_sc0001928.1	4409	C	T	synonymous_variant	LOW	p.Ala49Ala	Pav_sc0001928.1_g010.1.br	Hom	Het	Ref	Ref	Ref	Het	Hom	Hom	Ref	Ref	Hom	Ref	Ref	Ref	Ref	Het	Het	Het	Het	Ref	Het
Pav_sc0001928.1	4416	A	T	missense_variant	MODERATE	p.Met47Lys	Pav_sc0001928.1_g010.1.br	Hom	Het	Ref	Ref	Ref	Het	Hom	Hom	Ref	Ref	Hom	Ref	Ref	Ref	Ref	Het	Het	Het	Het	Ref	Het
Pav_sc0001928.1	4424	A	T	synonymous_variant	LOW	p.Ser44Ser	Pav_sc0001928.1_g010.1.br	Hom	Het	Ref	Ref	Ref	Het	Hom	Hom	Ref	Ref	Hom	Ref	Ref	Ref	Ref	Het	Het	Het	Het	Ref	Het
Pav_sc0001928.1	4427	C	T	synonymous_variant	LOW	p.Arg43Arg	Pav_sc0001928.1_g010.1.br	Hom	Het	Ref	Ref	Ref	Het	Hom	Hom	Ref	Ref	Hom	Ref	Ref	Ref	Ref	Het	Het	Het	Het	Ref	Het
Pav_sc0001928.1	4481	A	C	synonymous_variant	LOW	p.Ser25Ser	Pav_sc0001928.1_g010.1.br	Hom	Het	Ref	Ref	Ref	Het	Hom	Hom	Ref	Ref	Hom	Ref	Ref	Ref	Ref	Het	Het	Het	Het	Ref	Het
Pav_sc0001928.1	4532	T	A	missense_variant	MODERATE	p.Leu8Phe	Pav_sc0001928.1_g010.1.br	Hom	Het	Ref	Ref	Ref	Het	Hom	Hom	Ref	Ref	Hom	Ref	Ref	Ref	Ref	Het	Het	Het	Het	Ref	Het
Pav_sc0001929.1	26637	C	T	missense_variant	MODERATE	p.Pro33Leu	Pav_sc0001929.1_g090.1.br	Ref	Ref	Ref	Ref	Ref	Ref	Ref	Ref	Ref	Ref	Ref	Ref	Ref	Ref	Het	Ref	Ref	Ref	Het	Ref	Ref
Pav_sc0001929.1	26860	C	G	synonymous_variant	LOW	p.Gly107Gly	Pav_sc0001929.1_g090.1.br	Ref	Het	Hom	Ref	Ref	Hom	Ref	Ref	Ref	Ref	Het	Het	Ref	Ref	Ref	Het	Ref	Het	Het	Hom	Het
Pav_sc0001985.1	15649	A	G	5_prime_UTR_variant	MODIFIER		Pav_sc0001985.1_g030.1.mk	Het	Ref	Het	Het	Ref	Ref	Het	Ref	Ref	Ref	Ref	Het	Ref	Het	Ref	Ref	Ref	Ref	Ref	Ref	Ref
Pav_sc0001985.1	15685	A	C	5_prime_UTR_variant	MODIFIER		Pav_sc0001985.1_g030.1.mk	Het	Ref	Het	Het	Ref	Ref	Het	Ref	Ref	Ref	Ref	Het	Ref	Het	Ref	Ref	Ref	Ref	Ref	Ref	Ref
Pav_sc0001985.1	15717	C	T	intron_variant	MODIFIER		Pav_sc0001985.1_g030.1.mk	Het	Ref	Het	Het	Ref	Ref	Het	Ref	Ref	Ref	Ref	Het	Ref	Het	Ref	Ref	Ref	Ref	Ref	Ref	Ref
Pav_sc0001985.1	15768	C	A	intron_variant	MODIFIER		Pav_sc0001985.1_g030.1.mk	Het	Ref	Het	Het	Ref	Ref	Het	Ref	Ref	Ref	Ref	Het	Ref	Het	Ref	Ref	Ref	Ref	Ref	Ref	Ref
Pav_sc0001985.1	15791	A	G	intron_variant	MODIFIER		Pav_sc0001985.1_g030.1.mk	Het	Ref	Het	Het	Ref	Ref	Het	Ref	Ref	Ref	Ref	Het	Ref	Het	Ref	Ref	Ref	Ref	Ref	Ref	Ref
Pav_sc0001985.1	15794	C	A	intron_variant	MODIFIER		Pav_sc0001985.1_g030.1.mk	Het	Ref	Het	Het	Ref	Ref	Het	Ref	Ref	Ref	Ref	Het	Ref	Het	Ref	Ref	Ref	Ref	Ref	Ref	Ref
Pav_sc0001985.1	16348	T	G	intron_variant	MODIFIER		Pav_sc0001985.1_g030.1.mk	Het	Ref	Het	Het	Ref	Ref	Het	Ref	Ref	Ref	Ref	Het	Ref	Het	Ref	Ref	Ref	Ref	Ref	Ref	Ref
Pav_sc0001985.1	16569	T	A	intron_variant	MODIFIER		Pav_sc0001985.1_g030.1.mk	Ref	Ref	Ref	Ref	Ref	Ref	Ref	Ref	Het	Het	Ref	Het	Ref	Ref	Ref	Ref	Het	Ref	Ref	Ref	Het
Pav_sc0001985.1	16706	T	G	5_prime_UTR_variant	MODIFIER		Pav_sc0001985.1_g030.1.mk	Ref	Ref	Ref	Ref	Ref	Ref	Ref	Ref	Het	Het	Ref	Het	Ref	Ref	Ref	Ref	Het	Ref	Ref	Ref	Ref
Pav_sc0001985.1	16742	C	T	5_prime_UTR_variant	MODIFIER		Pav_sc0001985.1_g030.1.mk	Ref	Ref	Ref	Ref	Ref	Ref	Ref	Ref	Het	Het	Ref	Ref	Ref	Ref	Ref	Ref	Het	Ref	Ref	Ref	Ref
Pav_sc0001985.1	16743	A	G	5_prime_UTR_variant	MODIFIER		Pav_sc0001985.1_g030.1.mk	Ref	Ref	Ref	Ref	Ref	Ref	Ref	Ref	Het	Het	Ref	Ref	Ref	Ref	Ref	Ref	Het	Ref	Ref	Ref	Ref
Pav_sc0001985.1	16913	G	A	5_prime_UTR_variant	MODIFIER		Pav_sc0001985.1_g030.1.mk	Het	Ref	Het	Het	Ref	Ref	Het	Ref	Het	Het	Ref	Het	Ref	Het	Het	Ref	Het	Ref	Ref	Ref	Het
Pav_sc0001985.1	17108	A	G	intron_variant	MODIFIER		Pav_sc0001985.1_g030.1.mk	Ref	Ref	Ref	Ref	Ref	Ref	Het	Ref	Ref	Ref	Ref	Ref	Ref	Ref	Ref	Ref	Ref	Ref	Ref	Ref	Ref
Pav_sc0001985.1	17510	A	T	intron_variant	MODIFIER		Pav_sc0001985.1_g030.1.mk	Het	Ref	Het	Het	Ref	Ref	Ref	Ref	Ref	Ref	Ref	Hom	Ref	Het	Ref	Ref	Ref	Ref	Ref	Ref	Ref
Pav_sc0001985.1	18052	C	T	synonymous_variant	LOW	p.Thr6Thr	Pav_sc0001985.1_g030.1.mk	Het	Ref	Ref	Het	Ref	Ref	Het	Ref	Het	Het	Ref	Het	Ref	Het	Ref	Ref	Het	Ref	Ref	Ref	Het
Pav_sc0001985.1	18073	A	T	synonymous_variant	LOW	p.Val13Val	Pav_sc0001985.1_g030.1.mk	Het	Ref	Het	Het	Ref	Ref	Het	Ref	Het	Het	Ref	Het	Ref	Het	Ref	Ref	Het	Ref	Ref	Ref	Het
Pav_sc0001985.1	18213	C	T	missense_variant	MODERATE	p.Thr60Ile	Pav_sc0001985.1_g030.1.mk	Het	Ref	Het	Het	Ref	Ref	Het	Ref	Het	Het	Ref	Het	Ref	Het	Het	Ref	Het	Ref	Ref	Ref	Het
Pav_sc0001985.1	18245	A	G	missense_variant	MODERATE	p.Asn71Asp	Pav_sc0001985.1_g030.1.mk	Het	Ref	Het	Het	Ref	Ref	Het	Ref	Het	Het	Ref	Het	Ref	Het	Het	Ref	Het	Ref	Ref	Ref	Het
Pav_sc0001985.1	30361	G	A	missense_variant	MODERATE	p.Thr367Ile	Pav_sc0001985.1_g060.1.br	Ref	Ref	Ref	Ref	Ref	Ref	Ref	Ref	Het	Het	Ref	Het	Ref	Ref	Ref	Ref	Het	Ref	Ref	Ref	Het
Pav_sc0001985.1	30474	G	A	synonymous_variant	LOW	p.Cys329Cys	Pav_sc0001985.1_g060.1.br	Ref	Het	Het	Het	Het	Het	Het	Het	Het	Het	Het	Ref	Het	Het	Het	Het	Het	Het	Het	Het	Het
Pav_sc0001985.1	30578	G	A	stop_gained	HIGH	p.Gln295*	Pav_sc0001985.1_g060.1.br	Ref	Ref	Ref	Ref	Ref	Ref	Het	Ref	Ref	Ref	Ref	Ref	Ref	Ref	Ref	Ref	Ref	Ref	Ref	Ref	Ref
Pav_sc0001985.1	30639	G	A	synonymous_variant	LOW	p.Leu274Leu	Pav_sc0001985.1_g060.1.br	Ref	Ref	Ref	Ref	Ref	Ref	Het	Ref	Ref	Ref	Ref	Ref	Ref	Ref	Ref	Ref	Ref	Ref	Ref	Ref	Ref
Pav_sc0001985.1	30704	G	A	stop_gained	HIGH	p.Arg253*	Pav_sc0001985.1_g060.1.br	Ref	Ref	Ref	Ref	Ref	Ref	Het	Ref	Ref	Ref	Ref	Ref	Ref	Ref	Ref	Ref	Ref	Ref	Ref	Ref	Ref
Pav_sc0001985.1	30829	C	G	missense_variant	MODERATE	p.Arg211Thr	Pav_sc0001985.1_g060.1.br	Ref	Ref	Ref	Ref	Ref	Ref	Het	Ref	Ref	Ref	Ref	Ref	Ref	Ref	Ref	Ref	Ref	Ref	Ref	Ref	Ref
Pav_sc0001985.1	30956	G	A	missense_variant	MODERATE	p.Pro169Ser	Pav_sc0001985.1_g060.1.br	Ref	Ref	Ref	Ref	Ref	Ref	Het	Ref	Ref	Ref	Ref	Ref	Ref	Ref	Ref	Ref	Ref	Ref	Ref	Ref	Ref
Pav_sc0001985.1	30970	A	T	missense_variant	MODERATE	p.Ile164Asn	Pav_sc0001985.1_g060.1.br	Het	Het	Het	Het	Het	Ref	Het	Het	Het	Het	Het	Het	Het	Het	Het	Het	Het	Het	Het	Het	Het
Pav_sc0001985.1	30980	T	C	missense_variant	MODERATE	p.Arg161Gly	Pav_sc0001985.1_g060.1.br	Het	Het	Het	Het	Het	Ref	Het	Het	Het	Het	Het	Het	Het	Het	Het	Het	Het	Het	Het	Het	Het
Pav_sc0001985.1	30981	G	A	synonymous_variant	LOW	p.Phe160Phe	Pav_sc0001985.1_g060.1.br	Het	Het	Het	Het	Het	Ref	Het	Het	Het	Het	Het	Het	Het	Het	Het	Het	Het	Het	Het	Het	Het
Pav_sc0001985.1	31007	C	G	missense_variant	MODERATE	p.Gly152Arg	Pav_sc0001985.1_g060.1.br	Het	Het	Het	Het	Het	Ref	Het	Het	Het	Het	Het	Het	Het	Het	Het	Het	Het	Het	Het	Het	Het
Pav_sc0001985.1	31016	T	G	missense_variant	MODERATE	p.Met149Leu	Pav_sc0001985.1_g060.1.br	Ref	Ref	Ref	Ref	Ref	Ref	Ref	Ref	Het	Het	Ref	Het	Ref	Ref	Ref	Ref	Het	Ref	Ref	Ref	Het
Pav_sc0001985.1	31103	A	G	missense_variant	MODERATE	p.Cys120Arg	Pav_sc0001985.1_g060.1.br	Het	Ref	Het	Het	Ref	Ref	Het	Het	Het	Het	Ref	Het	Ref	Het	Het	Ref	Het	Ref	Ref	Ref	Ref
Pav_sc0001985.1	31106	G	A	missense_variant	MODERATE	p.Leu119Phe	Pav_sc0001985.1_g060.1.br	Ref	Ref	Ref	Ref	Ref	Ref	Ref	Ref	Ref	Ref	Ref	Ref	Ref	Ref	Ref	Ref	Ref	Ref	Het	Ref	Ref
Pav_sc0001985.1	31107	C	A	missense_variant	MODERATE	p.Lys118Asn	Pav_sc0001985.1_g060.1.br	Ref	Ref	Ref	Ref	Ref	Ref	Ref	Ref	Ref	Ref	Ref	Ref	Ref	Ref	Ref	Ref	Ref	Ref	Het	Ref	Ref
Pav_sc0001985.1	31197	T	C	missense_variant	MODERATE	p.Ile88Met	Pav_sc0001985.1_g060.1.br	Ref	Ref	Ref	Ref	Ref	Ref	Ref	Ref	Het	Het	Ref	Het	Ref	Ref	Ref	Ref	Het	Ref	Ref	Ref	Het
Pav_sc0001985.1	31304	G	T	missense_variant	MODERATE	p.Leu53Ile	Pav_sc0001985.1_g060.1.br	Ref	Ref	Ref	Ref	Ref	Ref	Ref	Ref	Ref	Het	Ref	Het	Ref	Ref	Ref	Ref	Het	Ref	Ref	Ref	Het
Pav_sc0001985.1	31313	G	C	missense_variant	MODERATE	p.Leu50Val	Pav_sc0001985.1_g060.1.br	Ref	Ref	Ref	Ref	Ref	Ref	Ref	Ref	Het	Het	Ref	Ref	Ref	Ref	Ref	Ref	Ref	Ref	Ref	Ref	Ref
Pav_sc0001985.1	31357	T	G	missense_variant	MODERATE	p.Gln35Pro	Pav_sc0001985.1_g060.1.br	Ref	Ref	Ref	Ref	Ref	Ref	Ref	Ref	Het	Het	Ref	Het	Ref	Ref	Ref	Ref	Het	Ref	Ref	Ref	Het
Pav_sc0001985.1	31374	C	G	synonymous_variant	LOW	p.Val29Val	Pav_sc0001985.1_g060.1.br	Ref	Ref	Ref	Ref	Ref	Ref	Het	Ref	Ref	Ref	Ref	Ref	Ref	Ref	Ref	Ref	Ref	Ref	Ref	Ref	Ref
Pav_sc0001985.1	31446	A	T	synonymous_variant	LOW	p.Ala5Ala	Pav_sc0001985.1_g060.1.br	Ref	Ref	Ref	Ref	Ref	Ref	Het	Ref	Ref	Ref	Ref	Ref	Ref	Ref	Ref	Ref	Ref	Ref	Ref	Ref	Ref
Pav_sc0001985.1	31475	T	C	splice_region_variant&stop_retained_variant	LOW	p.Ter434Ter	Pav_sc0001985.1_g070.1.br	Het	Ref	Het	Het	Ref	Ref	Ref	Ref	Ref	Ref	Ref	Het	Ref	Het	Het	Ref	Ref	Ref	Ref	Ref	Ref
Pav_sc0001985.1	32248	A	C	synonymous_variant	LOW	p.Ala176Ala	Pav_sc0001985.1_g070.1.br	Hom	Hom	Hom	Hom	Hom	Hom	Hom	Hom	Hom	Hom	Hom	Hom	Hom	Hom	Hom	Hom	Hom	Hom	Hom	Hom	Hom
Pav_sc0001985.1	32317	G	A	synonymous_variant	LOW	p.Tyr153Tyr	Pav_sc0001985.1_g070.1.br	Ref	Ref	Ref	Ref	Ref	Ref	Het	Ref	Het	Het	Ref	Het	Ref	Ref	Ref	Ref	Het	Ref	Ref	Ref	Het
Pav_sc0001985.1	32323	C	A	missense_variant	MODERATE	p.Gln151His	Pav_sc0001985.1_g070.1.br	Ref	Ref	Ref	Ref	Ref	Ref	Ref	Ref	Het	Het	Ref	Het	Ref	Ref	Ref	Ref	Het	Ref	Ref	Ref	Het
Pav_sc0001985.1	32426	C	T	missense_variant	MODERATE	p.Arg117Gln	Pav_sc0001985.1_g070.1.br	Ref	Ref	Ref	Ref	Ref	Ref	Ref	Ref	Het	Het	Ref	Het	Ref	Ref	Ref	Ref	Het	Ref	Ref	Ref	Het
Pav_sc0001985.1	32436	T	C	missense_variant	MODERATE	p.Lys114Glu	Pav_sc0001985.1_g070.1.br	Ref	Ref	Ref	Ref	Ref	Ref	Ref	Ref	Het	Het	Ref	Het	Ref	Ref	Ref	Ref	Het	Ref	Ref	Ref	Het
Pav_sc0001985.1	32523	G	C	missense_variant	MODERATE	p.Gln85Glu	Pav_sc0001985.1_g070.1.br	Ref	Ref	Ref	Ref	Ref	Ref	Ref	Ref	Het	Het	Ref	Het	Ref	Ref	Ref	Ref	Het	Ref	Ref	Ref	Het
Pav_sc0001985.1	32586	C	T	missense_variant	MODERATE	p.Val64Ile	Pav_sc0001985.1_g070.1.br	Het	Ref	Ref	Ref	Ref	Ref	Ref	Ref	Het	Het	Ref	Het	Ref	Het	Het	Ref	Ref	Ref	Ref	Ref	Het
Pav_sc0001985.1	32600	G	A	missense_variant	MODERATE	p.Thr59Met	Pav_sc0001985.1_g070.1.br	Ref	Ref	Ref	Ref	Ref	Ref	Het	Ref	Ref	Ref	Ref	Ref	Ref	Ref	Ref	Ref	Ref	Ref	Ref	Ref	Ref
Pav_sc0001985.1	32636	A	G	missense_variant	MODERATE	p.Phe47Ser	Pav_sc0001985.1_g070.1.br	Ref	Ref	Ref	Ref	Ref	Ref	Ref	Ref	Het	Het	Ref	Het	Ref	Ref	Ref	Ref	Het	Ref	Ref	Ref	Het
Pav_sc0001985.1	32643	T	G	missense_variant	MODERATE	p.Asn45His	Pav_sc0001985.1_g070.1.br	Ref	Ref	Ref	Ref	Ref	Ref	Ref	Ref	Het	Het	Ref	Het	Ref	Ref	Ref	Ref	Het	Ref	Ref	Ref	Het
Pav_sc0001985.1	32647	G	A	synonymous_variant	LOW	p.Phe43Phe	Pav_sc0001985.1_g070.1.br	Ref	Ref	Ref	Ref	Ref	Ref	Ref	Ref	Het	Het	Ref	Het	Ref	Ref	Ref	Ref	Het	Ref	Ref	Ref	Het
Pav_sc0001985.1	32654	T	C	missense_variant	MODERATE	p.Lys41Arg	Pav_sc0001985.1_g070.1.br	Het	Ref	Het	Het	Ref	Ref	Het	Ref	Ref	Ref	Ref	Het	Ref	Het	Ref	Ref	Ref	Ref	Ref	Ref	Ref
Pav_sc0001985.1	32661	T	A	missense_variant	MODERATE	p.Ser39Cys	Pav_sc0001985.1_g070.1.br	Ref	Ref	Ref	Ref	Ref	Ref	Ref	Ref	Het	Het	Ref	Het	Ref	Ref	Ref	Ref	Het	Ref	Ref	Ref	Het
Pav_sc0001985.1	32697	G	A	missense_variant	MODERATE	p.Arg27Cys	Pav_sc0001985.1_g070.1.br	Ref	Ref	Ref	Ref	Ref	Ref	Ref	Ref	Het	Het	Ref	Ref	Ref	Ref	Ref	Ref	Het	Ref	Ref	Ref	Het
Pav_sc0001985.1	32717	G	C	missense_variant	MODERATE	p.Ala20Gly	Pav_sc0001985.1_g070.1.br	Ref	Ref	Ref	Ref	Ref	Ref	Het	Ref	Ref	Ref	Ref	Ref	Ref	Ref	Ref	Ref	Ref	Ref	Ref	Ref	Ref
Pav_sc0002033.1	131	T	C	missense_variant	MODERATE	p.Asn284Asp	Pav_sc0002033.1_g010.1.br	./.	./.	./.	./.	Het	./.	Hom	Ref	Het	Ref	./.	Hom	./.	Ref	Ref	./.	Ref	./.	Ref	Ref	./.
Pav_sc0002033.1	134	G	C	missense_variant	MODERATE	p.Leu283Val	Pav_sc0002033.1_g010.1.br	./.	./.	./.	./.	Het	./.	Hom	Ref	Het	Ref	./.	Hom	./.	Ref	Ref	./.	Ref	./.	Ref	Ref	./.
Pav_sc0002033.1	191	C	G	missense_variant	MODERATE	p.Val264Leu	Pav_sc0002033.1_g010.1.br	./.	./.	./.	Hom	Het	./.	Hom	Ref	Ref	Ref	Hom	./.	./.	Ref	Ref	./.	Ref	./.	Ref	Ref	./.
Pav_sc0002033.1	198	C	T	synonymous_variant	LOW	p.Leu261Leu	Pav_sc0002033.1_g010.1.br	./.	./.	./.	Hom	Het	./.	Hom	Ref	Ref	Ref	Hom	./.	./.	Ref	Ref	./.	Ref	./.	Ref	Ref	./.
Pav_sc0002033.1	239	T	G	missense_variant	MODERATE	p.Ile248Leu	Pav_sc0002033.1_g010.1.br	./.	./.	./.	./.	Ref	./.	./.	Hom	Ref	Ref	./.	./.	./.	Ref	Ref	./.	Ref	./.	Ref	Ref	./.
Pav_sc0002033.1	252	A	C	synonymous_variant	LOW	p.Leu243Leu	Pav_sc0002033.1_g010.1.br	./.	./.	./.	./.	Ref	./.	./.	Hom	Ref	Ref	./.	./.	./.	Ref	Ref	./.	Ref	./.	Ref	Ref	./.
Pav_sc0002033.1	259	A	G	missense_variant	MODERATE	p.Ile241Thr	Pav_sc0002033.1_g010.1.br	./.	./.	./.	./.	Ref	./.	./.	Hom	Ref	Ref	./.	./.	./.	Ref	Ref	./.	Ref	./.	Ref	Ref	./.
Pav_sc0002033.1	268	G	A	missense_variant	MODERATE	p.Ser238Leu	Pav_sc0002033.1_g010.1.br	./.	./.	./.	./.	Ref	./.	./.	Hom	Ref	Ref	./.	./.	./.	Ref	Ref	./.	Ref	./.	Ref	Ref	./.
Pav_sc0002033.1	301	A	G	missense_variant	MODERATE	p.Ile227Thr	Pav_sc0002033.1_g010.1.br	./.	./.	./.	./.	Ref	./.	./.	Het	Ref	Ref	./.	./.	./.	Ref	Ref	./.	Ref	./.	Ref	Ref	./.
Pav_sc0002033.1	302	T	C	missense_variant	MODERATE	p.Ile227Val	Pav_sc0002033.1_g010.1.br	./.	./.	./.	./.	Ref	./.	./.	Het	Ref	Ref	./.	./.	./.	Ref	Ref	./.	Ref	./.	Ref	Ref	./.
Pav_sc0002033.1	337	G	T	missense_variant	MODERATE	p.Ser215Tyr	Pav_sc0002033.1_g010.1.br	./.	./.	./.	./.	Ref	./.	./.	Hom	Ref	Ref	./.	./.	./.	Ref	Ref	./.	Ref	./.	Ref	Ref	./.
Pav_sc0002033.1	345	T	A	synonymous_variant	LOW	p.Ile212Ile	Pav_sc0002033.1_g010.1.br	./.	./.	./.	./.	Ref	./.	./.	Hom	Ref	Ref	./.	./.	./.	Ref	Ref	./.	Ref	./.	Ref	Ref	./.
Pav_sc0002033.1	363	G	A	synonymous_variant	LOW	p.Phe206Phe	Pav_sc0002033.1_g010.1.br	./.	./.	./.	./.	Ref	./.	./.	Hom	Ref	Ref	./.	./.	./.	Ref	Ref	./.	Ref	./.	Ref	Ref	./.
Pav_sc0002033.1	417	G	A	synonymous_variant	LOW	p.Gly188Gly	Pav_sc0002033.1_g010.1.br	./.	./.	./.	./.	Ref	./.	./.	Hom	Ref	Ref	./.	./.	./.	Ref	Ref	./.	Ref	./.	Ref	Ref	./.
Pav_sc0002033.1	436	G	A	missense_variant	MODERATE	p.Thr182Ile	Pav_sc0002033.1_g010.1.br	./.	./.	./.	./.	Ref	./.	./.	Hom	Ref	Ref	./.	./.	./.	Ref	Ref	./.	Ref	./.	Ref	Ref	./.
Pav_sc0002033.1	539	A	G	missense_variant	MODERATE	p.Tyr148His	Pav_sc0002033.1_g010.1.br	./.	./.	./.	./.	Ref	./.	./.	Het	Ref	Ref	./.	./.	./.	Ref	Ref	./.	Ref	./.	Ref	Ref	./.
Pav_sc0002033.1	553	A	T	missense_variant	MODERATE	p.Val143Asp	Pav_sc0002033.1_g010.1.br	./.	./.	./.	./.	Ref	./.	./.	Het	Ref	Ref	./.	./.	./.	Ref	Ref	./.	Ref	./.	Ref	Ref	./.
Pav_sc0002033.1	557	A	T	missense_variant	MODERATE	p.Ser142Thr	Pav_sc0002033.1_g010.1.br	./.	./.	./.	./.	Ref	./.	./.	Het	Ref	Ref	./.	./.	./.	Ref	Ref	./.	Ref	./.	Ref	Ref	./.
Pav_sc0002033.1	564	C	G	missense_variant	MODERATE	p.Met139Ile	Pav_sc0002033.1_g010.1.br	./.	./.	./.	./.	Ref	./.	./.	Het	Ref	Ref	./.	./.	./.	Ref	Ref	./.	Ref	./.	Ref	Ref	./.
Pav_sc0002033.1	572	G	A	missense_variant	MODERATE	p.Pro137Ser	Pav_sc0002033.1_g010.1.br	./.	./.	./.	./.	Ref	./.	./.	Het	Ref	Ref	./.	./.	./.	Ref	Ref	./.	Ref	./.	Ref	Ref	./.
Pav_sc0002033.1	577	T	C	missense_variant	MODERATE	p.Gln135Arg	Pav_sc0002033.1_g010.1.br	./.	./.	./.	./.	Ref	./.	./.	Het	Ref	Ref	./.	./.	./.	Ref	Ref	./.	Ref	./.	Ref	Ref	./.
Pav_sc0002033.1	591	C	G	missense_variant	MODERATE	p.Lys130Asn	Pav_sc0002033.1_g010.1.br	./.	./.	./.	./.	Ref	./.	./.	Het	Ref	Ref	./.	./.	./.	Ref	Ref	./.	Ref	./.	Ref	Ref	./.
Pav_sc0002033.1	592	T	C	missense_variant	MODERATE	p.Lys130Arg	Pav_sc0002033.1_g010.1.br	./.	./.	./.	./.	Ref	./.	./.	Het	Ref	Ref	./.	./.	./.	Ref	Ref	./.	Ref	./.	Ref	Ref	./.
Pav_sc0002033.1	594	T	A	synonymous_variant	LOW	p.Pro129Pro	Pav_sc0002033.1_g010.1.br	./.	./.	./.	./.	Ref	./.	./.	Het	Ref	Ref	./.	./.	./.	Ref	Ref	./.	Ref	./.	Ref	Ref	./.
Pav_sc0002033.1	600	G	T	missense_variant	MODERATE	p.Ser127Arg	Pav_sc0002033.1_g010.1.br	./.	./.	./.	./.	Ref	./.	./.	Het	Ref	Ref	./.	./.	./.	Ref	Ref	./.	Ref	./.	Ref	Ref	./.
Pav_sc0002065.1	44242	T	C	missense_variant	MODERATE	p.Met297Val	Pav_sc0002065.1_g110.1.br	Ref	Hom	Ref	Het	Hom	Ref	Ref	Het	Hom	Het	Ref	Ref	Ref	Het	Hom	Het	Hom	Het	Ref	Hom	Hom
Pav_sc0002065.1	44256	G	T	missense_variant	MODERATE	p.Pro292Gln	Pav_sc0002065.1_g110.1.br	Ref	Hom	Ref	Het	Hom	Ref	Ref	Het	Hom	Het	Ref	Ref	Ref	Het	Hom	Het	Hom	Het	Ref	Hom	Hom
Pav_sc0002065.1	44325	C	G	missense_variant	MODERATE	p.Cys269Ser	Pav_sc0002065.1_g110.1.br	Ref	Ref	Ref	Ref	Ref	Ref	Ref	Ref	Ref	Ref	Ref	Ref	Het	Ref	Ref	Ref	Ref	Ref	Ref	Ref	Ref
Pav_sc0002065.1	44388	A	G	missense_variant	MODERATE	p.Met248Thr	Pav_sc0002065.1_g110.1.br	Ref	Hom	Ref	Het	Hom	Ref	Ref	Het	Hom	Het	Ref	Ref	Het	Het	Hom	Het	Hom	Het	Ref	Hom	Hom
Pav_sc0002065.1	44412	C	T	missense_variant	MODERATE	p.Ser240Asn	Pav_sc0002065.1_g110.1.br	Ref	Hom	Ref	Het	Hom	Ref	Ref	Het	Hom	Het	Ref	Ref	Ref	Het	Hom	Het	Hom	Het	Ref	Hom	Hom
Pav_sc0002065.1	44458	T	C	missense_variant	MODERATE	p.Met225Val	Pav_sc0002065.1_g110.1.br	Het	Hom	Hom	Hom	Hom	Hom	Ref	Het	Hom	Hom	Het	Hom	Het	Hom	Hom	Het	Hom	Het	Het	Hom	Hom
Pav_sc0002065.1	44543	C	T	synonymous_variant	LOW	p.Arg196Arg	Pav_sc0002065.1_g110.1.br	Ref	Ref	Ref	Ref	Ref	Ref	Ref	Ref	Ref	Ref	Ref	Ref	Het	Ref	Ref	Ref	Ref	Ref	Ref	Ref	Ref
Pav_sc0002065.1	44546	G	A	synonymous_variant	LOW	p.Asn195Asn	Pav_sc0002065.1_g110.1.br	Ref	Hom	Ref	Het	Hom	Ref	Ref	Het	Hom	Het	Ref	Ref	Ref	Het	Hom	Het	Hom	Het	Ref	Hom	Hom
Pav_sc0002065.1	44555	G	A	synonymous_variant	LOW	p.Asp192Asp	Pav_sc0002065.1_g110.1.br	Ref	Ref	Ref	Ref	Ref	Ref	Ref	Ref	Ref	Ref	Ref	Ref	Het	Ref	Ref	Ref	Ref	Ref	Ref	Ref	Ref
Pav_sc0002065.1	44580	C	A	missense_variant	MODERATE	p.Trp184Leu	Pav_sc0002065.1_g110.1.br	Ref	Ref	Ref	Ref	Ref	Ref	Ref	Ref	Ref	Ref	Ref	Ref	Het	Ref	Ref	Ref	Ref	Ref	Ref	Ref	Ref
Pav_sc0002065.1	44588	A	G	synonymous_variant	LOW	p.Leu181Leu	Pav_sc0002065.1_g110.1.br	Ref	Hom	Ref	Het	Hom	Ref	Ref	Het	Hom	Het	Ref	Ref	Het	Het	Hom	Het	Hom	Het	Ref	Hom	Hom
Pav_sc0002065.1	44590	G	T	missense_variant	MODERATE	p.Leu181Ile	Pav_sc0002065.1_g110.1.br	Het	Ref	Ref	Ref	Ref	Hom	Ref	Ref	Ref	Ref	Ref	Ref	Ref	Ref	Ref	Ref	Ref	Ref	Ref	Ref	Ref
Pav_sc0002065.1	44592	C	A	missense_variant	MODERATE	p.Gly180Val	Pav_sc0002065.1_g110.1.br	Ref	Ref	Ref	Ref	Ref	Ref	Ref	Ref	Ref	Ref	Ref	Ref	Het	Ref	Ref	Ref	Ref	Ref	Ref	Ref	Ref
Pav_sc0002065.1	44603	A	G	synonymous_variant	LOW	p.Asn176Asn	Pav_sc0002065.1_g110.1.br	Ref	Hom	Ref	Het	Hom	Ref	Ref	Het	Hom	Het	Ref	Ref	Het	Het	Hom	Het	Hom	Het	Ref	Hom	Hom
Pav_sc0002065.1	44682	C	A	missense_variant	MODERATE	p.Cys150Phe	Pav_sc0002065.1_g110.1.br	Het	Hom	Ref	Het	Hom	Ref	Ref	Het	Hom	Het	Ref	Ref	Ref	Het	Hom	Het	Hom	Het	Ref	Hom	Hom
Pav_sc0002065.1	44684	G	C	missense_variant	MODERATE	p.Asn149Lys	Pav_sc0002065.1_g110.1.br	Het	Hom	Ref	Het	Hom	Ref	Ref	Het	Hom	Het	Ref	Ref	Het	Het	Hom	Het	Hom	Het	Ref	Hom	Hom
Pav_sc0002065.1	44703	A	T	missense_variant	MODERATE	p.Val143Glu	Pav_sc0002065.1_g110.1.br	Het	Hom	Ref	Het	Hom	Ref	Ref	Het	Hom	Het	Ref	Ref	Het	Het	Hom	Het	Hom	Het	Ref	Hom	Hom
Pav_sc0002065.1	44819	G	A	synonymous_variant	LOW	p.Leu104Leu	Pav_sc0002065.1_g110.1.br	Het	Ref	Hom	Het	Ref	Hom	Hom	Het	Ref	Het	Hom	Hom	Het	Het	Ref	Het	Ref	Het	Hom	Ref	Ref
Pav_sc0002065.1	44900	A	G	synonymous_variant	LOW	p.Asn77Asn	Pav_sc0002065.1_g110.1.br	Ref	Ref	Ref	Ref	Ref	Ref	Ref	Ref	Ref	Ref	Ref	Ref	Het	Ref	Ref	Ref	./.	Ref	Ref	Ref	Ref
Pav_sc0002065.1	44922	A	G	missense_variant	MODERATE	p.Phe70Ser	Pav_sc0002065.1_g110.1.br	Ref	Hom	Ref	Ref	Hom	Ref	Ref	Ref	./.	Ref	Ref	Ref	Het	Ref	Ref	Ref	./.	Ref	Ref	Ref	./.
Pav_sc0002065.1	45013	G	A	missense_variant	MODERATE	p.Arg40Trp	Pav_sc0002065.1_g110.1.br	Ref	Ref	Ref	Ref	Ref	Ref	Ref	Ref	Ref	Ref	Ref	Ref	Het	Ref	Ref	Ref	Ref	Ref	Ref	Ref	Ref
Pav_sc0002065.1	45025	G	A	synonymous_variant	LOW	p.Leu36Leu	Pav_sc0002065.1_g110.1.br	Ref	Hom	Ref	Het	Hom	Ref	Ref	Het	Hom	Het	Ref	Ref	Ref	Het	Hom	Het	Hom	Het	Ref	Hom	Hom
Pav_sc0002065.1	45050	C	T	synonymous_variant	LOW	p.Glu27Glu	Pav_sc0002065.1_g110.1.br	Ref	Hom	Ref	Het	Hom	Ref	Ref	Het	Hom	Het	Ref	Ref	Ref	Het	Hom	Het	Hom	Het	Ref	Hom	Hom
Pav_sc0002065.1	45055	C	T	missense_variant	MODERATE	p.Glu26Lys	Pav_sc0002065.1_g110.1.br	Ref	Ref	Ref	Ref	Ref	Ref	Ref	Ref	Ref	Ref	Ref	Ref	Het	Ref	Ref	Ref	Ref	Ref	Ref	Ref	Ref
Pav_sc0002065.1	45065	T	C	synonymous_variant	LOW	p.Arg22Arg	Pav_sc0002065.1_g110.1.br	Ref	Ref	Ref	Ref	Ref	Ref	Ref	Ref	Ref	Ref	Ref	Ref	Het	Ref	Ref	Ref	Ref	Ref	Ref	Ref	Ref
Pav_sc0002065.1	45120	G	A	missense_variant	MODERATE	p.Thr4Ile	Pav_sc0002065.1_g110.1.br	Ref	Ref	Ref	Ref	Ref	Ref	Ref	Ref	Ref	Ref	Ref	Ref	Het	Ref	Ref	Ref	Ref	Ref	Ref	Ref	Ref
Pav_sc0002233.1	58956	G	A	synonymous_variant	LOW	p.Ile511Ile	Pav_sc0002233.1_g110.1.mk	Ref	Hom	Het	Het	Hom	Het	Hom	Hom	Hom	Hom	Het	Het	Ref	Het	Hom	Het	Hom	Het	Hom	Ref	Ref
Pav_sc0002233.1	60194	T	C	intron_variant	MODIFIER		Pav_sc0002233.1_g110.1.mk	Ref	Het	Ref	Ref	Ref	Ref	Het	Het	Ref	Ref	Het	Ref	Ref	Ref	Hom	Het	Het	Het	Ref	Ref	Ref
Pav_sc0002233.1	60336	T	C	synonymous_variant	LOW	p.Pro132Pro	Pav_sc0002233.1_g110.1.mk	Ref	Het	Ref	Ref	Ref	Ref	Ref	Ref	Het	Hom	Ref	Het	Ref	Ref	Ref	Ref	Ref	Ref	Het	Ref	Ref
Pav_sc0002233.1	60598	G	A	missense_variant	MODERATE	p.Ala45Val	Pav_sc0002233.1_g110.1.mk	Ref	Ref	Ref	Ref	Ref	Ref	Ref	Ref	Ref	Ref	Ref	Ref	Ref	Ref	Ref	Ref	Ref	Ref	Het	Ref	Ref
Pav_sc0002237.1	14124	T	A	missense_variant	MODERATE	p.Leu10His	Pav_sc0002237.1_g030.1.br	Het	Hom	Het	Het	Ref	Het	Hom	Het	Ref	Ref	Het	Het	Ref	Het	Ref	Het	Hom	Het	Het	Het	Het
Pav_sc0002237.1	14134	C	A	missense_variant	MODERATE	p.Asp13Glu	Pav_sc0002237.1_g030.1.br	Ref	Ref	Ref	Ref	Ref	Ref	Ref	Ref	Ref	Ref	Het	Ref	Ref	Ref	Ref	Het	Ref	Het	Het	Het	Het
Pav_sc0002237.1	14267	G	A	missense_variant	MODERATE	p.Glu58Lys	Pav_sc0002237.1_g030.1.br	Het	Het	Het	Het	Ref	Het	Het	Het	Ref	Ref	Het	Het	Ref	Het	Ref	Het	Het	Het	Het	Het	Het
Pav_sc0002237.1	14347	C	T	synonymous_variant	LOW	p.Tyr84Tyr	Pav_sc0002237.1_g030.1.br	Ref	Ref	Ref	Ref	Ref	Ref	Ref	Ref	Ref	Ref	Het	Ref	Ref	Ref	Ref	Het	Ref	Het	Het	Het	Het
Pav_sc0002237.1	14351	C	T	stop_gained	HIGH	p.Gln86*	Pav_sc0002237.1_g030.1.br	Het	Ref	Het	Ref	Het	Het	Ref	Het	Het	Het	Ref	Ref	Het	Het	Het	Ref	Ref	Ref	Ref	Het	Ref
Pav_sc0002237.1	14362	C	T	synonymous_variant	LOW	p.Gly89Gly	Pav_sc0002237.1_g030.1.br	Ref	Het	Ref	Ref	Ref	Ref	Ref	Ref	Ref	Ref	Ref	Ref	Het	Ref	Ref	Het	Het	Het	Het	Ref	Het
Pav_sc0002237.1	14735	G	A	missense_variant	MODERATE	p.Val214Ile	Pav_sc0002237.1_g030.1.br	Ref	Ref	Ref	Ref	Ref	Ref	Hom	Ref	Ref	Ref	Ref	Ref	Ref	Ref	Ref	Ref	Ref	Ref	Ref	Ref	Ref
Pav_sc0002237.1	14760	C	T	missense_variant	MODERATE	p.Ala222Val	Pav_sc0002237.1_g030.1.br	Het	Ref	Ref	Ref	Ref	Ref	Ref	Het	Ref	Ref	Ref	Ref	Ref	Ref	Ref	Ref	Ref	Ref	Ref	Het	Ref
Pav_sc0002237.1	14849	C	G	missense_variant	MODERATE	p.Pro252Ala	Pav_sc0002237.1_g030.1.br	Het	Ref	Het	Ref	Het	Het	Ref	Het	Het	Het	Ref	Ref	Hom	Het	Het	Ref	Ref	Ref	Ref	Het	Ref
Pav_sc0002237.1	14853	C	A	missense_variant	MODERATE	p.Ala253Glu	Pav_sc0002237.1_g030.1.br	Het	Ref	Het	Het	Ref	Het	Ref	Het	Ref	Ref	Het	Het	Ref	Het	Ref	Het	Ref	Het	Het	Het	Het
Pav_sc0002237.1	15004	C	T	synonymous_variant	LOW	p.Ser303Ser	Pav_sc0002237.1_g030.1.br	Ref	Ref	Ref	Ref	Ref	Ref	Ref	Ref	Ref	Ref	Ref	Ref	Ref	Ref	Ref	Het	Ref	Ref	Het	Ref	Het
Pav_sc0002237.1	15182	G	A	missense_variant	MODERATE	p.Glu363Lys	Pav_sc0002237.1_g030.1.br	Ref	Ref	Ref	Ref	Ref	Ref	Ref	Ref	Ref	Ref	Het	Ref	Ref	Ref	Ref	Het	Ref	Het	Het	Het	Het
Pav_sc0002237.1	15191	A	G	missense_variant	MODERATE	p.Lys366Glu	Pav_sc0002237.1_g030.1.br	Het	Hom	Het	Het	Ref	Het	Hom	Het	Ref	Ref	Hom	Het	Ref	Het	Ref	Hom	Hom	Hom	Hom	Het	Hom
Pav_sc0002237.1	15262	A	C	synonymous_variant	LOW	p.Thr389Thr	Pav_sc0002237.1_g030.1.br	Ref	Ref	Ref	Ref	Ref	Ref	Ref	Ref	Ref	Ref	Het	Ref	Ref	Ref	Ref	Het	Ref	Het	Het	Het	Het
Pav_sc0002237.1	15400	T	A	synonymous_variant	LOW	p.Leu435Leu	Pav_sc0002237.1_g030.1.br	Ref	Het	Ref	Ref	Ref	Ref	Het	Het	Ref	Ref	Ref	Ref	Ref	Ref	Ref	Het	Het	Het	Ref	Ref	Het
Pav_sc0002237.1	15422	G	T	missense_variant	MODERATE	p.Val443Leu	Pav_sc0002237.1_g030.1.br	Ref	Het	Ref	Ref	Ref	Ref	Het	Het	Ref	Ref	Ref	Ref	Ref	Ref	Ref	Het	Het	Het	Ref	Ref	Het
Pav_sc0002237.1	15428	C	T	missense_variant	MODERATE	p.His445Tyr	Pav_sc0002237.1_g030.1.br	Ref	Ref	Ref	Ref	Ref	Ref	Ref	Ref	Ref	Ref	Het	Ref	Ref	Ref	Ref	Het	Ref	Het	Het	Het	Het
Pav_sc0002237.1	15429	A	T	missense_variant	MODERATE	p.His445Leu	Pav_sc0002237.1_g030.1.br	Ref	Het	Ref	Ref	Ref	Ref	Het	Het	Ref	Ref	Ref	Ref	Ref	Ref	Ref	Het	Het	Het	Ref	Ref	Het
Pav_sc0002237.1	15447	A	G	stop_lost&splice_region_variant	HIGH	p.Ter451Trpext*?	Pav_sc0002237.1_g030.1.br	Hom	Hom	Hom	Het	Het	Hom	Hom	Hom	Het	Het	Hom	Het	Hom	Hom	Het	Hom	Hom	Hom	Hom	Hom	Hom
Pav_sc0002237.1	15592	T	G	missense_variant	MODERATE	p.Phe26Leu	Pav_sc0002237.1_g040.1.br	Het	Hom	Het	Het	Ref	Het	Hom	Het	Ref	Ref	Hom	Het	Ref	Het	Ref	Hom	Hom	Hom	Hom	Het	Hom
Pav_sc0002237.1	15627	A	G	missense_variant	MODERATE	p.Lys38Arg	Pav_sc0002237.1_g040.1.br	Het	Hom	Het	Het	Ref	Het	Hom	Het	Ref	Ref	Het	Het	Ref	Het	Ref	Het	Hom	Het	Het	Het	Het
Pav_sc0002237.1	15636	A	C	missense_variant	MODERATE	p.Asp41Ala	Pav_sc0002237.1_g040.1.br	Het	Hom	Het	Het	Ref	Het	Hom	Het	Ref	Ref	Hom	Het	Ref	Het	Ref	Hom	Hom	Hom	Hom	Het	Hom
Pav_sc0002237.1	15647	A	G	missense_variant	MODERATE	p.Arg45Gly	Pav_sc0002237.1_g040.1.br	Het	Hom	Het	Het	Ref	Het	Hom	Het	Ref	Ref	Hom	Het	Ref	Het	Ref	Hom	Hom	Hom	Hom	Het	Hom
Pav_sc0002237.1	15734	C	A	synonymous_variant	LOW	p.Arg74Arg	Pav_sc0002237.1_g040.1.br	Het	Hom	Het	Het	Ref	Het	Het	Het	Ref	Ref	Het	Het	Ref	Het	Ref	Hom	Hom	Het	Hom	Het	Het
Pav_sc0002237.1	15912	C	T	missense_variant	MODERATE	p.Pro133Leu	Pav_sc0002237.1_g040.1.br	Het	Het	Het	Het	Het	Het	Het	Het	Het	Het	Hom	Het	Het	Het	Het	Het	Het	Het	Hom	Het	Het
Pav_sc0002237.1	15918	C	G	missense_variant	MODERATE	p.Thr135Arg	Pav_sc0002237.1_g040.1.br	Ref	Ref	Ref	Het	Het	Ref	Ref	Ref	Het	Het	Ref	Het	Ref	Ref	Het	Ref	Ref	Ref	Ref	Ref	Ref
Pav_sc0002237.1	15970	C	A	synonymous_variant	LOW	p.Ile152Ile	Pav_sc0002237.1_g040.1.br	Het	Het	Het	Het	Ref	Het	Het	Het	Ref	Het	Ref	Het	Het	Het	Het	Het	Het	Het	Ref	Ref	Het
Pav_sc0002237.1	15971	T	A	missense_variant	MODERATE	p.Trp153Arg	Pav_sc0002237.1_g040.1.br	Het	Het	Het	Het	Ref	Het	Het	Het	Ref	Het	Ref	Het	Het	Het	Het	Het	Het	Het	Ref	Ref	Het
Pav_sc0002237.1	15972	G	T	missense_variant	MODERATE	p.Trp153Leu	Pav_sc0002237.1_g040.1.br	Het	Hom	Het	Het	Ref	Het	Hom	Het	Ref	Het	Hom	Het	Het	Het	Het	Hom	Hom	Hom	Hom	Het	Hom
Pav_sc0002237.1	15974	T	C	synonymous_variant	LOW	p.Leu154Leu	Pav_sc0002237.1_g040.1.br	Het	Het	Het	Het	Ref	Het	Het	Het	Ref	Ref	Het	Het	Ref	Het	Ref	Het	Het	Het	Hom	Het	Het
Pav_sc0002237.1	15975	T	C	missense_variant	MODERATE	p.Leu154Ser	Pav_sc0002237.1_g040.1.br	Het	Het	Het	Het	Ref	Het	Het	Het	Ref	Ref	Ref	Het	Het	Het	Het	Het	Het	Het	Ref	Ref	Het
Pav_sc0002237.1	16004	T	A	missense_variant	MODERATE	p.Phe164Ile	Pav_sc0002237.1_g040.1.br	Het	Het	Het	Ref	Ref	Het	Het	Ref	Het	Ref	Het	Het	Het	Ref	Ref	Het	Het	Ref	Het	Het	Ref
Pav_sc0002237.1	16112	T	A,*	missense_variant	MODERATE	p.Ser200Thr	Pav_sc0002237.1_g040.1.br	Het	Het	Het	Het	Het	Het	Het	Het	Het	Het	Het	Het	Het	Ref	Ref	Ref	Ref	Ref	Het	Het	Ref
Pav_sc0002237.1	16113	C	T,*	missense_variant	MODERATE	p.Ser200Phe	Pav_sc0002237.1_g040.1.br	Het	Het	Het	Het	Ref	Het	Het	Het	Ref	Ref	Het	Het	Het	Het	Het	Hom	Hom	Hom	Het	Het	Hom
Pav_sc0002237.1	16117	G	C	missense_variant	MODERATE	p.Leu201Phe	Pav_sc0002237.1_g040.1.br	Ref	Het	Ref	Ref	Ref	Ref	Het	Ref	Ref	Ref	Het	Ref	Het	Ref	Ref	Ref	Ref	Ref	Het	Het	Ref
Pav_sc0002237.1	16178	T	A,G	missense_variant	MODERATE	p.Phe222Ile_Val	Pav_sc0002237.1_g040.1.br	Het	Het	Het	Het	Ref	Het	Het	Het	Ref	Ref	Het	Het	Het	Het	Ref	Het	Het	Het	Het	Het	Hom
Pav_sc0002237.1	16210	C	G	missense_variant	MODERATE	p.Asp232Glu	Pav_sc0002237.1_g040.1.br	Het	Het	Het	Het	Het	Het	Het	Het	Het	Het	Het	Het	Het	Het	Het	Het	Het	Het	Het	Het	Het
Pav_sc0002237.1	16211	G	C	missense_variant	MODERATE	p.Glu233Gln	Pav_sc0002237.1_g040.1.br	Het	Het	Het	Het	Het	Het	Het	Het	Het	Het	Het	Het	Het	Het	Het	Het	Het	Het	Het	Het	Het
Pav_sc0002237.1	16213	G	T	missense_variant	MODERATE	p.Glu233Asp	Pav_sc0002237.1_g040.1.br	Ref	Ref	Ref	Ref	Ref	Ref	Ref	Ref	Ref	Ref	Het	Ref	Ref	Ref	Ref	Het	Ref	Het	Het	Het	Het
Pav_sc0002237.1	16226	G	A	missense_variant	MODERATE	p.Ala238Thr	Pav_sc0002237.1_g040.1.br	Het	Het	Het	Het	Het	Het	Het	Het	Het	Het	Het	Het	Het	Het	Het	Het	Het	Het	Het	Het	Het
Pav_sc0002237.1	16246	G	A	synonymous_variant	LOW	p.Lys244Lys	Pav_sc0002237.1_g040.1.br	Het	Ref	Het	Het	Het	Het	Ref	Het	Het	Het	Ref	Het	Het	Het	Het	Ref	Ref	Ref	Ref	Het	Ref
Pav_sc0002237.1	16256	T	C	missense_variant	MODERATE	p.Tyr248His	Pav_sc0002237.1_g040.1.br	Het	Hom	Het	Het	Het	Het	Het	Het	Het	Het	Het	Het	Het	Het	Het	Het	Het	Het	Het	Het	Het
Pav_sc0002237.1	16257	A	G	missense_variant	MODERATE	p.Tyr248Cys	Pav_sc0002237.1_g040.1.br	Het	Het	Het	Het	Het	Het	Het	Het	Het	Het	Het	Het	Het	Het	Het	Het	Het	Het	Het	Het	Het
Pav_sc0002237.1	16332	C	A	missense_variant	MODERATE	p.Ala273Asp	Pav_sc0002237.1_g040.1.br	Het	Het	Het	Het	Het	Het	Hom	Het	Het	Het	Het	Het	Het	Het	Hom	Het	Het	Het	Het	Het	Het
Pav_sc0002237.1	16341	G	A,T	missense_variant	MODERATE	p.Gly276Asp_Val	Pav_sc0002237.1_g040.1.br	Het	Het	Het	Het	Het	Het	Het	Het	Het	Het	Het	Het	Het	Het	Het	Het	Het	Het	Het	Het	Het
Pav_sc0002237.1	16442	T	C	missense_variant	MODERATE	p.Ser310Pro	Pav_sc0002237.1_g040.1.br	Hom	Hom	Hom	Hom	Hom	Hom	Hom	Hom	Hom	Hom	Hom	Hom	Hom	Hom	Hom	Hom	Hom	Hom	Hom	Hom	Hom
Pav_sc0002237.1	16554	G	A	missense_variant	MODERATE	p.Arg347Gln	Pav_sc0002237.1_g040.1.br	Het	Ref	Het	Het	Ref	Het	Hom	Het	Ref	Ref	Ref	Het	Het	Het	Het	Ref	Ref	Ref	Ref	Ref	Ref
Pav_sc0002237.1	16557	A	G	missense_variant	MODERATE	p.Asn348Ser	Pav_sc0002237.1_g040.1.br	Ref	Ref	Ref	Ref	Ref	Ref	Ref	Ref	Ref	Ref	Het	Ref	Ref	Ref	Ref	Het	Ref	Het	Het	Het	Het
Pav_sc0002237.1	16692	T	G	missense_variant	MODERATE	p.Ile393Arg	Pav_sc0002237.1_g040.1.br	Het	Hom	Het	Het	Ref	Het	Hom	Het	Ref	Ref	Hom	Het	Ref	Het	Ref	Hom	Hom	Hom	Hom	Het	Hom
Pav_sc0002237.1	16739	G	A	missense_variant	MODERATE	p.Gly409Ser	Pav_sc0002237.1_g040.1.br	Het	Ref	Het	Ref	Het	Het	Ref	Het	Het	Het	Ref	Ref	Hom	Het	Het	Ref	Ref	Ref	Ref	Het	Ref
Pav_sc0002388.1	54292	G	T	missense_variant	MODERATE	p.Met10Ile	Pav_sc0002388.1_g090.1.br	Het	Het	Het	Ref	Het	Het	Hom	Ref	Het	Het	Het	Ref	Het	Het	Ref	Het	Ref	Het	Het	Hom	Hom
Pav_sc0002388.1	54342	T	C	missense_variant	MODERATE	p.Val27Ala	Pav_sc0002388.1_g090.1.br	Ref	Ref	Het	Ref	Het	Het	Ref	Ref	Het	Het	Ref	Ref	Ref	Het	Ref	Ref	Ref	Ref	Ref	Ref	Ref
Pav_sc0002388.1	54409	T	C	synonymous_variant	LOW	p.Asp49Asp	Pav_sc0002388.1_g090.1.br	Het	Het	Het	Ref	Het	Het	Hom	Ref	Het	Het	Het	Ref	Het	Het	Ref	Het	Ref	Het	Het	Het	Hom
Pav_sc0002388.1	54450	T	G	missense_variant	MODERATE	p.Ile63Ser	Pav_sc0002388.1_g090.1.br	Het	Ref	Ref	Ref	Ref	Ref	Hom	Ref	Ref	Ref	Ref	Ref	Het	Ref	Ref	Ref	Ref	Ref	Ref	Het	Ref
Pav_sc0002388.1	54817	C	T	synonymous_variant	LOW	p.Asn185Asn	Pav_sc0002388.1_g090.1.br	Ref	Het	Ref	Ref	Ref	Ref	Ref	Ref	Ref	Ref	Het	Ref	Ref	Ref	Ref	Het	Ref	Het	Het	Het	Hom
Pav_sc0002388.1	55228	A	G	synonymous_variant	LOW	p.Gly322Gly	Pav_sc0002388.1_g090.1.br	Hom	Hom	Het	Hom	Het	Het	Het	Hom	Het	Het	Hom	Hom	Hom	Het	Hom	Hom	Hom	Hom	Hom	Hom	Hom
Pav_sc0002388.1	55248	G	T	missense_variant	MODERATE	p.Arg329Met	Pav_sc0002388.1_g090.1.br	Ref	Ref	Ref	Ref	Ref	Ref	Het	Ref	Ref	Ref	Ref	Ref	Ref	Ref	Ref	Ref	Ref	Ref	Ref	Ref	Ref
Pav_sc0002388.1	55257	C	T	missense_variant	MODERATE	p.Pro332Leu	Pav_sc0002388.1_g090.1.br	Hom	Hom	Hom	Hom	Hom	Hom	Hom	Hom	Hom	Hom	Hom	Hom	Hom	Hom	Hom	Hom	Hom	Hom	Hom	Hom	Hom
Pav_sc0002388.1	55290	A	G	missense_variant	MODERATE	p.Asn343Ser	Pav_sc0002388.1_g090.1.br	Hom	Hom	Hom	Hom	Hom	Hom	Hom	Hom	Hom	Hom	Hom	Hom	Hom	Hom	Hom	Hom	Hom	Hom	Hom	Hom	Hom
Pav_sc0002388.1	55393	T	C	synonymous_variant	LOW	p.Ile377Ile	Pav_sc0002388.1_g090.1.br	Hom	Hom	Hom	Hom	Hom	Hom	Hom	Hom	Hom	Hom	Hom	Hom	Hom	Hom	Hom	Hom	Hom	Hom	Hom	Hom	Hom
Pav_sc0002388.1	55647	T	C	missense_variant	MODERATE	p.Val462Ala	Pav_sc0002388.1_g090.1.br	Ref	Ref	Ref	Ref	Ref	Ref	Het	Ref	Ref	Ref	Ref	Ref	Ref	Ref	Ref	Ref	Ref	Ref	Ref	Ref	Ref
Pav_sc0002388.1	55712	C	A	missense_variant	MODERATE	p.Leu484Ile	Pav_sc0002388.1_g090.1.br	Het	Ref	Het	Het	Het	Het	Het	Het	Het	Het	Ref	Het	Het	Het	Het	Ref	Ref	Ref	Ref	Het	Ref
Pav_sc0002388.1	55722	G	A	missense_variant	MODERATE	p.Arg487Lys	Pav_sc0002388.1_g090.1.br	Ref	Het	Ref	Ref	Ref	Ref	Ref	Ref	Ref	Ref	Ref	Ref	Ref	Ref	Ref	Ref	Het	Het	Ref	Ref	Ref
Pav_sc0002388.1	55736	T	C	missense_variant	MODERATE	p.Phe492Leu	Pav_sc0002388.1_g090.1.br	Het	Het	Het	Het	Het	Het	Het	Het	Het	Het	Ref	Het	Het	Het	Het	Ref	Het	Het	Ref	Het	Ref
Pav_sc0002388.1	55792	A	G	synonymous_variant	LOW	p.Lys510Lys	Pav_sc0002388.1_g090.1.br	Het	Hom	Het	Het	Het	Het	Het	Het	Het	Het	Hom	Ref	Het	Het	Het	Hom	Hom	Hom	Hom	Het	Hom
Pav_sc0002388.1	55809	A	C	missense_variant&splice_region_variant	MODERATE	p.Asp516Ala	Pav_sc0002388.1_g090.1.br	Het	Hom	Het	Het	Het	Het	Het	Het	Het	Het	Hom	Ref	Het	Het	Het	Hom	Hom	Hom	Hom	Het	Hom
Pav_sc0002388.1	55821	A	G	intron_variant	MODIFIER		Pav_sc0002388.1_g090.1.br	Het	Hom	Het	Het	Het	Het	Het	Het	Het	Het	Hom	Ref	Het	Het	Het	Hom	Hom	Hom	Hom	Het	Hom
Pav_sc0002388.1	55839	A	G	intron_variant	MODIFIER		Pav_sc0002388.1_g090.1.br	Ref	Hom	Het	Ref	Het	Ref	Het	Het	Het	Het	Hom	Het	Het	Het	Het	Hom	Hom	Hom	Hom	Ref	Hom
Pav_sc0002388.1	56584	C	T	missense_variant	MODERATE	p.Ala548Val	Pav_sc0002388.1_g090.1.br	Ref	Ref	Ref	Ref	Ref	Ref	Ref	Ref	Ref	Ref	Ref	Ref	Ref	Ref	Ref	Het	Ref	Het	Ref	Ref	Het
Pav_sc0002388.1	56588	T	C	synonymous_variant	LOW	p.Gly549Gly	Pav_sc0002388.1_g090.1.br	Ref	Ref	Ref	Ref	Ref	Ref	Het	Het	Ref	Ref	Ref	Ref	Ref	Ref	Ref	Het	Ref	Het	Ref	Ref	Het
Pav_sc0002388.1	56594	C	G	missense_variant	MODERATE	p.Phe551Leu	Pav_sc0002388.1_g090.1.br	Ref	Ref	Ref	Ref	Ref	Ref	Het	Het	Ref	Ref	Ref	Ref	Ref	Ref	Ref	Het	Ref	Het	Ref	Ref	Het
Pav_sc0002388.1	56600	T	C	synonymous_variant	LOW	p.Ser553Ser	Pav_sc0002388.1_g090.1.br	Ref	Het	Het	Ref	Het	Het	Het	Het	Het	Het	Het	Ref	Ref	Het	Ref	Het	Ref	Het	Het	Het	Hom
Pav_sc0002388.1	56607	G	A	missense_variant	MODERATE	p.Val556Ile	Pav_sc0002388.1_g090.1.br	Ref	Het	Ref	Ref	Ref	Ref	Het	Ref	Ref	Ref	Ref	Ref	Ref	Ref	Ref	Het	Ref	Het	Ref	Ref	Het
Pav_sc0002388.1	56673	T	A	missense_variant	MODERATE	p.Tyr578Asn	Pav_sc0002388.1_g090.1.br	Ref	Het	Ref	Ref	Ref	Ref	Het	Het	Ref	Ref	Ref	Ref	Ref	Ref	Ref	Het	Ref	Het	Ref	Ref	Het
Pav_sc0002388.1	56685	A	G	missense_variant	MODERATE	p.Lys582Glu	Pav_sc0002388.1_g090.1.br	Ref	Het	Ref	Ref	Ref	Ref	Het	Het	Ref	Ref	Ref	Ref	Ref	Ref	Ref	Het	Het	Het	Ref	Ref	Het
Pav_sc0002388.1	56768	T	G	missense_variant	MODERATE	p.Asp609Glu	Pav_sc0002388.1_g090.1.br	Het	Het	Ref	Ref	Het	Het	Het	Het	Ref	Het	Het	Het	Ref	Het	Ref	Het	Het	Het	Het	Het	Het
Pav_sc0002388.1	56778	G	A	missense_variant	MODERATE	p.Ala613Thr	Pav_sc0002388.1_g090.1.br	Het	Het	Het	Het	Het	Het	Het	Het	Ref	Het	Het	Het	Ref	Het	Het	Het	Het	Het	Het	Het	Het
Pav_sc0002388.1	56792	A	G	synonymous_variant	LOW	p.Glu617Glu	Pav_sc0002388.1_g090.1.br	Het	Het	Het	Het	Het	Het	Het	Het	Ref	Het	Het	Het	Het	Het	Het	Het	Het	Het	Het	Het	Het
Pav_sc0002388.1	56814	T	G,C	missense_variant	MODERATE	p.Phe625Leu_Val	Pav_sc0002388.1_g090.1.br	Het	Het	Het	Het	Het	Het	Het	Het	Ref	Het	Het	Het	Het	Het	Het	Het	Het	Het	Het	Het	Het
Pav_sc0002388.1	57028	T	A	missense_variant	MODERATE	p.Leu696His	Pav_sc0002388.1_g090.1.br	Ref	Ref	Ref	Ref	Ref	Ref	Het	Ref	Ref	Ref	Ref	Ref	Ref	Ref	Ref	Ref	Ref	Ref	Ref	Ref	Ref
Pav_sc0002388.1	57046	A	C	missense_variant	MODERATE	p.Tyr702Ser	Pav_sc0002388.1_g090.1.br	Ref	Ref	Ref	Ref	Ref	Ref	Het	Ref	Ref	Ref	Ref	Ref	Ref	Ref	Ref	Ref	Het	Het	Ref	Ref	Ref
Pav_sc0002388.1	57076	A	G	missense_variant	MODERATE	p.Asp712Gly	Pav_sc0002388.1_g090.1.br	Het	Het	Het	Ref	Het	Het	Hom	Ref	Het	Het	Het	Ref	Het	Het	Ref	Hom	Het	Hom	Het	Hom	Hom
Pav_sc0002388.1	57170	A	G	synonymous_variant	LOW	p.Leu743Leu	Pav_sc0002388.1_g090.1.br	Ref	Het	Ref	Ref	Ref	Ref	Ref	Ref	Ref	Ref	Het	Ref	Ref	Ref	Ref	Het	Ref	Het	Het	Het	Hom
Pav_sc0002388.1	57293	T	C	synonymous_variant	LOW	p.Gly784Gly	Pav_sc0002388.1_g090.1.br	Ref	Het	Ref	Ref	Ref	Ref	Ref	Ref	Ref	Ref	Ref	Ref	Ref	Ref	Ref	Ref	Ref	Ref	Ref	Ref	Het
Pav_sc0002623.1	51072	C	T	synonymous_variant	LOW	p.Arg29Arg	Pav_sc0002623.1_g140.1.br	Ref	Het	Ref	Ref	Ref	Ref	Ref	Het	Ref	Ref	Het	Ref	Ref	Ref	Ref	Het	Het	Het	Ref	Ref	Het
Pav_sc0002623.1	51166	G	A	missense_variant	MODERATE	p.Ala61Thr	Pav_sc0002623.1_g140.1.br	Ref	Ref	Het	Het	Het	Het	Hom	Het	Het	Het	Ref	Ref	Hom	Het	Ref	Ref	Ref	Ref	Ref	Ref	Ref
Pav_sc0002623.1	51188	C	T	missense_variant	MODERATE	p.Ala68Val	Pav_sc0002623.1_g140.1.br	Ref	Ref	Ref	Ref	Ref	Ref	Ref	Ref	Ref	Ref	Ref	Ref	Ref	Ref	Het	Ref	Ref	Ref	Het	Ref	Ref
Pav_sc0002623.1	51285	C	T	synonymous_variant	LOW	p.Ala100Ala	Pav_sc0002623.1_g140.1.br	Ref	Het	Het	Het	Het	Het	Hom	Hom	Het	Het	Het	Ref	Hom	Het	Ref	Het	Het	Het	Ref	Ref	Het
Pav_sc0002623.1	51299	T	C	missense_variant	MODERATE	p.Leu105Pro	Pav_sc0002623.1_g140.1.br	Ref	Hom	Hom	Het	Het	Hom	Hom	Hom	Het	Het	Hom	Het	Hom	Het	Het	Hom	Het	Hom	Hom	Hom	Hom
Pav_sc0002623.1	51393	A	G	synonymous_variant	LOW	p.Ala136Ala	Pav_sc0002623.1_g140.1.br	Ref	Het	Het	Het	Ref	Het	Hom	Hom	Het	Het	Het	Ref	Hom	Het	Ref	Het	Het	Het	Ref	Ref	Het
Pav_sc0002684.1	19338	G	A	missense_variant	MODERATE	p.Asp70Asn	Pav_sc0002684.1_g030.1.br	Ref	Hom	Het	Het	Hom	Hom	Het	Het	Het	Het	Hom	Ref	Hom	Het	Het	Hom	Het	Hom	Hom	Hom	Het
Pav_sc0002684.1	19474	A	T	missense_variant	MODERATE	p.Lys115Ile	Pav_sc0002684.1_g030.1.br	Ref	Ref	Ref	Ref	Ref	Ref	Ref	Ref	Ref	Ref	Ref	Ref	Ref	Ref	Het	Ref	Ref	Ref	Ref	Ref	Ref
Pav_sc0002684.1	19589	T	G	synonymous_variant	LOW	p.Ala153Ala	Pav_sc0002684.1_g030.1.br	Hom	Het	Het	Het	Het	Het	Het	Het	Het	Het	Het	Hom	Het	Het	Het	Het	Het	Het	Het	Het	Het
Pav_sc0002684.1	19636	G	C	missense_variant	MODERATE	p.Arg169Thr	Pav_sc0002684.1_g030.1.br	Het	Ref	Ref	Ref	Ref	Ref	Het	Ref	Ref	Het	Ref	Het	Ref	Ref	Ref	Ref	Ref	Ref	Ref	Ref	Ref
Pav_sc0002684.1	19658	T	G	missense_variant	MODERATE	p.Asn176Lys	Pav_sc0002684.1_g030.1.br	Het	Ref	Ref	Ref	Ref	Ref	Het	Ref	Ref	Het	Ref	Het	Ref	Ref	Ref	Ref	Ref	Ref	Ref	Ref	Ref
Pav_sc0002684.1	19694	A	C	synonymous_variant	LOW	p.Ile188Ile	Pav_sc0002684.1_g030.1.br	Het	Het	Het	Het	Het	Het	Het	Het	Het	Het	Het	Het	Het	Het	Het	Het	Het	Het	Het	Het	Het
Pav_sc0002684.1	19712	C	A	synonymous_variant	LOW	p.Gly194Gly	Pav_sc0002684.1_g030.1.br	Het	Ref	Het	Het	Ref	Ref	Het	Het	Het	Het	Ref	Het	Ref	Het	Het	Ref	Het	Ref	Ref	Ref	Het
Pav_sc0002684.1	19739	A	C	synonymous_variant	LOW	p.Ala203Ala	Pav_sc0002684.1_g030.1.br	Het	Het	Het	Het	Het	Het	Het	Het	Het	Het	Het	Het	Het	Het	Het	Het	Het	Het	Het	Het	Het
Pav_sc0002684.1	19754	C	T	synonymous_variant	LOW	p.Asp208Asp	Pav_sc0002684.1_g030.1.br	Het	Het	Het	Het	Het	Het	Het	Het	Het	Het	Het	Het	Het	Het	Het	Het	Het	Het	Het	Het	Het
Pav_sc0002684.1	19794	T	A	missense_variant	MODERATE	p.Ser222Thr	Pav_sc0002684.1_g030.1.br	Het	Het	Het	Het	Het	Het	Het	Het	Het	Het	Het	Het	Het	Het	Het	Het	Het	Het	Het	Het	Het
Pav_sc0002684.1	19980	A	G	missense_variant	MODERATE	p.Lys284Glu	Pav_sc0002684.1_g030.1.br	Ref	Ref	Ref	Ref	Ref	Ref	Ref	Ref	Het	Het	Ref	Ref	Ref	Ref	Ref	Ref	Het	Ref	Ref	Ref	Het
Pav_sc0002684.1	20000	G	T	missense_variant	MODERATE	p.Arg290Ser	Pav_sc0002684.1_g030.1.br	Ref	Ref	Ref	Ref	Ref	Ref	Ref	Ref	Het	Het	Ref	Het	Ref	Ref	Ref	Ref	Het	Ref	Ref	Ref	Het
Pav_sc0002684.1	20088	A	C	missense_variant	MODERATE	p.Ser320Arg	Pav_sc0002684.1_g030.1.br	Ref	Ref	Ref	Ref	Ref	Ref	Ref	Ref	Het	Het	Ref	Het	Ref	Ref	Ref	Ref	Het	Ref	Ref	Ref	Het
Pav_sc0002684.1	20093	T	C	synonymous_variant	LOW	p.His321His	Pav_sc0002684.1_g030.1.br	Ref	Ref	Ref	Ref	Ref	Ref	Ref	Ref	Het	Het	Ref	Ref	Ref	Ref	Ref	Ref	Het	Ref	Ref	Ref	Het
Pav_sc0002684.1	20134	C	A	missense_variant	MODERATE	p.Ala335Glu	Pav_sc0002684.1_g030.1.br	Ref	Hom	Het	Het	Hom	Hom	Ref	Ref	Ref	Het	./.	Ref	Hom	Het	Het	Hom	Het	Hom	Hom	./.	Ref
Pav_sc0002684.1	20135	G	T	synonymous_variant	LOW	p.Ala335Ala	Pav_sc0002684.1_g030.1.br	Ref	Ref	Ref	Ref	Ref	Ref	Ref	Ref	Het	Het	./.	Ref	Ref	Ref	Ref	Ref	Het	Ref	Ref	./.	Het
Pav_sc0002684.1	20175	A	T	missense_variant	MODERATE	p.Ser349Cys	Pav_sc0002684.1_g030.1.br	Ref	./.	Ref	Ref	./.	./.	Het	Ref	Ref	Ref	./.	Ref	Hom	Ref	Ref	./.	Ref	./.	./.	./.	Ref
Pav_sc0002684.1	20228	T	A	missense_variant	MODERATE	p.Asp366Glu	Pav_sc0002684.1_g030.1.br	Ref	Hom	Ref	Ref	Hom	Hom	Ref	Het	Het	Ref	Hom	Ref	Hom	Ref	Ref	Hom	Ref	Hom	./.	Hom	Het
Pav_sc0002684.1	20294	C	G	missense_variant	MODERATE	p.Ile388Met	Pav_sc0002684.1_g030.1.br	Ref	Ref	Het	Het	Ref	Ref	Het	Ref	Het	Het	Ref	Het	Ref	Het	Ref	Ref	Het	Ref	Ref	Ref	Het
Pav_sc0002684.1	20298	G	A	missense_variant	MODERATE	p.Val390Ile	Pav_sc0002684.1_g030.1.br	Ref	Hom	Het	Het	Hom	Hom	Het	Het	Het	Het	Hom	Ref	Hom	Het	Het	Hom	Het	Hom	Hom	Hom	Het
Pav_sc0002684.1	20338	T	C	missense_variant	MODERATE	p.Leu403Ser	Pav_sc0002684.1_g030.1.br	Het	Ref	Het	Het	Ref	Ref	Het	Ref	Het	Het	Ref	Het	Ref	Het	Het	Ref	Het	Ref	Ref	Ref	Het
Pav_sc0002684.1	20346	C	A	missense_variant	MODERATE	p.Pro406Thr	Pav_sc0002684.1_g030.1.br	Ref	Ref	Ref	Ref	Ref	Ref	Het	Ref	Ref	Ref	Ref	Ref	Ref	Ref	Ref	Ref	Ref	Ref	Ref	Ref	Ref
Pav_sc0002684.1	20348	A	T	synonymous_variant	LOW	p.Pro406Pro	Pav_sc0002684.1_g030.1.br	Het	Ref	Het	Het	Ref	Ref	Het	Ref	Het	Het	Ref	Het	Ref	Het	Het	Ref	Het	Ref	Ref	Ref	Het
Pav_sc0002684.1	20364	T	A	missense_variant	MODERATE	p.Leu412Met	Pav_sc0002684.1_g030.1.br	Het	Ref	Het	Het	Ref	Ref	Het	Ref	Het	Het	Ref	Het	Ref	Het	Het	Ref	Het	Ref	Ref	Ref	Het
Pav_sc0002684.1	20367	T	C	missense_variant	MODERATE	p.Phe413Leu	Pav_sc0002684.1_g030.1.br	Het	Ref	Het	Het	Ref	Ref	Het	Ref	Het	Het	Ref	Het	Ref	Het	Het	Ref	Het	Ref	Ref	Ref	Het
Pav_sc0002684.1	20392	C	G	missense_variant	MODERATE	p.Pro421Arg	Pav_sc0002684.1_g030.1.br	Het	Ref	Het	Ref	Ref	Ref	Het	Ref	Ref	Het	Ref	Het	Ref	Het	Ref	Ref	Ref	Ref	Ref	Ref	Ref
Pav_sc0002684.1	20400	T	C	missense_variant	MODERATE	p.Tyr424His	Pav_sc0002684.1_g030.1.br	Ref	Ref	Het	Ref	Ref	Ref	Het	Ref	Ref	Het	Ref	Het	Ref	Het	Ref	Ref	Ref	Ref	Ref	Ref	Ref
Pav_sc0002684.1	20409	T	C	synonymous_variant	LOW	p.Leu427Leu	Pav_sc0002684.1_g030.1.br	Ref	Ref	Het	Ref	Ref	Ref	Het	Ref	Ref	Ref	Ref	Het	Ref	Ref	Ref	Ref	Ref	Ref	Ref	Ref	Ref
Pav_sc0002684.1	20411	A	G	synonymous_variant	LOW	p.Leu427Leu	Pav_sc0002684.1_g030.1.br	Ref	Ref	Ref	Ref	Ref	Ref	Het	Ref	Ref	Ref	Ref	Ref	Ref	Ref	Ref	Ref	Ref	Ref	Ref	Ref	Ref
Pav_sc0002684.1	20417	T	C	synonymous_variant	LOW	p.Cys429Cys	Pav_sc0002684.1_g030.1.br	Ref	Ref	Ref	Ref	Ref	Ref	Het	Ref	Ref	Ref	Ref	Ref	Ref	Ref	Ref	Ref	Ref	Ref	Ref	Ref	Ref
Pav_sc0002684.1	20420	C	T	synonymous_variant	LOW	p.Ser430Ser	Pav_sc0002684.1_g030.1.br	Ref	Ref	Ref	Ref	Ref	Ref	Het	Ref	Ref	Ref	Ref	Ref	Ref	Ref	Ref	Ref	Ref	Ref	Ref	Ref	Ref
Pav_sc0002684.1	20423	T	A	synonymous_variant	LOW	p.Leu431Leu	Pav_sc0002684.1_g030.1.br	Ref	Ref	Ref	Ref	Ref	Ref	Ref	Ref	Het	Het	Ref	Het	Ref	Ref	Ref	Ref	Het	Ref	Ref	Ref	Het
Pav_sc0002684.1	20435	T	C	synonymous_variant	LOW	p.Asp435Asp	Pav_sc0002684.1_g030.1.br	Ref	Ref	Het	Het	Ref	Ref	Het	Ref	Ref	Het	Ref	Het	Ref	Ref	Ref	Ref	Het	Ref	Ref	Ref	Het
Pav_sc0002684.1	21707	A	G	missense_variant	MODERATE	p.Thr31Ala	Pav_sc0002684.1_g040.1.br	Ref	Ref	Het	Het	Ref	Ref	Ref	Ref	Het	Het	Ref	Het	Ref	Ref	Ref	Ref	Het	Ref	Ref	Ref	Het
Pav_sc0002684.1	21714	G	C	missense_variant	MODERATE	p.Cys33Ser	Pav_sc0002684.1_g040.1.br	Het	Ref	Ref	Ref	Ref	Ref	Ref	Het	Het	Het	Ref	Het	Ref	Ref	Ref	Ref	Het	Ref	Ref	Ref	Ref
Pav_sc0002684.1	21738	G	C	missense_variant	MODERATE	p.Arg41Thr	Pav_sc0002684.1_g040.1.br	Ref	Ref	Het	Het	Ref	Ref	Het	Ref	Ref	Ref	Ref	Ref	Ref	Ref	Ref	Ref	Ref	Ref	Ref	Ref	Ref
Pav_sc0002684.1	21739	G	T	missense_variant	MODERATE	p.Arg41Ser	Pav_sc0002684.1_g040.1.br	Ref	Ref	Het	Het	Ref	Ref	Het	Ref	Ref	Ref	Ref	Ref	Ref	Ref	Ref	Ref	Ref	Ref	Ref	Ref	Ref
Pav_sc0002684.1	21774	G	A	missense_variant	MODERATE	p.Arg53His	Pav_sc0002684.1_g040.1.br	Ref	Ref	Het	Het	Ref	Ref	Het	Ref	Ref	Ref	Ref	Ref	Ref	Ref	Ref	Ref	Ref	Ref	Ref	Ref	Ref
Pav_sc0002684.1	21782	G	T	missense_variant	MODERATE	p.Val56Phe	Pav_sc0002684.1_g040.1.br	Ref	Ref	Het	Het	Ref	Ref	Het	Ref	Ref	Ref	Ref	Ref	Ref	Ref	Ref	Ref	Ref	Ref	Ref	Ref	Ref
Pav_sc0002684.1	21800	A	T	missense_variant	MODERATE	p.Thr62Ser	Pav_sc0002684.1_g040.1.br	Ref	Ref	Ref	Ref	Ref	Ref	Ref	Ref	Het	Het	Ref	Het	Ref	Ref	Ref	Ref	Het	Ref	Ref	Ref	Het
Pav_sc0002684.1	21806	T	C	synonymous_variant	LOW	p.Leu64Leu	Pav_sc0002684.1_g040.1.br	Ref	Hom	Het	Het	Hom	Hom	Het	Het	Het	Het	Hom	Ref	Hom	Het	Het	Hom	Het	Hom	Hom	Hom	Het
Pav_sc0002684.1	21869	T	C	synonymous_variant	LOW	p.Leu85Leu	Pav_sc0002684.1_g040.1.br	Ref	Ref	Het	Ref	Ref	Ref	Het	Ref	Ref	Ref	Ref	Ref	Ref	Ref	Ref	Ref	Ref	Ref	Ref	Ref	Ref
Pav_sc0002684.1	21901	A	T	synonymous_variant	LOW	p.Ala95Ala	Pav_sc0002684.1_g040.1.br	Hom	Hom	Hom	Hom	Hom	Hom	Het	Hom	Hom	Hom	Hom	Hom	Hom	Hom	Hom	Hom	Hom	Hom	Hom	Hom	Hom
Pav_sc0002684.1	21923	C	A,G	synonymous_variant	MODERATE	p.Arg103Gly_Arg	Pav_sc0002684.1_g040.1.br	Het	Hom	Hom	Hom	Hom	Hom	Hom	Hom	Het	Hom	Hom	Het	Hom	Het	Het	Hom	Het	Hom	Hom	Hom	Het
Pav_sc0002684.1	21933	C	T	missense_variant	MODERATE	p.Ala106Val	Pav_sc0002684.1_g040.1.br	Het	Ref	Het	Ref	Ref	Ref	Het	Ref	Het	Ref	Ref	Het	Ref	Het	Het	Ref	Het	Ref	Ref	Ref	Het
Pav_sc0002684.1	21942	C	G	missense_variant	MODERATE	p.Thr109Arg	Pav_sc0002684.1_g040.1.br	Ref	Ref	Ref	Ref	Ref	Ref	Ref	Ref	Ref	Ref	Ref	Ref	Ref	Ref	Ref	Ref	Ref	Ref	Ref	Ref	Het
Pav_sc0002684.1	21964	C	T	synonymous_variant	LOW	p.Cys116Cys	Pav_sc0002684.1_g040.1.br	Ref	Hom	Het	Het	Hom	Hom	Het	Het	Het	Het	Hom	Ref	Hom	Het	Het	Hom	Het	Hom	Hom	Hom	Het
Pav_sc0002684.1	22007	A	G	missense_variant	MODERATE	p.Asn131Asp	Pav_sc0002684.1_g040.1.br	Het	Ref	Het	Het	Ref	Ref	Het	Ref	Het	Het	Ref	Het	Ref	Het	Het	Ref	Het	Ref	Ref	Ref	Het
Pav_sc0002684.1	22168	C	T	synonymous_variant	LOW	p.His184His	Pav_sc0002684.1_g040.1.br	Ref	Ref	Ref	Ref	Ref	Ref	Ref	Ref	Het	Het	Ref	Het	Ref	Ref	Ref	Ref	Het	Ref	Ref	Ref	Het
Pav_sc0002684.1	22205	A	*,G	missense_variant	MODERATE	p.Arg197Gly	Pav_sc0002684.1_g040.1.br	Het	Ref	Het	Ref	Ref	Ref	Het	Ref	Het	Het	Ref	Het	Ref	Het	Het	Ref	Het	Ref	Ref	Ref	Het
Pav_sc0003261.1	48011	G	T	stop_gained	HIGH	p.Glu120*	Pav_sc0003261.1_g170.1.br	Ref	Ref	Ref	Ref	Ref	Ref	Ref	Ref	Ref	Ref	Ref	Ref	Ref	Ref	Ref	Het	Ref	Het	Het	Het	Het
Pav_sc0003261.1	48058	A	T	synonymous_variant	LOW	p.Thr135Thr	Pav_sc0003261.1_g170.1.br	Hom	Het	Het	Het	Ref	Het	Ref	Ref	Ref	Ref	Het	Het	Ref	Het	Het	Ref	Het	Ref	Het	Het	Ref
Pav_sc0003261.1	48187	A	G	synonymous_variant	LOW	p.Arg178Arg	Pav_sc0003261.1_g170.1.br	Ref	Ref	Ref	Ref	Ref	Ref	Ref	Ref	Ref	Ref	Ref	Ref	Ref	Ref	Ref	Ref	Ref	Ref	Ref	Ref	Het
Pav_sc0003261.1	48223	G	A	synonymous_variant	LOW	p.Lys190Lys	Pav_sc0003261.1_g170.1.br	Ref	Ref	Ref	Ref	Ref	Ref	Ref	Ref	Ref	Ref	Ref	Ref	Ref	Ref	Ref	Ref	Ref	Ref	Ref	Ref	Het
Pav_sc0003261.1	48307	C	T	synonymous_variant	LOW	p.Ser218Ser	Pav_sc0003261.1_g170.1.br	Ref	Ref	Ref	Het	Ref	Ref	Ref	Ref	Het	Het	Ref	Ref	Ref	Ref	Ref	Ref	Ref	Ref	Ref	Ref	Ref
Pav_sc0003261.1	48319	G	T	missense_variant	MODERATE	p.Leu222Phe	Pav_sc0003261.1_g170.1.br	Hom	Het	Het	Het	Ref	Het	Ref	Ref	Ref	Ref	Het	Het	Ref	Het	Het	Ref	Het	Ref	Het	Het	Ref
Pav_sc0003261.1	48352	A	G	synonymous_variant	LOW	p.Gly233Gly	Pav_sc0003261.1_g170.1.br	Het	Ref	Ref	Het	Ref	Ref	Ref	Ref	Het	Het	Ref	Ref	Ref	Ref	Het	Ref	Ref	Ref	Ref	Ref	Ref
Pav_sc0003261.1	48469	G	A	synonymous_variant	LOW	p.Glu272Glu	Pav_sc0003261.1_g170.1.br	Ref	Ref	Ref	Ref	Ref	Ref	Ref	Ref	Ref	Ref	Ref	Ref	Ref	Ref	Ref	Ref	Ref	Ref	Ref	Ref	Het
Pav_sc0003261.1	48530	T	C	missense_variant	MODERATE	p.Tyr293His	Pav_sc0003261.1_g170.1.br	Ref	Ref	Ref	Ref	Ref	Ref	Ref	Ref	Ref	Ref	Ref	Ref	Ref	Ref	Ref	Ref	Ref	Ref	Ref	Ref	Het
Pav_sc0003261.1	48557	T	G	missense_variant	MODERATE	p.Tyr302Asp	Pav_sc0003261.1_g170.1.br	Hom	Het	Het	Het	Ref	Het	Ref	Ref	Ref	Ref	Het	Het	Ref	Het	Het	Ref	Het	Ref	Het	Het	Ref
Pav_sc0003261.1	48623	T	A	missense_variant	MODERATE	p.Phe324Ile	Pav_sc0003261.1_g170.1.br	Hom	Hom	Hom	Hom	Hom	Hom	Hom	Hom	Hom	Hom	Hom	Hom	Hom	Hom	Hom	Hom	Hom	Hom	Hom	Hom	Hom
Pav_sc0003261.1	48628	A	G	synonymous_variant	LOW	p.Glu325Glu	Pav_sc0003261.1_g170.1.br	Hom	Hom	Hom	Hom	Hom	Hom	Hom	Hom	Hom	Hom	Hom	Hom	Hom	Hom	Hom	Hom	Hom	Hom	Hom	Hom	Hom
Pav_sc0003261.1	48633	G	A	missense_variant	MODERATE	p.Ser327Asn	Pav_sc0003261.1_g170.1.br	Hom	Hom	Hom	Hom	Hom	Hom	Hom	Hom	Hom	Hom	Hom	Hom	Hom	Hom	Hom	Hom	Hom	Hom	Hom	Hom	Hom
Pav_sc0003261.1	48642	A	C	missense_variant	MODERATE	p.Asp330Ala	Pav_sc0003261.1_g170.1.br	Hom	Hom	Hom	Hom	Hom	Hom	Hom	Hom	Hom	Hom	Hom	Hom	Hom	Hom	Hom	Hom	Hom	Hom	Hom	Hom	Hom
Pav_sc0003261.1	48643	T	A	missense_variant	MODERATE	p.Asp330Glu	Pav_sc0003261.1_g170.1.br	Hom	Hom	Hom	Hom	Hom	Hom	Hom	Hom	Hom	Hom	Hom	Hom	Hom	Hom	Hom	Hom	Hom	Hom	Hom	Hom	Hom
Pav_sc0003261.1	48718	T	C	synonymous_variant	LOW	p.Ile355Ile	Pav_sc0003261.1_g170.1.br	Ref	Ref	Ref	Ref	Ref	Ref	Ref	Ref	Ref	Ref	Ref	Ref	Ref	Ref	Ref	Ref	Ref	Ref	Ref	Ref	Het
Pav_sc0003261.1	48808	T	A	missense_variant	MODERATE	p.Asp385Glu	Pav_sc0003261.1_g170.1.br	Ref	Ref	Ref	Ref	Ref	Ref	Ref	Ref	Ref	Ref	Ref	Ref	Ref	Ref	Ref	Ref	Ref	Ref	Ref	Ref	Het
Pav_sc0003261.1	48833	G	A	missense_variant	MODERATE	p.Val394Ile	Pav_sc0003261.1_g170.1.br	Ref	Ref	Ref	Ref	Ref	Ref	Ref	Ref	Ref	Ref	Ref	Ref	Ref	Ref	Ref	Het	Ref	Het	Het	Het	Ref
Pav_sc0003261.1	48906	C	T	missense_variant	MODERATE	p.Thr418Ile	Pav_sc0003261.1_g170.1.br	Ref	Ref	Ref	Ref	Ref	Ref	Ref	Ref	Ref	Ref	Ref	Ref	Ref	Ref	Ref	Ref	Ref	Ref	Ref	Ref	Het
Pav_sc0003261.1	48943	G	A	synonymous_variant	LOW	p.Ser430Ser	Pav_sc0003261.1_g170.1.br	Ref	Ref	Ref	Ref	Ref	Ref	Ref	Ref	Ref	Ref	Ref	Ref	Ref	Ref	Ref	Het	Ref	Het	Het	Het	Het
Pav_sc0003261.1	48972	T	C	missense_variant	MODERATE	p.Ile440Thr	Pav_sc0003261.1_g170.1.br	Ref	Ref	Ref	Ref	Ref	Ref	Ref	Ref	Ref	Ref	Ref	Ref	Ref	Ref	Ref	Het	Ref	Het	Het	Het	Het
Pav_sc0003261.1	48985	A	C	synonymous_variant	LOW	p.Thr444Thr	Pav_sc0003261.1_g170.1.br	Ref	Ref	Ref	Ref	Ref	Ref	Ref	Ref	Ref	Ref	Ref	Ref	Ref	Ref	Ref	Het	Ref	Het	Het	Het	Het
Pav_sc0003261.1	49010	A	G	missense_variant	MODERATE	p.Thr453Ala	Pav_sc0003261.1_g170.1.br	Hom	Het	Het	Het	Ref	Het	Ref	Ref	Ref	Ref	Het	Het	Ref	Het	Het	Ref	Het	Ref	Het	Het	Ref
Pav_sc0003261.1	49012	T	A	synonymous_variant	LOW	p.Thr453Thr	Pav_sc0003261.1_g170.1.br	Ref	Ref	Ref	Ref	Ref	Ref	Ref	Ref	Ref	Ref	Ref	Ref	Het	Ref	Ref	Ref	Ref	Ref	Ref	Ref	Ref
Pav_sc0003261.1	49070	C	G	missense_variant	MODERATE	p.Leu473Val	Pav_sc0003261.1_g170.1.br	Ref	Het	Het	Het	Hom	Het	Hom	Hom	Hom	Hom	Het	Het	Hom	Het	Het	Hom	Het	Hom	Het	Het	Hom
Pav_sc0003261.1	49164	A	G	missense_variant	MODERATE	p.Lys504Arg	Pav_sc0003261.1_g170.1.br	Hom	Het	Het	Het	Ref	Het	Ref	Ref	Ref	Ref	Het	Het	Ref	Het	Het	Het	Het	Het	Hom	Hom	Het
Pav_sc0003261.1	49219	G	T	missense_variant	MODERATE	p.Leu522Phe	Pav_sc0003261.1_g170.1.br	Hom	Het	Het	Het	Ref	Het	Ref	Ref	Ref	Ref	Het	Het	Ref	Het	Het	Ref	Het	Ref	Het	Het	Ref
Pav_sc0003261.1	49222	C	T	synonymous_variant	LOW	p.Pro523Pro	Pav_sc0003261.1_g170.1.br	Hom	Het	Het	Het	Ref	Het	Ref	Ref	Ref	Ref	Het	Het	Ref	Het	Het	Ref	Het	Ref	Het	Het	Ref
Pav_sc0003261.1	49365	C	T	missense_variant	MODERATE	p.Pro571Leu	Pav_sc0003261.1_g170.1.br	Ref	Ref	Ref	Ref	Ref	Ref	Ref	Ref	Ref	Ref	Ref	Ref	Ref	Ref	Ref	Het	Ref	Het	Het	Het	Ref
Pav_sc0003261.1	49414	T	C	synonymous_variant	LOW	p.Cys587Cys	Pav_sc0003261.1_g170.1.br	Hom	Het	Het	Het	Ref	Het	Ref	Ref	Ref	Ref	Het	Het	Ref	Het	Het	Ref	Het	Ref	Het	Het	Ref
Pav_sc0003261.1	49423	G	A	synonymous_variant	LOW	p.Leu590Leu	Pav_sc0003261.1_g170.1.br	Ref	Ref	Ref	Ref	Ref	Ref	Ref	Ref	Ref	Ref	Ref	Ref	Ref	Ref	Ref	Het	Ref	Het	Het	Het	Het
Pav_sc0003261.1	49586	A	G	missense_variant	MODERATE	p.Lys645Glu	Pav_sc0003261.1_g170.1.br	./.	Ref	Ref	Ref	Ref	Ref	Ref	Ref	Ref	Ref	Ref	Ref	Het	Ref	Ref	Het	Ref	Het	Hom	Hom	Het
Pav_sc0003261.1	49595	A	G	missense_variant	MODERATE	p.Thr648Ala	Pav_sc0003261.1_g170.1.br	./.	Ref	Ref	Ref	Ref	Ref	Ref	Ref	Ref	Ref	Ref	Ref	Het	Ref	Ref	Het	Ref	Het	Hom	Hom	Het
Pav_sc0003333.1	920	G	A	missense_variant	MODERATE	p.His741Tyr	Pav_sc0003333.1_g010.1.br	Ref	Ref	Ref	Ref	Ref	Het	./.	Ref	Ref	Ref	Ref	Ref	Ref	Ref	Ref	Ref	Ref	Ref	Ref	Ref	Het
Pav_sc0003333.1	949	G	A	missense_variant	MODERATE	p.Thr731Met	Pav_sc0003333.1_g010.1.br	Hom	Het	Hom	Hom	Hom	Hom	./.	Hom	Hom	Hom	Het	Hom	Het	Hom	Hom	Het	Het	Het	Het	Het	Het
Pav_sc0003333.1	1033	C	T	missense_variant	MODERATE	p.Arg703Gln	Pav_sc0003333.1_g010.1.br	Hom	Het	Hom	Hom	Hom	Hom	./.	Hom	Hom	Hom	Het	Hom	Het	Hom	Hom	Het	Het	Het	Het	Het	Het
Pav_sc0003333.1	1057	A	T	missense_variant	MODERATE	p.Val695Glu	Pav_sc0003333.1_g010.1.br	Ref	Ref	Ref	Ref	Ref	Ref	./.	Ref	Ref	Ref	Het	Ref	Ref	Ref	Ref	Het	Ref	Het	Het	Het	Het
Pav_sc0003333.1	1093	G	T	missense_variant	MODERATE	p.Ser683Tyr	Pav_sc0003333.1_g010.1.br	Ref	Ref	Ref	Ref	Ref	Ref	./.	Ref	Ref	Ref	Het	Ref	Ref	Ref	./.	Het	Ref	Ref	Het	Ref	Het
Pav_sc0003333.1	1283	C	T	missense_variant	MODERATE	p.Val620Ile	Pav_sc0003333.1_g010.1.br	Ref	Ref	Ref	Ref	Ref	Ref	./.	Ref	Ref	./.	Het	Ref	Ref	Ref	Ref	Het	Ref	Het	Het	Het	Het
Pav_sc0003333.1	1403	T	C	missense_variant	MODERATE	p.Ser580Gly	Pav_sc0003333.1_g010.1.br	./.	Ref	./.	./.	./.	./.	./.	./.	./.	./.	Hom	./.	Ref	./.	./.	Het	Ref	Het	Hom	Hom	Het
Pav_sc0003333.1	1787	G	A	missense_variant	MODERATE	p.Leu452Phe	Pav_sc0003333.1_g010.1.br	Ref	Ref	Ref	Het	Het	Ref	Ref	Ref	Ref	Het	Ref	Het	Ref	Ref	Ref	Ref	Ref	Ref	Ref	Ref	Ref
Pav_sc0003333.1	1795	G	T	missense_variant	MODERATE	p.Pro449His	Pav_sc0003333.1_g010.1.br	Ref	Ref	Ref	Ref	Ref	Ref	Ref	Ref	Ref	Ref	Ref	Ref	Het	Ref	Ref	Ref	Ref	Ref	Ref	Ref	Ref
Pav_sc0003333.1	1796	G	T	missense_variant	MODERATE	p.Pro449Thr	Pav_sc0003333.1_g010.1.br	Ref	Ref	Ref	Het	Het	Ref	Ref	Ref	Ref	Ref	Ref	Ref	Ref	Ref	Ref	Ref	Ref	Ref	Ref	Ref	Ref
Pav_sc0003333.1	1820	A	T	missense_variant	MODERATE	p.Ser441Thr	Pav_sc0003333.1_g010.1.br	Ref	Ref	Ref	Ref	Ref	Ref	Ref	Ref	Ref	Ref	Het	Ref	Ref	Ref	Ref	Het	Ref	Het	Het	Het	Het
Pav_sc0003333.1	1827	A	G	synonymous_variant	LOW	p.Asp438Asp	Pav_sc0003333.1_g010.1.br	Hom	Hom	Hom	Hom	Hom	Hom	Hom	Hom	Hom	Hom	Het	Hom	Hom	Hom	Hom	Het	Hom	Het	Het	Het	Het
Pav_sc0003333.1	1828	T	C	missense_variant	MODERATE	p.Asp438Gly	Pav_sc0003333.1_g010.1.br	Het	Het	Het	Het	Het	Het	Hom	Het	Het	Het	Het	Het	Het	Het	Het	Het	Het	Het	Het	Het	Het
Pav_sc0003333.1	1829	C	G	missense_variant	MODERATE	p.Asp438His	Pav_sc0003333.1_g010.1.br	Ref	Ref	Ref	Ref	Ref	Ref	Ref	Ref	Ref	Ref	Het	Ref	Ref	Ref	Ref	Het	Ref	Het	Het	Het	Het
Pav_sc0003333.1	1833	G	T	synonymous_variant	LOW	p.Ala436Ala	Pav_sc0003333.1_g010.1.br	Het	Ref	Het	Ref	Het	Het	Ref	Het	Het	Het	Ref	Ref	Het	Het	Het	Ref	Ref	Ref	Ref	Het	Ref
Pav_sc0003333.1	1859	G	A	missense_variant	MODERATE	p.Arg428Trp	Pav_sc0003333.1_g010.1.br	Het	Het	Het	Het	Het	Het	Ref	Het	Het	Het	Ref	Het	Het	Het	Hom	Het	Het	Ref	Ref	Het	Het
Pav_sc0003333.1	1869	T	A	synonymous_variant	LOW	p.Thr424Thr	Pav_sc0003333.1_g010.1.br	Het	Ref	Ref	Ref	Ref	Ref	Ref	Ref	Het	Ref	Ref	Het	Het	Ref	Ref	Ref	Het	Ref	Ref	Ref	Ref
Pav_sc0003333.1	2072	A	G	missense_variant	MODERATE	p.Phe357Leu	Pav_sc0003333.1_g010.1.br	Hom	Hom	./.	Hom	Hom	./.	Hom	Hom	Hom	./.	Hom	Hom	Hom	./.	Hom	Hom	Hom	Hom	Hom	Hom	Hom
Pav_sc0003333.1	2076	G	C	missense_variant	MODERATE	p.Ile355Met	Pav_sc0003333.1_g010.1.br	Hom	Ref	./.	./.	Hom	./.	Het	Hom	Hom	./.	Het	Hom	Ref	Hom	./.	Het	Ref	Ref	Ref	Ref	Ref
Pav_sc0003333.1	2106	T	C	synonymous_variant	LOW	p.Thr345Thr	Pav_sc0003333.1_g010.1.br	Hom	Hom	Hom	Hom	Hom	Hom	Hom	Hom	Hom	Hom	Hom	Hom	Hom	Hom	Hom	Hom	Hom	Hom	Hom	Hom	Hom
Pav_sc0003333.1	2112	G	C	synonymous_variant	LOW	p.Gly343Gly	Pav_sc0003333.1_g010.1.br	Het	Ref	Ref	Ref	Ref	Ref	Het	Het	Ref	Ref	Het	Ref	Het	Ref	Ref	Ref	Ref	Het	Het	Het	Ref
Pav_sc0003333.1	2164	T	A	missense_variant	MODERATE	p.His326Leu	Pav_sc0003333.1_g010.1.br	Het	Het	Ref	Het	Ref	Het	Het	Het	Ref	Ref	Het	Ref	Het	Het	Ref	Het	Het	Het	Het	Het	Het
Pav_sc0003333.1	2175	G	C	synonymous_variant	LOW	p.Val322Val	Pav_sc0003333.1_g010.1.br	Hom	Hom	Hom	Hom	Hom	Hom	Hom	Hom	Hom	Hom	Hom	Hom	Hom	Hom	Hom	Hom	Hom	Hom	Hom	Hom	Hom
Pav_sc0003333.1	2219	T	G	missense_variant	MODERATE	p.Lys308Gln	Pav_sc0003333.1_g010.1.br	Ref	Ref	Ref	Ref	Ref	Ref	Ref	Ref	Ref	Ref	Het	Ref	Ref	Ref	Ref	Het	Ref	Het	Het	Het	Het
Pav_sc0003333.1	2421	T	C	synonymous_variant	LOW	p.Pro240Pro	Pav_sc0003333.1_g010.1.br	Ref	Ref	Ref	Ref	Ref	Ref	Ref	Ref	./.	./.	Ref	./.	Ref	Ref	./.	Ref	Ref	Het	Ref	Ref	Het
Pav_sc0003333.1	2460	T	C	synonymous_variant	LOW	p.Ser227Ser	Pav_sc0003333.1_g010.1.br	Ref	Ref	Ref	Ref	Ref	Ref	Hom	Ref	./.	Ref	Het	./.	Het	Ref	./.	Ref	Het	Het	Het	Het	Het
Pav_sc0003333.1	2508	T	C	synonymous_variant	LOW	p.Pro211Pro	Pav_sc0003333.1_g010.1.br	Hom	Het	Hom	./.	./.	Hom	Hom	Hom	Hom	Hom	Het	Hom	Het	Hom	./.	Het	Het	Ref	Het	Het	Ref
Pav_sc0003333.1	2548	G	A	missense_variant	MODERATE	p.Ser198Phe	Pav_sc0003333.1_g010.1.br	Ref	Ref	Ref	Ref	./.	Ref	Ref	./.	Ref	Ref	Het	Ref	Ref	Ref	Ref	Het	Ref	Het	Het	Het	Het
Pav_sc0003333.1	2720	C	A	missense_variant	MODERATE	p.Asp141Tyr	Pav_sc0003333.1_g010.1.br	./.	Hom	./.	./.	./.	./.	Ref	./.	./.	./.	Hom	./.	Hom	./.	./.	Hom	Hom	Hom	Hom	Hom	Hom
Pav_sc0003333.1	2746	A	G	missense_variant	MODERATE	p.Val132Ala	Pav_sc0003333.1_g010.1.br	Het	Het	Het	Het	Het	Het	Het	Het	Het	Ref	Ref	Het	Ref	Het	Ref	Het	Het	Het	Het	Ref	Ref
Pav_sc0003333.1	2762	C	T	missense_variant	MODERATE	p.Ala127Thr	Pav_sc0003333.1_g010.1.br	Ref	Ref	Ref	Ref	Ref	Ref	Ref	Ref	Ref	Ref	Ref	Ref	Ref	Ref	Ref	Het	Ref	Ref	Ref	Ref	Ref
Pav_sc0003333.1	2766	G	A	synonymous_variant	LOW	p.His125His	Pav_sc0003333.1_g010.1.br	Ref	Ref	Ref	Ref	Ref	Ref	Ref	Ref	Ref	Ref	Ref	Ref	Ref	Ref	Ref	Het	Ref	Ref	Ref	Ref	Ref
Pav_sc0003333.1	2775	T	C	synonymous_variant	LOW	p.Lys122Lys	Pav_sc0003333.1_g010.1.br	Ref	Het	Ref	Ref	Ref	Ref	Ref	Het	Ref	Ref	Ref	Ref	Ref	Ref	Ref	Ref	Ref	Ref	Ref	Ref	Het
Pav_sc0003823.1	58616	T	C	missense_variant	MODERATE	p.Lys97Glu	Pav_sc0003823.1_g130.1.br	Hom	Het	Het	Hom	Het	Hom	Ref	Ref	Hom	Hom	Het	Het	Hom	Het	Hom	Ref	Het	Ref	Het	Het	Ref
Pav_sc0003823.1	58665	T	C	synonymous_variant	LOW	p.Ser80Ser	Pav_sc0003823.1_g130.1.br	Ref	Het	Ref	Ref	Het	Ref	Ref	Ref	Het	Het	Het	Ref	Hom	Ref	Het	Ref	Ref	Ref	Het	Ref	Ref
Pav_sc0003823.1	58900	G	C	missense_variant	MODERATE	p.Thr2Ser	Pav_sc0003823.1_g130.1.br	Het	Ref	Ref	Het	Ref	Het	Ref	Ref	Het	Het	Ref	Ref	Het	Ref	Het	Het	Het	Het	Het	Ref	Ref
Pav_sc0003823.1	58980	G	A	missense_variant	MODERATE	p.Thr674Met	Pav_sc0003823.1_g140.1.br	Ref	Ref	Ref	Ref	Het	Ref	Ref	Ref	Het	Het	Ref	Ref	Ref	Ref	Ref	Ref	Ref	Ref	Ref	Ref	Ref
Pav_sc0003823.1	59065	G	A	missense_variant	MODERATE	p.Leu646Phe	Pav_sc0003823.1_g140.1.br	Ref	Ref	Ref	Ref	Het	Ref	Ref	Ref	Het	Het	Ref	Ref	Ref	Ref	Ref	Ref	Ref	Ref	Ref	Ref	Ref
Pav_sc0003823.1	59694	T	A	missense_variant	MODERATE	p.Asn436Ile	Pav_sc0003823.1_g140.1.br	Ref	Ref	Ref	Ref	Het	Ref	Ref	Ref	Het	Het	Ref	Ref	Ref	Ref	Ref	Ref	Ref	Ref	Ref	Ref	Ref
Pav_sc0003823.1	59716	T	G	missense_variant	MODERATE	p.Lys429Gln	Pav_sc0003823.1_g140.1.br	Het	Het	Ref	Het	Ref	Het	Ref	Ref	Het	Het	Het	Ref	Hom	Ref	Hom	Het	Het	Het	Hom	Ref	Ref
Pav_sc0003823.1	59717	T	A	synonymous_variant	LOW	p.Thr428Thr	Pav_sc0003823.1_g140.1.br	Het	Het	Ref	Het	Ref	Het	Ref	Ref	Het	Het	Het	Ref	Hom	Ref	Hom	Het	Het	Het	Hom	Ref	Ref
Pav_sc0003823.1	59773	T	C	missense_variant	MODERATE	p.Lys410Glu	Pav_sc0003823.1_g140.1.br	Het	Ref	Het	Het	Het	Het	Ref	Ref	Het	Het	Ref	Het	Ref	Het	Ref	Ref	Het	Ref	Ref	Het	Ref
Pav_sc0003823.1	59821	C	T	missense_variant	MODERATE	p.Glu394Lys	Pav_sc0003823.1_g140.1.br	Ref	Ref	Ref	Ref	Ref	Ref	Ref	Ref	Ref	Ref	Ref	Ref	Het	Ref	Ref	Ref	Ref	Ref	Ref	Ref	Ref
Pav_sc0003823.1	59848	T	C	missense_variant	MODERATE	p.Arg385Gly	Pav_sc0003823.1_g140.1.br	Het	Ref	Het	Het	Ref	Het	Ref	Ref	Ref	Ref	Ref	Het	Ref	Het	Ref	Ref	Het	Ref	Ref	Het	Ref
Pav_sc0003823.1	59983	G	C	missense_variant	MODERATE	p.Arg340Gly	Pav_sc0003823.1_g140.1.br	Ref	Het	Ref	Ref	Het	Ref	Ref	Ref	Het	Het	Het	Ref	Het	Ref	Het	Ref	Ref	Ref	Het	Ref	Ref
Pav_sc0003823.1	59997	T	C	missense_variant	MODERATE	p.Tyr335Cys	Pav_sc0003823.1_g140.1.br	Het	Ref	Ref	Het	Ref	Het	Ref	Ref	Het	Het	Ref	Ref	Het	Ref	Het	Het	Het	Het	Het	Ref	Ref
Pav_sc0003823.1	60344	G	C	synonymous_variant	LOW	p.Ala219Ala	Pav_sc0003823.1_g140.1.br	Ref	Het	Ref	Ref	Ref	Ref	Ref	Ref	Ref	Ref	Het	Ref	Het	Ref	Het	Ref	Ref	Ref	Het	Ref	Ref
Pav_sc0003823.1	60365	A	G	synonymous_variant	LOW	p.Gly212Gly	Pav_sc0003823.1_g140.1.br	Ref	Het	Ref	Ref	Ref	Ref	Ref	Ref	Ref	Ref	Het	Ref	Het	Ref	Het	Ref	Ref	Ref	Het	Ref	Ref
Pav_sc0003823.1	60414	T	C	missense_variant	MODERATE	p.Asn196Ser	Pav_sc0003823.1_g140.1.br	Ref	Het	Ref	Ref	Ref	Ref	Ref	Ref	Ref	Ref	Het	Ref	Het	Ref	Het	Ref	Ref	Ref	Het	Ref	Ref
Pav_sc0003823.1	60420	T	A	missense_variant	MODERATE	p.Asn194Ile	Pav_sc0003823.1_g140.1.br	Het	Ref	Ref	Het	Ref	Het	Ref	Ref	Het	Het	Ref	Ref	Het	Ref	Het	Het	Het	Het	Het	Ref	Ref
Pav_sc0003823.1	60570	T	C	missense_variant	MODERATE	p.His144Arg	Pav_sc0003823.1_g140.1.br	Het	Ref	Ref	Het	Ref	Het	Ref	Ref	Het	Het	Ref	Ref	Het	Ref	Het	Hom	Het	Het	Het	Ref	Ref
Pav_sc0003823.1	60689	G	C	synonymous_variant	LOW	p.Ser104Ser	Pav_sc0004204.1_g140.1.br	Hom	Het	Hom	Hom	Hom	Hom	Hom	Hom	Hom	Hom	Het	Hom	Het	Hom	Het	Hom	Hom	Hom	Het	Hom	Hom
Pav_sc0004204.1	75384	G	A	intron_variant	MODIFIER		Pav_sc0004204.1_g140.1.br	Het	Het	Ref	Ref	Ref	Ref	Ref	Ref	Ref	Ref	Het	Ref	Het	Ref	Ref	Het	Ref	Het	Het	Het	Het
Pav_sc0004204.1	75437	C	T	intron_variant	MODIFIER		Pav_sc0004204.1_g140.1.br	Ref	Ref	Ref	Ref	Ref	Het	Het	Ref	Ref	Het	Ref	Ref	Ref	Het	Ref	Ref	Ref	Ref	Ref	Ref	Ref
Pav_sc0004204.1	75488	C	T	intron_variant	MODIFIER		Pav_sc0004383.1_g140.1.br	Ref	Ref	Ref	Ref	Ref	Ref	Ref	Het	Ref	Ref	Ref	Ref	Ref	Ref	Ref	Het	Hom	Het	Ref	Ref	Het
Pav_sc0004383.1	98072	A	G	synonymous_variant	LOW	p.Cys571Cys	Pav_sc0004383.1_g140.1.br	Ref	Ref	Ref	Ref	Ref	Ref	Het	Ref	Ref	Ref	Ref	Ref	Ref	Ref	Ref	Ref	Ref	Ref	Ref	Ref	Ref
Pav_sc0004383.1	98126	G	A	synonymous_variant	LOW	p.Cys553Cys	Pav_sc0004383.1_g140.1.br	Ref	Ref	Ref	Ref	Ref	Ref	Het	Ref	Ref	Ref	Ref	Ref	Ref	Ref	Ref	Ref	Ref	Ref	Ref	Ref	Ref
Pav_sc0004383.1	98143	T	A	stop_gained	HIGH	p.Lys548*	Pav_sc0004383.1_g140.1.br	Ref	Ref	Ref	Ref	Ref	Ref	Het	Ref	Ref	Ref	Ref	Ref	Ref	Ref	Ref	Ref	Ref	Ref	Ref	Ref	Ref
Pav_sc0004383.1	99267	C	T	synonymous_variant	LOW	p.Lys197Lys	Pav_sc0004383.1_g140.1.br	Het	Ref	Ref	Ref	Ref	Ref	Ref	Ref	Ref	Ref	Ref	Het	Ref	Het	Ref	Ref	Ref	Ref	Ref	Ref	Ref
Pav_sc0004383.1	99274	C	G	missense_variant	MODERATE	p.Arg195Pro	Pav_sc0004383.1_g140.1.br	Het	Ref	Ref	Ref	Ref	Ref	Ref	Ref	Ref	Ref	Ref	Het	Ref	Het	Ref	Ref	Ref	Ref	Ref	Ref	Ref
Pav_sc0004383.1	99328	G	C	missense_variant	MODERATE	p.Pro177Arg	Pav_sc0004383.1_g140.1.br	Het	Ref	Ref	Het	Ref	Ref	Ref	Ref	Ref	Het	Ref	Het	Ref	Het	Ref	Ref	Ref	Ref	Ref	Ref	Het
Pav_sc0004383.1	99353	A	G,T	missense_variant	MODERATE	p.Phe169Leu_lle	Pav_sc0004383.1_g140.1.br	Het	Ref	Ref	Ref	Ref	Ref	Ref	Ref	Het	Het	Ref	Het	Ref	Het	Ref	Ref	Het	Ref	Ref	Ref	Het
Pav_sc0004383.1	99356	A	T	missense_variant	MODERATE	p.Leu168Met	Pav_sc0004383.1_g140.1.br	Het	Ref	Ref	Ref	Ref	Ref	Ref	Ref	Ref	Het	Ref	Het	Ref	Het	Ref	Ref	Ref	Ref	Ref	Ref	Het
Pav_sc0004383.1	99363	A	G	synonymous_variant	LOW	p.Ser165Ser	Pav_sc0004383.1_g140.1.br	Het	Ref	Ref	Ref	Ref	Ref	Ref	Ref	Ref	Het	Ref	Het	Ref	Ref	Ref	Ref	Ref	Ref	Ref	Ref	Het
Pav_sc0004383.1	99372	T	A,G	synonymous_variant	LOW	p.Pro162Pro	Pav_sc0004383.1_g140.1.br	Het	Ref	Ref	Ref	Ref	Ref	Ref	Ref	Het	Het	Ref	Het	Ref	Ref	Ref	Ref	Het	Ref	Ref	Ref	Het
Pav_sc0004383.1	99382	A	G	missense_variant	MODERATE	p.Leu159Ser	Pav_sc0004383.1_g140.1.br	Het	Ref	Ref	Ref	Ref	Ref	Ref	Ref	Ref	Het	Ref	Het	Ref	Ref	Ref	Ref	Ref	Ref	Ref	Ref	Het
Pav_sc0004383.1	99399	C	A	missense_variant	MODERATE	p.Gln153His	Pav_sc0004383.1_g140.1.br	Het	Het	Het	Het	Het	Het	Het	Het	Het	Het	Het	Het	Het	Het	Het	Het	Het	Het	Het	Het	Het
Pav_sc0004383.1	99413	G	A	missense_variant	MODERATE	p.Arg149Cys	Pav_sc0004383.1_g140.1.br	Ref	Ref	Ref	Ref	Ref	Ref	Ref	Ref	Het	Het	Ref	Het	Ref	Ref	Ref	Ref	Het	Ref	Ref	Ref	Het
Pav_sc0004383.1	100786	C	G	missense_variant	MODERATE	p.Glu203Asp	Pav_sc0004383.1_g150.1.br	Ref	Ref	Ref	Ref	Ref	Ref	Ref	Ref	Het	Het	Ref	Het	Ref	Ref	Ref	Ref	Het	Ref	Ref	Ref	Het
Pav_sc0004383.1	100804	G	A	synonymous_variant	LOW	p.Leu197Leu	Pav_sc0004383.1_g150.1.br	Ref	Ref	Ref	Ref	Ref	Ref	Ref	Ref	Het	Het	Ref	Het	Ref	Ref	Ref	Ref	Het	Ref	Ref	Ref	Het
Pav_sc0004383.1	100816	C	T	synonymous_variant	LOW	p.Ala193Ala	Pav_sc0004383.1_g150.1.br	Ref	Ref	Ref	Ref	Ref	Ref	Ref	Ref	Het	Het	Ref	Het	Ref	Ref	Ref	Ref	Het	Ref	Ref	Ref	Het
Pav_sc0004383.1	101149	A	T	missense_variant	MODERATE	p.Asn82Lys	Pav_sc0004383.1_g150.1.br	Hom	./.	Hom	Hom	./.	./.	Hom	./.	./.	./.	./.	Hom	./.	Hom	./.	./.	./.	./.	./.	./.	./.
Pav_sc0004383.1	101155	G	A	synonymous_variant	LOW	p.Phe80Phe	Pav_sc0004383.1_g150.1.br	Hom	./.	Het	Het	./.	./.	Het	./.	./.	./.	./.	Het	./.	Het	./.	./.	./.	./.	./.	./.	./.
Pav_sc0004383.1	101160	C	T	missense_variant	MODERATE	p.Ala79Thr	Pav_sc0004383.1_g150.1.br	Ref	./.	Het	Het	./.	./.	Het	./.	Ref	./.	./.	Het	./.	Ref	./.	./.	./.	./.	./.	./.	./.
Pav_sc0005121.1	1859	T	C	missense_variant	MODERATE	p.Asn178Asp	Pav_sc0005121.1_g020.1.br	Hom	./.	Hom	Het	Het	Hom	Hom	Hom	Het	Het	./.	Het	Hom	Hom	Het	./.	./.	./.	./.	Hom	./.
Pav_sc0005121.1	2239	T	C	missense_variant	MODERATE	p.Asn51Ser	Pav_sc0005121.1_g020.1.br	Hom	./.	Hom	Het	Het	Hom	Hom	Hom	Het	Het	./.	Het	Hom	Hom	Het	./.	./.	./.	./.	Hom	Hom
Pav_sc0005121.1	2240	T	G	missense_variant	MODERATE	p.Asn51His	Pav_sc0005121.1_g020.1.br	Hom	./.	Hom	Het	Het	Hom	Hom	Hom	Het	Het	./.	Het	Hom	Hom	Het	./.	./.	./.	./.	Hom	Hom
Pav_sc0005121.1	2420	C	A	intron_variant	MODIFIER		Pav_sc0005121.1_g020.1.br	Ref	Ref	Ref	Ref	Ref	Ref	Ref	Ref	Ref	Ref	Ref	Ref	Ref	Ref	Ref	Het	Ref	Ref	Ref	Ref	Ref
Pav_sc0005121.1	2422	C	T	intron_variant	MODIFIER		Pav_sc0005121.1_g020.1.br	Ref	Ref	Ref	Ref	Ref	Ref	Ref	Ref	Ref	Ref	Ref	Ref	Ref	Ref	Ref	Het	Ref	Ref	Ref	Ref	Ref
Pav_sc0005121.1	2442	C	A	intron_variant	MODIFIER		Pav_sc0005121.1_g020.1.br	Ref	Ref	Ref	Ref	Ref	Ref	Ref	Ref	Ref	Ref	Ref	Ref	Ref	Ref	Ref	Het	Ref	Ref	Ref	Ref	Ref
Pav_sc0005121.1	2446	C	T	intron_variant	MODIFIER		Pav_sc0005121.1_g020.1.br	Het	Ref	Het	Het	Ref	Het	Ref	Het	Ref	Ref	Ref	Het	Ref	Het	Ref	Ref	Ref	Ref	Ref	Ref	Ref
Pav_sc0005121.1	2447	G	A	intron_variant	MODIFIER		Pav_sc0005121.1_g020.1.br	Ref	Ref	Ref	Ref	Ref	Ref	Ref	Ref	Ref	Ref	Ref	Ref	Ref	Ref	Ref	Het	Ref	Ref	Ref	Ref	Ref
Pav_sc0005121.1	2450	G	A	intron_variant	MODIFIER		Pav_sc0005121.1_g020.1.br	Ref	Ref	Ref	Ref	Ref	Ref	Ref	Ref	Ref	Ref	Ref	Ref	Ref	Ref	Ref	Het	Ref	Ref	Ref	Ref	Ref
Pav_sc0005121.1	2458	A	G	splice_region_variant&intron_variant	LOW		Pav_sc0005121.1_g020.1.br	Ref	Ref	Ref	Ref	Ref	Ref	Ref	Ref	Ref	Ref	Ref	Ref	Ref	Ref	Ref	Het	Ref	Ref	Ref	Ref	./.
Pav_sc0005121.1	2746	T	C	missense_variant	MODERATE	p.Thr145Ala	Pav_sc0005121.1_g030.1.br	Het	./.	Het	Het	Ref	Het	Ref	Het	Ref	Ref	./.	Het	Ref	Het	Ref	./.	./.	./.	./.	Ref	./.
Pav_sc0005121.1	2817	C	T	missense_variant	MODERATE	p.Arg121Gln	Pav_sc0005121.1_g030.1.br	Het	./.	Het	Ref	Het	Het	Ref	Het	Het	Het	./.	Ref	Het	Het	Het	Ref	Ref	Ref	./.	Hom	Ref
Pav_sc0005121.1	3411	G	T	missense_variant	MODERATE	p.Pro426Thr	Pav_sc0005121.1_g040.1.br	Ref	Het	Ref	Ref	Ref	Ref	Ref	Ref	Ref	Ref	Het	Ref	Ref	Ref	Ref	Het	Het	Het	Het	Ref	Het
Pav_sc0005121.1	3680	C	T	missense_variant&splice_region_variant	MODERATE	p.Cys336Tyr	Pav_sc0005121.1_g040.1.br	Ref	./.	Ref	Ref	Ref	Ref	Hom	Ref	Ref	Ref	./.	Ref	Ref	Ref	Ref	./.	./.	./.	./.	Ref	./.
Pav_sc0005121.1	3817	G	A	intron_variant	MODIFIER		Pav_sc0005121.1_g040.1.br	Ref	Hom	Ref	Ref	Ref	Ref	Ref	Ref	Ref	Ref	./.	Ref	Ref	Ref	Ref	Hom	./.	./.	./.	Ref	Hom
Pav_sc0005121.1	3821	A	T	intron_variant	MODIFIER		Pav_sc0005121.1_g040.1.br	Ref	Hom	Ref	Ref	Ref	Ref	Ref	Ref	Ref	Ref	./.	Ref	Ref	Ref	Ref	Hom	./.	./.	./.	Ref	Hom
Pav_sc0005121.1	3824	G	A	intron_variant	MODIFIER		Pav_sc0005121.1_g040.1.br	Ref	./.	Ref	Ref	Ref	Ref	Ref	Ref	Ref	Ref	./.	Ref	Ref	Ref	Ref	Hom	./.	./.	./.	Ref	Hom
Pav_sc0005121.1	4087	T	G	intron_variant	MODIFIER		Pav_sc0005121.1_g040.1.br	Ref	./.	Ref	Ref	Ref	Ref	Ref	Ref	Ref	Ref	./.	Ref	Ref	Ref	Ref	Hom	Hom	./.	Ref	Het	./.
Pav_sc0005121.1	4135	A	G	missense_variant	MODERATE	p.Cys331Arg	Pav_sc0005121.1_g040.1.br	Ref	./.	Ref	Ref	Ref	Ref	Ref	Ref	Ref	Ref	./.	Ref	Ref	Ref	Ref	Hom	Hom	./.	./.	Het	./.
Pav_sc0005121.1	4145	T	C	synonymous_variant	LOW	p.Lys327Lys	Pav_sc0005121.1_g040.1.br	Ref	./.	Ref	Ref	Ref	Ref	Ref	Ref	Ref	Ref	./.	Ref	Ref	Ref	Ref	Hom	Hom	./.	./.	Ref	./.
Pav_sc0005121.1	4262	G	A	synonymous_variant	LOW	p.Asp288Asp	Pav_sc0005121.1_g040.1.br	Ref	Het	Ref	Ref	Ref	Ref	Het	Het	Ref	Ref	Ref	Ref	Ref	Ref	Ref	Het	Het	Het	Ref	Ref	Het
Pav_sc0005121.1	4303	C	T	missense_variant	MODERATE	p.Asp275Asn	Pav_sc0005121.1_g040.1.br	Ref	Het	Ref	Ref	Ref	Ref	Het	Het	Ref	Ref	Ref	Ref	Ref	Ref	Ref	Het	Het	Het	Ref	Ref	Ref
Pav_sc0005121.1	4427	G	A	synonymous_variant	LOW	p.Phe233Phe	Pav_sc0005121.1_g040.1.br	Ref	Het	Ref	Ref	Ref	Ref	Ref	Ref	Ref	Ref	Ref	Ref	Ref	Ref	Ref	Het	Het	Het	Ref	Ref	Ref
Pav_sc0005121.1	4430	C	T	synonymous_variant	LOW	p.Thr232Thr	Pav_sc0005121.1_g040.1.br	Ref	Ref	Ref	Ref	Ref	Ref	Het	Ref	Ref	Ref	Ref	Ref	Ref	Ref	Ref	Ref	Ref	Ref	Ref	Ref	Ref
Pav_sc0005121.1	4448	T	C	stop_lost	HIGH	p.Ter226Trpext*?	Pav_sc0005121.1_g040.1.br	Ref	Het	Ref	Ref	Ref	Ref	Ref	Ref	Ref	Ref	Ref	Ref	Ref	Ref	Ref	Het	Het	Het	Ref	Ref	Ref
Pav_sc0005121.1	4552	G	A	missense_variant	MODERATE	p.Arg192Trp	Pav_sc0005121.1_g040.1.br	Ref	./.	Ref	Ref	Ref	Ref	Het	Ref	Ref	Ref	Hom	Ref	Ref	Ref	Ref	./.	Hom	Hom	Hom	Het	Hom
Pav_sc0005121.1	4553	G	A	synonymous_variant	LOW	p.Gly191Gly	Pav_sc0005121.1_g040.1.br	Ref	./.	Ref	Ref	Ref	Ref	Het	Ref	Ref	Ref	Hom	Ref	Ref	Ref	Ref	./.	Hom	Hom	Hom	Het	Hom
Pav_sc0005121.1	5212	G	A	missense_variant	MODERATE	p.Ser50Leu	Pav_sc0005121.1_g040.1.br	Ref	./.	Ref	Ref	Ref	Ref	Hom	Ref	Ref	Ref	./.	Ref	Ref	Ref	Ref	./.	./.	./.	./.	Ref	./.
Pav_sc0005393.1	528	T	C	missense_variant	MODERATE	p.Ile78Val	Pav_sc0005393.1_g010.1.br	Het	Ref	Het	Ref	Het	Het	Ref	Het	Ref	Ref	Ref	Ref	Het	Het	Het	Ref	Het	Het	Ref	Ref	Ref
Pav_sc0005393.1	546	T	C	missense_variant	MODERATE	p.Thr72Ala	Pav_sc0005393.1_g010.1.br	Het	Ref	Het	Ref	Het	Het	Ref	Het	Ref	Ref	Ref	Het	Ref	Het	Het	Ref	Het	Het	Ref	Ref	Ref
Pav_sc0005393.1	547	C	T	synonymous_variant	LOW	p.Leu71Leu	Pav_sc0005393.1_g010.1.br	Het	Ref	Het	Ref	Het	Het	Ref	Het	Ref	Ref	Ref	Het	Ref	Het	Het	Ref	Het	Het	Ref	Ref	Ref
Pav_sc0005393.1	590	T	C	missense_variant	MODERATE	p.His57Arg	Pav_sc0005393.1_g010.1.br	Het	Hom	Het	Het	Het	Het	Het	Het	Het	Het	Het	Het	Het	Het	Het	Het	Het	Het	Het	Het	Het
Pav_sc0005393.1	607	G	A	synonymous_variant	LOW	p.Asp51Asp	Pav_sc0005393.1_g010.1.br	Het	Ref	Ref	Het	Het	Ref	Ref	Het	Het	Het	Ref	Het	Ref	Ref	Het	Ref	Ref	Ref	Ref	Het	Ref
Pav_sc0005393.1	616	C	T	synonymous_variant	LOW	p.Ala48Ala	Pav_sc0005393.1_g010.1.br	Het	Ref	Het	Het	Het	Het	Het	Het	Het	Het	Het	Het	Het	Het	Het	Het	Ref	Het	Het	Het	Het
Pav_sc0005393.1	703	G	A	synonymous_variant	LOW	p.Leu19Leu	Pav_sc0005393.1_g010.1.br	Ref	Ref	Ref	Ref	Ref	Ref	Ref	Ref	Ref	Ref	Ref	Ref	Ref	Ref	Ref	Ref	Ref	Het	Ref	Ref	Ref
Pav_sc0005463.1	1540	C	G	missense_variant	MODERATE	p.Arg628Ser	Pav_sc0005463.1_g010.1.br	Ref	Hom	Ref	Ref	Hom	Hom	Het	Het	Ref	Ref	./.	Ref	Hom	Het	Ref	./.	Ref	./.	./.	Hom	Ref
Pav_sc0005463.1	1546	A	C	synonymous_variant	LOW	p.Ser626Ser	Pav_sc0005463.1_g010.1.br	Het	Ref	Het	Het	Ref	Ref	Het	Ref	Ref	Ref	Ref	Het	Ref	Het	Ref	Het	Ref	./.	./.	Ref	Ref
Pav_sc0005463.1	1547	G	T	missense_variant	MODERATE	p.Ser626Tyr	Pav_sc0005463.1_g010.1.br	Het	Ref	Het	Het	Ref	Ref	Het	Ref	Ref	Ref	Ref	Het	Ref	Het	Ref	Het	Ref	./.	./.	Ref	Ref
Pav_sc0005463.1	1569	T	C	missense_variant	MODERATE	p.Lys619Glu	Pav_sc0005463.1_g010.1.br	Het	Ref	Het	Het	Ref	Ref	Het	Ref	Ref	Ref	Ref	Het	Ref	Het	Ref	Ref	Ref	./.	./.	Ref	Ref
Pav_sc0005463.1	1570	G	C	stop_gained	HIGH	p.Tyr618*	Pav_sc0005463.1_g010.1.br	Het	Ref	Het	Het	Ref	Ref	Het	Ref	Ref	Ref	Ref	Het	Ref	Het	Ref	Ref	Ref	./.	./.	Ref	Ref
Pav_sc0005463.1	1587	C	T	missense_variant	MODERATE	p.Glu613Lys	Pav_sc0005463.1_g010.1.br	Het	Hom	Het	Het	Hom	Hom	Het	Het	Ref	Ref	Hom	Het	Hom	Het	Ref	Het	Ref	./.	./.	Hom	Het
Pav_sc0005463.1	1589	C	T	missense_variant	MODERATE	p.Cys612Tyr	Pav_sc0005463.1_g010.1.br	Ref	Ref	Ref	Ref	Ref	Ref	Ref	Ref	Het	Ref	Ref	Ref	Ref	Ref	Ref	Ref	Ref	./.	./.	Ref	Ref
Pav_sc0005463.1	1590	A	G	missense_variant	MODERATE	p.Cys612Arg	Pav_sc0005463.1_g010.1.br	Hom	Hom	Hom	Hom	Hom	Hom	Hom	Hom	Hom	Hom	Hom	Hom	Hom	Hom	Hom	Hom	Hom	./.	./.	Hom	Hom
Pav_sc0005463.1	1601	A	G	missense_variant	MODERATE	p.Val608Ala	Pav_sc0005463.1_g010.1.br	Ref	Hom	Ref	Ref	Hom	Hom	Het	Het	Het	Ref	Hom	Ref	Hom	Ref	Ref	Het	Het	Hom	./.	Hom	Het
Pav_sc0005463.1	1619	C	T	missense_variant	MODERATE	p.Gly602Asp	Pav_sc0005463.1_g010.1.br	Het	Ref	Het	Het	Ref	Ref	Het	Ref	Ref	Ref	Ref	Het	Ref	Het	Ref	Ref	Ref	Ref	Ref	Ref	Ref
Pav_sc0005463.1	1648	G	C	missense_variant	MODERATE	p.Ile592Met	Pav_sc0005463.1_g010.1.br	Het	Hom	Het	Het	Hom	Hom	Het	Het	Het	Ref	./.	Het	Hom	Het	Ref	Hom	Ref	Hom	Hom	Hom	Ref
Pav_sc0005463.1	1649	A	G	missense_variant	MODERATE	p.Ile592Thr	Pav_sc0005463.1_g010.1.br	Ref	Hom	Ref	Het	Hom	Hom	Ref	Het	Ref	Ref	./.	Ref	Hom	Ref	Ref	Hom	Ref	Hom	Hom	./.	Ref
Pav_sc0005463.1	1651	C	T	synonymous_variant	LOW	p.Pro591Pro	Pav_sc0005463.1_g010.1.br	Ref	Hom	Ref	Het	Hom	Hom	Ref	Het	Ref	Ref	./.	Ref	Hom	Ref	Ref	Hom	Ref	Hom	Hom	./.	Ref
Pav_sc0005463.1	1664	A	T	stop_gained	HIGH	p.Leu587*	Pav_sc0005463.1_g010.1.br	Ref	Hom	Ref	Ref	Hom	Hom	Ref	Ref	Ref	Ref	./.	Ref	Hom	Ref	Ref	Hom	Ref	Hom	Hom	./.	Ref
Pav_sc0005463.1	1674	T	C	missense_variant	MODERATE	p.Thr584Ala	Pav_sc0005463.1_g010.1.br	Het	Ref	Het	Het	Ref	Ref	Het	Ref	Ref	Ref	./.	Het	Ref	Het	Ref	Ref	Ref	Ref	Ref	./.	Ref
Pav_sc0005463.1	1697	A	G	missense_variant	MODERATE	p.Leu576Pro	Pav_sc0005463.1_g010.1.br	Ref	Hom	Ref	Ref	Hom	Hom	Ref	Ref	Ref	Ref	./.	Ref	Hom	Ref	Ref	Het	Ref	Hom	Hom	./.	Ref
Pav_sc0005463.1	1702	A	G	synonymous_variant	LOW	p.His574His	Pav_sc0005463.1_g010.1.br	Het	Ref	Het	Het	Ref	Ref	Het	Ref	Ref	Ref	./.	Het	Ref	Het	Ref	Ref	Ref	./.	Ref	./.	Ref
Pav_sc0005463.1	1755	T	G	missense_variant	MODERATE	p.Lys557Gln	Pav_sc0005463.1_g010.1.br	Het	./.	Het	Het	./.	./.	Het	Ref	Ref	Ref	./.	Het	./.	Het	Ref	Ref	Ref	./.	./.	./.	Ref
Pav_sc0005463.1	2372	A	T	missense_variant	MODERATE	p.Val351Glu	Pav_sc0005463.1_g010.1.br	Het	Ref	Het	Het	Ref	Ref	Het	Ref	Ref	Ref	Ref	Het	Ref	Het	Ref	Ref	Ref	Ref	Ref	Ref	Ref
Pav_sc0005463.1	2393	G	A	missense_variant	MODERATE	p.Pro344Leu	Pav_sc0005463.1_g010.1.br	Het	Ref	Het	Het	Ref	Ref	Het	Ref	Ref	Ref	Ref	Het	Ref	Het	Ref	Ref	Ref	Ref	Ref	Ref	Ref
Pav_sc0005463.1	2467	T	C	synonymous_variant	LOW	p.Lys319Lys	Pav_sc0005463.1_g010.1.br	Ref	Hom	Het	Het	Hom	Hom	Ref	Het	Het	Het	Hom	Ref	Hom	Het	Het	Hom	Het	Hom	Hom	Hom	Het
Pav_sc0005463.1	2603	A	G	missense_variant	MODERATE	p.Leu274Ser	Pav_sc0005463.1_g010.1.br	Het	./.	Het	Het	Ref	./.	Het	Ref	Hom	Hom	./.	Het	./.	Het	Hom	./.	Hom	./.	./.	./.	Hom
Pav_sc0005463.1	2623	A	G	synonymous_variant	LOW	p.Gly267Gly	Pav_sc0005463.1_g010.1.br	Het	./.	Het	Het	Ref	./.	Het	Ref	Hom	Hom	./.	Het	./.	Het	Hom	./.	Hom	./.	./.	./.	Hom
Pav_sc0005463.1	2680	T	C	synonymous_variant	LOW	p.Glu248Glu	Pav_sc0005463.1_g010.1.br	Het	./.	Het	Het	Ref	./.	Het	Ref	Ref	Ref	./.	Het	./.	Het	Ref	./.	Ref	./.	./.	./.	Ref
Pav_sc0005463.1	2697	G	C	missense_variant	MODERATE	p.Gln243Glu	Pav_sc0005463.1_g010.1.br	Het	./.	Het	Het	./.	./.	Het	Ref	Ref	Ref	./.	Het	./.	Het	Ref	./.	Ref	./.	./.	./.	Ref
Pav_sc0005463.1	2709	T	G	missense_variant	MODERATE	p.Ser239Arg	Pav_sc0005463.1_g010.1.br	Het	./.	Het	Het	./.	./.	Het	Ref	Hom	Hom	./.	Het	./.	Het	Hom	./.	Hom	./.	./.	./.	Hom
Pav_sc0005463.1	2711	C	T	missense_variant	MODERATE	p.Arg238His	Pav_sc0005463.1_g010.1.br	Het	./.	Het	Het	./.	./.	Het	Ref	Ref	Ref	./.	Het	./.	Het	Ref	./.	Ref	./.	./.	./.	Ref
Pav_sc0005463.1	2731	T	A	synonymous_variant	LOW	p.Val231Val	Pav_sc0005463.1_g010.1.br	Ref	./.	Ref	Ref	./.	./.	Ref	Ref	Het	Het	./.	Ref	./.	Ref	Ref	./.	Het	./.	./.	./.	Het
Pav_sc0005463.1	2862	A	G	missense_variant	MODERATE	p.Cys188Arg	Pav_sc0005463.1_g010.1.br	Ref	./.	Het	Het	Het	./.	Ref	Ref	Hom	Hom	./.	Het	./.	Het	Hom	./.	Hom	./.	./.	./.	Ref
Pav_sc0005463.1	2969	C	T	missense_variant	MODERATE	p.Arg152Gln	Pav_sc0005463.1_g010.1.br	Ref	./.	Ref	Ref	./.	./.	Ref	Ref	Het	./.	./.	Het	./.	Ref	./.	./.	Het	./.	./.	./.	Het
Pav_sc0005463.1	3181	G	A	synonymous_variant	LOW	p.Thr81Thr	Pav_sc0005463.1_g010.1.br	Ref	./.	Het	Het	./.	./.	Het	Ref	Hom	Hom	./.	Het	./.	Het	Hom	./.	Hom	./.	./.	./.	Hom
Pav_sc0005463.1	3183	T	G	missense_variant	MODERATE	p.Thr81Pro	Pav_sc0005463.1_g010.1.br	Ref	./.	Het	Het	./.	./.	Het	Ref	Hom	Hom	./.	Het	./.	Het	Hom	./.	Hom	./.	./.	./.	Hom
Pav_sc0005463.1	3193	G	A	synonymous_variant	LOW	p.Cys77Cys	Pav_sc0005463.1_g010.1.br	Ref	./.	Het	Het	./.	./.	Het	Ref	Hom	Hom	./.	Het	./.	Het	Hom	./.	Hom	./.	./.	./.	Hom
Pav_sc0005463.1	3308	A	G	missense_variant	MODERATE	p.Leu39Pro	Pav_sc0005463.1_g010.1.br	Het	./.	Het	Het	./.	./.	Het	Ref	Hom	Hom	./.	Het	./.	Hom	Hom	./.	Hom	./.	./.	./.	Hom
Pav_sc0005463.1	3317	C	T	missense_variant	MODERATE	p.Arg36His	Pav_sc0005463.1_g010.1.br	Het	./.	Het	Het	./.	./.	Het	Ref	Hom	Hom	./.	Het	./.	Hom	Hom	./.	Hom	./.	./.	./.	Hom
Pav_sc0005463.1	3368	T	C	missense_variant	MODERATE	p.Gln19Arg	Pav_sc0005463.1_g010.1.br	Ref	./.	Het	Het	./.	./.	Het	Ref	Hom	Hom	./.	Het	./.	Het	Hom	./.	Hom	./.	./.	./.	Hom
Pav_sc0005463.1	3394	A	G	synonymous_variant	LOW	p.Leu10Leu	Pav_sc0005463.1_g010.1.br	Ref	./.	Ref	Ref	./.	./.	Ref	Ref	Het	Het	./.	Ref	./.	Ref	Ref	./.	Het	./.	./.	./.	Ref
Pav_sc0006044.1	28525	C	G	missense_variant	MODERATE	p.Val93Leu	Pav_sc0006044.1_g020.1.br	Ref	Het	Ref	Het	Het	Ref	Ref	Het	Het	Het	Ref	Ref	Het	Ref	Het	Het	Hom	Het	Het	Het	Hom
Pav_sc0006044.1	28582	T	C	missense_variant	MODERATE	p.Arg74Gly	Pav_sc0006044.1_g020.1.br	Ref	Het	Ref	Het	Het	Ref	Ref	Het	Het	Het	Ref	Ref	Het	Ref	Het	Het	Hom	Het	Het	Het	Hom
Pav_sc0006044.1	28589	C	T	synonymous_variant	LOW	p.Ala71Ala	Pav_sc0006044.1_g020.1.br	Ref	Het	Ref	Het	Het	Ref	Ref	Het	Het	Het	Ref	Ref	Het	Ref	Het	Het	Hom	Het	Het	Het	Hom
Pav_sc0006044.1	28594	T	C	missense_variant	MODERATE	p.Arg70Gly	Pav_sc0006044.1_g020.1.br	Ref	Het	Ref	Het	Het	Ref	Ref	Het	Het	Het	Ref	Ref	Het	Ref	Het	Het	Hom	Het	Het	Het	Hom
Pav_sc0006044.1	28608	G	A	missense_variant	MODERATE	p.Pro65Leu	Pav_sc0006044.1_g020.1.br	Ref	Het	Ref	Het	Het	Ref	Ref	Het	Het	Het	Ref	Ref	Het	Ref	Het	Het	Hom	Het	Het	Het	Hom
Pav_sc0006044.1	28631	G	A	synonymous_variant	LOW	p.Ile57Ile	Pav_sc0006044.1_g020.1.br	Ref	Het	Ref	Het	Het	Ref	Ref	Het	Het	Het	Ref	Ref	Het	Ref	Het	Het	Hom	Het	Het	Het	Hom
Pav_sc0006044.1	28637	C	T	synonymous_variant	LOW	p.Gln55Gln	Pav_sc0006044.1_g020.1.br	Ref	Het	Ref	Het	Het	Ref	Ref	Het	Het	Het	Ref	Ref	Het	Ref	Het	Het	Hom	Het	Het	Het	Hom
Pav_sc0006044.1	28674	A	G	missense_variant	MODERATE	p.Val43Ala	Pav_sc0006044.1_g020.1.br	Ref	Het	Ref	Het	Het	Ref	Ref	Het	Het	Het	Ref	Ref	Het	Ref	Het	Het	Hom	Het	Het	Het	Hom
Pav_sc0006044.1	28681	C	T	missense_variant	MODERATE	p.Val41Met	Pav_sc0006044.1_g020.1.br	Ref	Ref	Ref	Ref	Ref	Ref	Ref	Ref	Ref	Ref	Ref	Ref	Ref	Ref	Ref	Ref	Ref	Ref	Ref	Ref	Het
Pav_sc0006044.1	28728	A	G	missense_variant	MODERATE	p.Leu25Pro	Pav_sc0006044.1_g020.1.br	Ref	Het	Ref	Het	Het	Ref	Ref	Het	Het	Het	Ref	Ref	Het	Ref	Het	Het	Hom	Het	Het	Het	Hom
Pav_sc0006044.1	28737	C	T	missense_variant	MODERATE	p.Arg22His	Pav_sc0006044.1_g020.1.br	Ref	Het	Ref	Het	Het	Ref	Ref	Het	Het	Het	Ref	Ref	Het	Ref	Het	Het	Hom	Het	Het	Het	Hom
Pav_sc0006044.1	28762	C	G	missense_variant	MODERATE	p.Glu14Gln	Pav_sc0006044.1_g020.1.br	Ref	Ref	Ref	Ref	Ref	Ref	Ref	Ref	Ref	Ref	Ref	Ref	Ref	Ref	Ref	Ref	Ref	Ref	Ref	Ref	Het
Pav_sc0006044.1	28771	C	T	missense_variant	MODERATE	p.Asp11Asn	Pav_sc0006044.1_g020.1.br	Ref	Het	Ref	Het	Het	Ref	Ref	Het	Het	Het	Ref	Ref	Het	Ref	Het	Het	Hom	Het	Het	Het	Hom
Pav_sc0006044.1	28777	C	T	missense_variant	MODERATE	p.Asp9Asn	Pav_sc0006044.1_g020.1.br	Ref	Het	Ref	Het	Het	Ref	Ref	Het	Het	Het	Ref	Ref	Het	Ref	Het	Het	Hom	Het	Het	Het	Hom
Pav_sc0006044.1	28796	A	G	synonymous_variant	LOW	p.Asp2Asp	Pav_sc0006044.1_g020.1.br	Ref	Het	Ref	Het	Het	Ref	Ref	Het	Het	Het	Ref	Ref	Het	Ref	Het	Het	Hom	Het	Het	Het	Hom
Pav_sc0006272.1	17717	T	C	stop_lost&splice_region_variant	HIGH	p.Ter157Glnext*?	Pav_sc0006272.1_g050.1.br	Hom	Hom	./.	Hom	Hom	Hom	Hom	./.	Hom	Hom	Hom	Hom	./.	./.	Hom	Hom	Hom	Hom	Hom	Hom	Hom
Pav_sc0006272.1	18363	G	C	missense_variant	MODERATE	p.Arg208Thr	Pav_sc0006272.1_g060.1.br	Hom	Hom	./.	Hom	Hom	Hom	Hom	./.	Hom	Hom	Hom	Hom	./.	./.	Hom	Hom	Hom	Hom	Hom	Hom	Hom
Pav_sc0006272.1	18512	G	C	intron_variant	MODIFIER		Pav_sc0006272.1_g060.1.br	Hom	Hom	./.	Hom	Hom	Hom	Hom	./.	Hom	Hom	Hom	Hom	./.	./.	Hom	Hom	Hom	Hom	Hom	Hom	Hom
Pav_sc0006272.1	18551	T	G	intron_variant	MODIFIER		Pav_sc0006272.1_g060.1.br	Hom	Hom	./.	Hom	Hom	Hom	Hom	./.	Hom	Hom	Hom	Hom	./.	./.	Hom	Hom	Hom	Hom	Hom	Hom	Hom
Pav_sc0006272.1	18945	A	T	intron_variant	MODIFIER		Pav_sc0006272.1_g060.1.br	Hom	Hom	./.	Hom	Hom	Hom	Hom	./.	Hom	Hom	Hom	Hom	./.	./.	Hom	Hom	Hom	Hom	Hom	Hom	Hom
Pav_sc0006272.1	19559	G	A	missense_variant	MODERATE	p.Cys495Tyr	Pav_sc0006272.1_g060.1.br	Het	Het	./.	Ref	Ref	Het	Het	./.	Ref	Ref	Het	Het	./.	./.	Ref	Het	Het	Het	Het	Het	Het
Pav_sc0006272.1	19602	A	G	synonymous_variant	LOW	p.Ser509Ser	Pav_sc0006272.1_g060.1.br	Het	Het	./.	Het	Het	Het	Het	./.	Het	Ref	Het	Het	./.	./.	Het	Het	Het	Het	Het	Het	Het
Pav_sc0006272.1	19606	A	T	missense_variant	MODERATE	p.Ile511Phe	Pav_sc0006272.1_g060.1.br	Het	Het	./.	Het	Het	Het	Het	./.	Het	Ref	Het	Het	./.	./.	Het	Het	Het	Het	Het	Het	Het
Pav_sc0006272.1	19635	G	A	synonymous_variant	LOW	p.Lys520Lys	Pav_sc0006272.1_g060.1.br	Ref	Het	./.	Het	Het	Het	Het	./.	Het	Het	Het	Het	./.	./.	Het	Het	Het	Het	Het	Het	Het
Pav_sc0006420.1	2833	T	G	missense_variant	MODERATE	p.Lys444Gln	Pav_sc0006420.1_g020.1.br	Hom	./.	Hom	Hom	Hom	Hom	Hom	Hom	Hom	Hom	./.	Hom	Hom	Hom	Hom	./.	./.	./.	Hom	Hom	./.
Pav_sc0006420.1	2902	C	G	missense_variant	MODERATE	p.Glu421Gln	Pav_sc0006420.1_g020.1.br	Ref	Het	Ref	Ref	Ref	Ref	Ref	Ref	Ref	Ref	Het	Ref	Ref	Ref	Ref	./.	Ref	./.	Ref	Het	Hom
Pav_sc0006420.1	2919	T	A	missense_variant	MODERATE	p.Asp415Val	Pav_sc0006420.1_g020.1.br	Hom	Ref	Hom	Hom	Hom	Hom	Het	Hom	Hom	Hom	Ref	Hom	Het	Hom	Hom	./.	Ref	./.	Ref	Het	Ref
Pav_sc0006420.1	2924	G	T	missense_variant	MODERATE	p.Asp413Glu	Pav_sc0006420.1_g020.1.br	Ref	Het	Ref	Ref	Ref	Ref	Het	Ref	Ref	Ref	Het	Ref	Het	Ref	Ref	./.	Hom	./.	Hom	Ref	Ref
Pav_sc0006420.1	3474	A	T	missense_variant	MODERATE	p.Val230Glu	Pav_sc0006420.1_g020.1.br	Hom	./.	Hom	Hom	Hom	Hom	Hom	Hom	Hom	Hom	./.	Hom	Hom	./.	Hom	./.	./.	./.	./.	Hom	./.
Pav_sc0006420.1	3477	C	G	missense_variant	MODERATE	p.Gly229Ala	Pav_sc0006420.1_g020.1.br	Hom	./.	Hom	Hom	Hom	Hom	Hom	Hom	Hom	Hom	./.	Hom	Hom	./.	Hom	./.	./.	./.	./.	Hom	./.
Pav_sc0006420.1	3482	C	A	missense_variant	MODERATE	p.Leu227Phe	Pav_sc0006420.1_g020.1.br	Hom	./.	Hom	Hom	Hom	Hom	Hom	Hom	Hom	Hom	./.	Hom	Hom	./.	Hom	./.	./.	./.	./.	Hom	./.
Pav_sc0006420.1	3505	A	G	missense_variant	MODERATE	p.Cys220Arg	Pav_sc0006420.1_g020.1.br	Hom	./.	Hom	Hom	Hom	Hom	Hom	Hom	Hom	Hom	./.	Hom	Hom	Hom	Hom	./.	./.	./.	./.	Hom	./.
Pav_sc0006420.1	3523	G	A	missense_variant	MODERATE	p.Arg214Cys	Pav_sc0006420.1_g020.1.br	Hom	./.	Hom	Hom	Hom	Hom	Hom	Hom	Hom	Hom	./.	Hom	Hom	Hom	Hom	./.	./.	./.	./.	Hom	./.
Pav_sc0006420.1	3559	T	C	missense_variant	MODERATE	p.Thr202Ala	Pav_sc0006420.1_g020.1.br	Hom	./.	Hom	Hom	Hom	Hom	./.	Hom	Hom	Hom	./.	Hom	Hom	Hom	./.	./.	./.	./.	./.	Hom	./.
Pav_sc0006420.1	3891	A	*,G	missense_variant	MODERATE	p.Ile91Thr	Pav_sc0006420.1_g020.1.br	Het	./.	Het	Het	Het	Hom	Hom	Het	Het	Het	./.	Hom	Het	Hom	Het	./.	Hom	./.	Hom	Het	Hom
Pav_sc0006420.1	3892	T	G	missense_variant	MODERATE	p.Ile91Leu	Pav_sc0006420.1_g020.1.br	Het	./.	Het	Het	Het	Hom	Hom	Het	Het	Het	./.	Hom	Het	Hom	Het	./.	Ref	./.	Ref	Het	Ref
Pav_sc0006420.1	3913	C	*,T	missense_variant	MODERATE	p.Ala84Thr	Pav_sc0006420.1_g020.1.br	Het	./.	Hom	Het	Hom	Hom	Hom	Het	Het	Het	./.	Hom	Het	Hom	Het	./.	./.	./.	Ref	Hom	Ref
Pav_sc0006420.1	3917	A	*,G	synonymous_variant	LOW	p.Phe82Phe	Pav_sc0006420.1_g020.1.br	Het	./.	Hom	Het	Hom	Hom	Hom	Het	Het	Het	./.	Hom	Het	Hom	Het	./.	./.	./.	./.	Hom	./.
Pav_sc0006420.1	3955	T	G	synonymous_variant	LOW	p.Arg70Arg	Pav_sc0006420.1_g020.1.br	Hom	./.	Hom	Hom	Hom	Hom	Hom	Hom	Hom	Hom	./.	Hom	Hom	Hom	Hom	./.	./.	./.	./.	Hom	./.
Pav_sc0006420.1	3960	A	C	missense_variant	MODERATE	p.Leu68Arg	Pav_sc0006420.1_g020.1.br	Ref	./.	Ref	Ref	Ref	Ref	Hom	Ref	Ref	Ref	./.	Ref	Ref	Ref	Ref	./.	./.	./.	./.	Ref	./.
Pav_sc0006420.1	3996	T	A	missense_variant	MODERATE	p.Tyr56Phe	Pav_sc0006420.1_g020.1.br	Hom	./.	Hom	Hom	Hom	Hom	Hom	Hom	Hom	Hom	./.	Hom	Hom	Hom	Hom	./.	./.	./.	./.	Hom	./.
Pav_sc0006420.1	4013	G	A	synonymous_variant	LOW	p.Asn50Asn	Pav_sc0006420.1_g020.1.br	Hom	./.	Hom	Hom	Hom	Hom	Hom	Hom	Hom	Hom	./.	Hom	Hom	Hom	Hom	./.	./.	./.	./.	Hom	./.
Pav_sc0006454.1	4839	G	A	missense_variant	MODERATE	p.Ser272Asn	Pav_sc0006454.1_g010.1.br	Het	Ref	Het	Het	Ref	Het	Ref	Het	Ref	Ref	Ref	Het	Ref	Het	Ref	Ref	Ref	Ref	Ref	Ref	Ref
Pav_sc0006454.1	4906	C	A	synonymous_variant	LOW	p.Ile294Ile	Pav_sc0006454.1_g010.1.br	Ref	Ref	Ref	Ref	Ref	Ref	Het	Ref	Ref	Ref	Ref	Ref	Ref	Ref	Ref	Ref	Ref	Ref	Ref	Ref	Ref
Pav_sc0006454.1	4907	T	G	missense_variant	MODERATE	p.Leu295Val	Pav_sc0006454.1_g010.1.br	Ref	Ref	Ref	Ref	Ref	Ref	Ref	Ref	Ref	Ref	Ref	Ref	Ref	Ref	Ref	Ref	Ref	Het	Ref	Het	Het
Pav_sc0006454.1	4937	C	A	synonymous_variant	LOW	p.Arg305Arg	Pav_sc0006454.1_g010.1.br	Ref	Ref	Ref	Ref	Ref	Ref	Het	Ref	Ref	Ref	Ref	Ref	Ref	Ref	Ref	Ref	Ref	Ref	Ref	Ref	Ref
Pav_sc0006454.1	4991	G	C	missense_variant	MODERATE	p.Val323Leu	Pav_sc0006454.1_g010.1.br	Het	./.	Het	Het	Het	Het	Het	Het	Ref	Het	Ref	Ref	Het	Het	Het	Ref	Ref	Ref	Ref	Het	Ref
Pav_sc0006454.1	4995	T	A	missense_variant	MODERATE	p.Ile324Asn	Pav_sc0006454.1_g010.1.br	Het	./.	Het	Het	Het	Het	Het	Het	Ref	Het	Ref	Ref	Het	Het	Het	Ref	Ref	Ref	Ref	Het	Ref
Pav_sc0006454.1	5006	G	A	missense_variant	MODERATE	p.Val328Ile	Pav_sc0006454.1_g010.1.br	Het	./.	Het	Het	Het	Het	Ref	Het	Ref	Het	Ref	Het	Ref	Het	Ref	Ref	Ref	Ref	Ref	Ref	Ref
Pav_sc0006454.1	5097	C	*,A	missense_variant	MODERATE	p.Leu9Ile	Pav_sc0006454.1_g020.1.br	Het	Het	Het	Het	Het	Het	Het	Het	Het	Het	./.	Het	Het	Het	Het	Het	Hom	Het	Ref	Het	Het
Pav_sc0006454.1	5104	C	*,G,A	missense_variant	MODERATE	p.Pro11Gln_Arg	Pav_sc0006454.1_g020.1.br	Het	Het	Het	Het	Het	Het	Het	Het	Het	Het	./.	Het	Het	Het	Het	Het	Hom	Het	Hom	Het	Het
Pav_sc0006454.1	5121	T	C	missense_variant	MODERATE	p.Trp17Arg	Pav_sc0006454.1_g020.1.br	Het	Het	Het	Het	Het	Het	Hom	Het	Het	Het	./.	Ref	Het	Het	Ref	Het	Ref	Het	./.	Ref	Het
Pav_sc0006454.1	5122	G	T	missense_variant	MODERATE	p.Trp17Leu	Pav_sc0006454.1_g020.1.br	Het	Het	Het	Het	Het	Het	Hom	Het	Het	Het	./.	Ref	Het	Het	Ref	Het	Ref	Het	./.	Ref	Het
Pav_sc0006454.1	5123	G	C	missense_variant	MODERATE	p.Trp17Cys	Pav_sc0006454.1_g020.1.br	Het	Het	Het	Ref	Het	Ref	Hom	Het	Het	Het	./.	Ref	Het	Het	Het	Het	Ref	Het	./.	Ref	Het
Pav_sc0006454.1	5124	C	T	missense_variant	MODERATE	p.Pro18Ser	Pav_sc0006454.1_g020.1.br	Het	Het	Het	Hom	Het	Hom	Ref	Het	Het	Het	./.	Hom	Het	Het	Het	Het	Hom	Het	./.	Hom	Het
Pav_sc0006454.1	5181	G	A	missense_variant	MODERATE	p.Glu37Lys	Pav_sc0006454.1_g020.1.br	Het	Ref	Het	Hom	Ref	Het	./.	Het	Ref	Ref	./.	Hom	Ref	Het	Ref	Ref	Ref	Ref	./.	Ref	Ref
Pav_sc0006454.1	5193	G	A	missense_variant	MODERATE	p.Ala41Thr	Pav_sc0006454.1_g020.1.br	Hom	Hom	Hom	Hom	Hom	Hom	Ref	Hom	Hom	Hom	./.	Hom	Hom	Hom	Hom	Hom	Hom	Het	./.	Hom	Hom
Pav_sc0006454.1	5217	A	G	missense_variant	MODERATE	p.Ile49Val	Pav_sc0006454.1_g020.1.br	Hom	Hom	Hom	Hom	Hom	Hom	Ref	Het	Hom	Hom	./.	Hom	Hom	Hom	Hom	Het	Het	Het	./.	Hom	Het
Pav_sc0006454.1	5229	G	A	missense_variant	MODERATE	p.Gly53Arg	Pav_sc0006454.1_g020.1.br	Ref	Het	Ref	Ref	Ref	Ref	Hom	Het	Ref	Ref	./.	Ref	Ref	Ref	Ref	Het	Het	Het	./.	Ref	Het
Pav_sc0006454.1	5256	A	G	missense_variant	MODERATE	p.Thr62Ala	Pav_sc0006454.1_g020.1.br	Ref	Het	Ref	Ref	Ref	Ref	Hom	Het	Ref	Ref	./.	Ref	Ref	Ref	Ref	Het	Het	Het	./.	Ref	Het
Pav_sc0006454.1	5614	T	A	missense_variant	MODERATE	p.Val181Glu	Pav_sc0006454.1_g020.1.br	Het	./.	Het	Hom	Hom	Het	./.	Het	Het	Het	./.	Het	./.	./.	Het	./.	Ref	Ref	./.	Het	Ref
Pav_sc0006454.1	5643	C	A	missense_variant	MODERATE	p.Leu191Ile	Pav_sc0006454.1_g020.1.br	Het	./.	Het	Ref	Het	Het	./.	Het	Het	Het	./.	Het	Het	./.	Het	./.	Hom	Hom	./.	Het	Hom
Pav_sc0006454.1	5664	A	G	missense_variant	MODERATE	p.Met198Val	Pav_sc0006454.1_g020.1.br	Het	Hom	Het	Ref	Het	Het	./.	Het	Het	Het	./.	Het	Het	./.	Het	./.	Hom	Hom	./.	Het	Hom
Pav_sc0006454.1	5665	T	C	missense_variant	MODERATE	p.Met198Thr	Pav_sc0006454.1_g020.1.br	Het	Hom	Het	Ref	Het	Het	./.	Het	Het	Het	./.	Het	Het	./.	Het	./.	Hom	Hom	./.	Het	Hom
Pav_sc0006454.1	5674	T	C	missense_variant	MODERATE	p.Phe201Ser	Pav_sc0006454.1_g020.1.br	Het	Hom	Het	Ref	Het	Het	./.	Het	Het	Het	./.	Het	Het	./.	Het	./.	Hom	Hom	./.	Het	Hom
Pav_sc0006454.1	5686	A	G	missense_variant	MODERATE	p.Lys205Arg	Pav_sc0006454.1_g020.1.br	Het	Ref	Het	Hom	Het	Het	./.	Het	Het	Het	./.	Het	Het	./.	Het	./.	Ref	Ref	./.	Het	Ref
Pav_sc0006454.1	5688	G	A,T	missense_variant	MODERATE	p.Val206Ile_Leu	Pav_sc0006454.1_g020.1.br	Het	Hom	Het	Hom	Het	Het	./.	Het	Het	Het	./.	Het	Het	./.	Het	./.	Hom	Hom	./.	Het	Hom
Pav_sc0006454.1	5807	T	G	synonymous_variant	LOW	p.Leu245Leu	Pav_sc0006454.1_g020.1.br	Het	Hom	Het	Ref	Het	Het	./.	Het	Hom	Hom	./.	Ref	Hom	Het	Hom	Hom	Hom	Hom	./.	Hom	Hom
Pav_sc0006454.1	5818	G	C	missense_variant	MODERATE	p.Gly249Ala	Pav_sc0006454.1_g020.1.br	Hom	Hom	Hom	Hom	Hom	Hom	./.	Hom	Hom	Hom	./.	Hom	Hom	Hom	Hom	Hom	Hom	Hom	./.	Hom	Hom
Pav_sc0006454.1	5823	T	A	missense_variant	MODERATE	p.Ser251Thr	Pav_sc0006454.1_g020.1.br	Hom	Hom	Hom	Hom	Hom	Hom	./.	Hom	Hom	Hom	./.	Hom	Hom	Hom	Hom	Hom	Hom	Hom	./.	Hom	Hom
Pav_sc0006454.1	5832	A	G	missense_variant	MODERATE	p.Lys254Glu	Pav_sc0006454.1_g020.1.br	Hom	Hom	Hom	Hom	Hom	Hom	./.	Hom	Hom	Hom	./.	Hom	Hom	Hom	Hom	Hom	Hom	Hom	./.	Hom	Hom
Pav_sc0006454.1	5847	G	A	missense_variant	MODERATE	p.Glu259Lys	Pav_sc0006454.1_g020.1.br	Hom	Hom	Hom	Hom	Hom	Hom	./.	Hom	Hom	Hom	./.	Hom	Hom	Hom	Hom	Hom	Hom	Hom	./.	Hom	Hom
Pav_sc0006454.1	5889	C	T	missense_variant	MODERATE	p.His273Tyr	Pav_sc0006454.1_g020.1.br	Hom	Hom	Hom	Hom	Hom	Hom	./.	Hom	Hom	Hom	./.	Hom	Hom	Hom	Hom	Hom	Hom	Hom	./.	Hom	Hom
Pav_sc0006454.1	5902	T	C	missense_variant	MODERATE	p.Phe277Ser	Pav_sc0006454.1_g020.1.br	Hom	Hom	Hom	Hom	Hom	Hom	./.	Hom	Hom	Hom	./.	Hom	Hom	Hom	Hom	Hom	Hom	Hom	./.	Hom	Hom
Pav_sc0006454.1	5908	C	T	missense_variant	MODERATE	p.Ala279Val	Pav_sc0006454.1_g020.1.br	Hom	Hom	Hom	Hom	Hom	Hom	./.	Hom	Hom	Hom	./.	Hom	Hom	Hom	Hom	Hom	Hom	Hom	./.	Hom	Hom
Pav_sc0006454.1	5982	G	A	missense_variant	MODERATE	p.Gly304Ser	Pav_sc0006454.1_g020.1.br	Ref	Hom	Ref	Ref	Ref	Ref	./.	Ref	Ref	Ref	./.	Ref	Ref	Ref	Ref	Hom	Het	Hom	./.	Ref	Hom
Pav_sc0006454.1	6219	G	A	missense_variant	MODERATE	p.Glu383Lys	Pav_sc0006454.1_g020.1.br	Hom	Hom	Hom	Hom	Hom	Hom	Ref	Hom	Hom	Hom	Ref	Hom	Het	Het	Het	Het	Het	Het	Ref	Het	Het
Pav_sc0006454.1	6225	G	A	missense_variant	MODERATE	p.Gly385Arg	Pav_sc0006454.1_g020.1.br	Hom	Ref	Hom	Hom	Hom	Hom	Ref	Hom	Hom	Hom	Ref	Hom	Het	Het	Het	Ref	Ref	Ref	Ref	Het	Ref
Pav_sc0006454.1	6243	G	C	missense_variant	MODERATE	p.Glu391Gln	Pav_sc0006454.1_g020.1.br	Ref	Ref	Ref	Ref	Ref	Ref	Het	Ref	Ref	Ref	Ref	Ref	Ref	Ref	Ref	Ref	Ref	Ref	Ref	Ref	Ref
Pav_sc0006454.1	6275	A	G	synonymous_variant	LOW	p.Leu401Leu	Pav_sc0006454.1_g020.1.br	Hom	Het	Het	Hom	Hom	Het	Ref	Het	Het	Het	Ref	Hom	Het	Het	Hom	Het	Het	Het	Ref	Het	Het
Pav_sc0006454.1	6389	G	C	missense_variant	MODERATE	p.Arg439Ser	Pav_sc0006454.1_g020.1.br	Het	Het	Het	Het	Het	Het	Het	Hom	Hom	Hom	Ref	Hom	Het	Hom	Hom	Het	Het	Het	Ref	Het	Het
Pav_sc0006454.1	6401	C	T	synonymous_variant	LOW	p.Val443Val	Pav_sc0006454.1_g020.1.br	Het	Het	Het	Het	Het	Het	Ref	Hom	Hom	Hom	Ref	Hom	Het	Het	Hom	Het	Het	Het	Ref	Het	Het
Pav_sc0006454.1	6425	G	A	synonymous_variant	LOW	p.Thr451Thr	Pav_sc0006454.1_g020.1.br	Het	Het	Het	Het	Hom	Het	Ref	Het	Hom	Hom	Ref	Hom	Het	Het	Hom	Het	Het	Het	Ref	Het	Het
Pav_sc0006661.1	23844	C	G	missense_variant	MODERATE	p.Cys1167Ser	Pav_sc0006661.1_g050.1.br	Ref	Het	Het	Het	Hom	Ref	Het	Het	Ref	Ref	Het	Ref	Hom	Ref	Hom	Hom	Hom	Hom	Hom	Hom	Het
Pav_sc0006661.1	23984	G	A	synonymous_variant	LOW	p.Ser1120Ser	Pav_sc0006661.1_g050.1.br	Hom	Hom	Hom	Hom	Hom	Hom	Hom	Hom	Hom	Hom	Hom	Hom	Hom	Hom	Hom	Hom	Hom	Hom	Hom	Hom	Hom
Pav_sc0006661.1	24047	G	A	synonymous_variant	LOW	p.Asp1099Asp	Pav_sc0006661.1_g050.1.br	Hom	Hom	Hom	Hom	Hom	Hom	Hom	Hom	Hom	Hom	Hom	Hom	Hom	Hom	Hom	Hom	Hom	Hom	Hom	Hom	Hom
Pav_sc0006661.1	24067	T	G	synonymous_variant	LOW	p.Arg1093Arg	Pav_sc0006661.1_g050.1.br	Hom	Hom	Hom	Hom	Hom	Hom	Hom	Hom	Hom	Hom	Hom	Hom	Hom	Hom	Hom	Hom	Hom	Hom	Hom	Hom	Hom
Pav_sc0006661.1	25025	A	T	missense_variant	MODERATE	p.Asp773Glu	Pav_sc0006661.1_g050.1.br	Hom	Hom	Hom	Hom	Het	Hom	Hom	Hom	Het	Het	Hom	Hom	Hom	Het	Het	Hom	Het	Hom	Het	Het	Hom
Pav_sc0006661.1	25076	A	G	synonymous_variant	LOW	p.Pro756Pro	Pav_sc0006661.1_g050.1.br	Ref	Het	Ref	Ref	Het	Ref	Ref	Het	Het	Het	Het	Ref	Hom	Het	Het	Het	Het	Het	Hom	Hom	Ref
Pav_sc0006661.1	25104	A	G	missense_variant	MODERATE	p.Leu747Pro	Pav_sc0006661.1_g050.1.br	Ref	Ref	Ref	Ref	Het	Ref	Ref	Ref	Het	Het	Ref	Ref	Ref	Het	Het	Ref	Het	Ref	Het	Het	Ref
Pav_sc0006661.1	25107	A	G	missense_variant	MODERATE	p.Val746Ala	Pav_sc0006661.1_g050.1.br	Ref	Ref	Ref	Ref	Het	Ref	Ref	Ref	Het	Het	Ref	Ref	Ref	Het	Het	Ref	Het	Ref	Het	Het	Ref
Pav_sc0006661.1	25244	T	A	synonymous_variant	LOW	p.Arg700Arg	Pav_sc0006661.1_g050.1.br	Ref	Ref	Ref	Ref	Het	Ref	Ref	Ref	Het	Het	Ref	Ref	Ref	Het	Het	Ref	Het	Ref	Het	Het	Ref
Pav_sc0006661.1	25472	C	T	synonymous_variant	LOW	p.Pro624Pro	Pav_sc0006661.1_g050.1.br	Ref	Het	Ref	Ref	Ref	Ref	Ref	Het	Ref	Ref	Het	Ref	Hom	Ref	Ref	Het	Ref	Het	Het	Het	Ref
Pav_sc0006661.1	25793	G	A	synonymous_variant	LOW	p.Ser517Ser	Pav_sc0006661.1_g050.1.br	Hom	Het	Hom	Hom	Het	Hom	Hom	Het	Het	Het	Het	Hom	Ref	Het	Het	Het	Het	Het	Ref	Ref	Hom
Pav_sc0006661.1	25859	C	T	synonymous_variant	LOW	p.Lys495Lys	Pav_sc0006661.1_g050.1.br	Hom	Hom	Hom	Hom	Het	Hom	Hom	Hom	Het	Het	Hom	Hom	Hom	Het	Het	Hom	Het	Hom	Het	Het	Hom
Pav_sc0006661.1	25966	G	A	synonymous_variant	LOW	p.Leu460Leu	Pav_sc0006661.1_g050.1.br	Ref	Ref	Ref	Ref	Ref	Ref	Ref	Ref	Ref	Ref	Het	Ref	Hom	Ref	Ref	Het	Ref	Het	Het	Het	Ref
Pav_sc0006661.1	26120	A	G	synonymous_variant	LOW	p.His408His	Pav_sc0006661.1_g050.1.br	Ref	Ref	Ref	Ref	Ref	Ref	Ref	Het	Ref	Ref	Ref	Ref	Ref	Ref	Ref	Ref	Ref	Ref	Ref	Ref	Ref
Pav_sc0006661.1	26495	A	G	synonymous_variant	LOW	p.Phe283Phe	Pav_sc0006661.1_g050.1.br	Ref	Ref	Ref	Ref	Het	Ref	Ref	Ref	Het	Het	Ref	Ref	Ref	Het	Het	Ref	Het	Ref	Het	Het	Ref
Pav_sc0006661.1	26625	C	T	missense_variant	MODERATE	p.Cys240Tyr	Pav_sc0006661.1_g050.1.br	Hom	Het	Hom	Hom	Het	Hom	Hom	Het	Het	Het	Het	Hom	Ref	Het	Het	Het	Het	Het	Ref	Ref	Hom
Pav_sc0006661.1	26663	T	G	synonymous_variant	LOW	p.Ile227Ile	Pav_sc0006661.1_g050.1.br	Hom	Hom	Hom	Hom	Het	Hom	Hom	Hom	Het	Het	Hom	Hom	Hom	Het	Het	Hom	Het	Hom	Het	Het	Hom
Pav_sc0006661.1	26714	G	A	synonymous_variant	LOW	p.Phe210Phe	Pav_sc0006661.1_g050.1.br	Ref	Het	Ref	Ref	Ref	Ref	Ref	Het	Ref	Ref	Het	Ref	Hom	Ref	Ref	Het	Ref	Het	Het	Het	Ref
Pav_sc0006661.1	26908	T	C	missense_variant	MODERATE	p.Ser146Gly	Pav_sc0006661.1_g050.1.br	Ref	Ref	Ref	Ref	Ref	Ref	Ref	Ref	Ref	Ref	Ref	Ref	Ref	Ref	Ref	Ref	Ref	Ref	Het	Ref	Ref
Pav_sc0006661.1	27047	G	A	synonymous_variant	LOW	p.Phe99Phe	Pav_sc0006661.1_g050.1.br	Hom	Hom	Hom	Hom	Het	Hom	Hom	Hom	Het	Het	Hom	Hom	Hom	Het	Het	Hom	Het	Hom	Het	Het	Hom
Pav_sc0006661.1	27223	T	C	missense_variant	MODERATE	p.Thr41Ala	Pav_sc0006997.1_g050.1.br	Ref	Het	Ref	Ref	Het	Ref	Ref	Het	Het	Het	Het	Ref	Hom	Het	Het	Het	Het	Het	Hom	Hom	Ref
Pav_sc0009154.1	3460	C	T	synonymous_variant	LOW	p.Gln104Gln	Pav_sc0009154.1_g020.1.br	Ref	Ref	Het	Ref	Het	Ref	Het	Ref	Het	Het	Ref	Ref	Ref	Het	Het	Ref	Ref	Ref	Ref	Ref	Ref
Pav_sc0009154.1	3462	G	A	stop_gained	HIGH	p.Gln104*	Pav_sc0009154.1_g020.1.br	Het	Het	Ref	Ref	Ref	Ref	Ref	Ref	Ref	Ref	Het	Ref	Ref	Ref	Ref	Ref	Ref	Ref	Het	Ref	Ref
Pav_sc0009154.1	3463	A	G	synonymous_variant	LOW	p.Leu103Leu	Pav_sc0009154.1_g020.1.br	Het	Het	Ref	Ref	Ref	Ref	Ref	Ref	Ref	Ref	Het	Ref	Ref	Ref	Ref	Ref	Ref	Ref	Het	Ref	Ref
Pav_sc0009154.1	3477	G	A	synonymous_variant	LOW	p.Leu99Leu	Pav_sc0009154.1_g020.1.br	Het	Het	Ref	Ref	Ref	Ref	Ref	Ref	Ref	Ref	Het	Ref	Ref	Ref	Ref	Ref	Ref	Ref	Het	Ref	Ref
Pav_sc0009154.1	3486	T	A	missense_variant	MODERATE	p.Met96Leu	Pav_sc0009154.1_g020.1.br	Het	Het	Ref	Ref	Ref	Ref	Ref	Ref	Ref	Ref	Het	Ref	Ref	Ref	Ref	Ref	Ref	Ref	Het	Ref	Ref
Pav_sc0009154.1	3506	G	A	missense_variant	MODERATE	p.Ser89Leu	Pav_sc0009154.1_g020.1.br	Ref	Ref	Ref	Ref	Ref	Ref	Ref	Ref	Ref	Ref	Het	Ref	Ref	Ref	Ref	Het	Ref	Het	Het	Het	Het
Pav_sc0009154.1	3526	G	T	missense_variant	MODERATE	p.Asp82Glu	Pav_sc0009154.1_g020.1.br	Het	Het	Ref	Ref	Ref	Ref	Ref	Ref	Ref	Ref	Het	Ref	Ref	Ref	Ref	Ref	Ref	Ref	Het	Ref	Ref
Pav_sc0009154.1	3574	C	T	synonymous_variant	LOW	p.Lys66Lys	Pav_sc0009154.1_g020.1.br	Ref	Het	Ref	Ref	Ref	Ref	Ref	Het	Ref	Ref	Ref	Ref	Het	Ref	Ref	Het	Het	Het	Ref	Ref	Het
Pav_sc0009154.1	3582	C	T	missense_variant	MODERATE	p.Asp64Asn	Pav_sc0009154.1_g020.1.br	Ref	Ref	Het	Ref	Het	Ref	Het	Ref	Het	Het	Ref	Ref	Ref	Het	Het	Ref	Ref	Ref	Ref	Ref	Ref
Pav_sc0009154.1	3583	A	C	missense_variant	MODERATE	p.Asn63Lys	Pav_sc0009154.1_g020.1.br	Ref	Ref	Het	Ref	Het	Ref	Het	Ref	Het	Het	Ref	Ref	Ref	Het	Het	Ref	Ref	Ref	Ref	Ref	Ref
Pav_sc0009154.1	3726	G	*,A	stop_gained	HIGH	p.Gln16*	Pav_sc0009154.1_g020.1.br	Ref	Het	Het	Ref	Het	Ref	Het	Ref	Het	Het	Hom	Ref	Ref	Het	Het	Het	Ref	Het	Het	Het	Het
Pav_sc0009370.1	6363	T	C	missense_variant	MODERATE	p.Val47Ala	Pav_sc0009370.1_g040.1.br	Hom	Ref	Het	Het	Ref	Ref	Het	Ref	Het	Het	Ref	Hom	Ref	Het	Het	Ref	Het	Ref	Ref	Ref	Ref
Pav_sc0009370.1	6396	G	A,*	missense_variant	MODERATE	p.Arg58Lys	Pav_sc0009370.1_g040.1.br	Hom	Ref	Het	Het	Ref	Ref	Het	Ref	Het	Het	Ref	Het	Ref	Het	Het	Ref	Ref	Ref	Ref	Ref	Ref
Pav_sc0009370.1	6400	A	G	synonymous_variant	LOW	p.Thr59Thr	Pav_sc0009370.1_g040.1.br	Hom	Ref	Het	Het	Ref	Ref	Het	Ref	Het	Het	Ref	Hom	Ref	Het	Het	Ref	Ref	Ref	Ref	Ref	Ref
Pav_sc0009370.1	6413	G	A	missense_variant	MODERATE	p.Val64Ile	Pav_sc0009370.1_g040.1.br	Hom	Ref	Het	Het	Ref	Ref	Het	Ref	Ref	Ref	Ref	Het	Ref	Het	Ref	Ref	Ref	Ref	Ref	Ref	Ref
Pav_sc0009370.1	6416	A	C	synonymous_variant	LOW	p.Arg65Arg	Pav_sc0009370.1_g040.1.br	Het	Ref	Het	Het	Ref	Ref	Het	Ref	Ref	Ref	Ref	Het	Ref	Het	Ref	Ref	Ref	Ref	Ref	Ref	Ref
Pav_sc0009370.1	6467	A	T	missense_variant	MODERATE	p.Met82Leu	Pav_sc0009370.1_g040.1.br	Hom	Ref	Het	Het	Ref	Ref	Het	Ref	Ref	Ref	Ref	Hom	Ref	Het	Ref	Ref	Ref	Ref	Ref	Ref	Ref
Pav_sc0009370.1	6510	A	C	missense_variant	MODERATE	p.His96Pro	Pav_sc0009370.1_g040.1.br	Ref	Ref	Ref	Ref	Ref	Ref	Het	Ref	Ref	Ref	Ref	Ref	Ref	Ref	Ref	Ref	Ref	Ref	Ref	Ref	Ref
Pav_sc0009370.1	6585	G	T	missense_variant	MODERATE	p.Arg121Met	Pav_sc0009370.1_g040.1.br	Hom	Ref	Het	Ref	Ref	Ref	Ref	Ref	Ref	Ref	Ref	Hom	Ref	Het	Ref	Ref	Ref	Ref	Ref	Ref	Ref
Pav_sc0009370.1	6590	G	A	missense_variant	MODERATE	p.Glu123Lys	Pav_sc0009370.1_g040.1.br	Hom	Ref	Het	Ref	Ref	Ref	Ref	Ref	Ref	Ref	Ref	Hom	Ref	Het	Ref	Ref	Ref	Ref	Ref	Ref	Ref
Pav_sc0009370.1	6594	C	A	missense_variant	MODERATE	p.Ala124Asp	Pav_sc0009370.1_g040.1.br	Het	Ref	Het	Ref	Ref	Ref	Ref	Ref	Ref	Ref	Ref	Hom	Ref	Het	Ref	Ref	Ref	Ref	Ref	Ref	Ref
Pav_sc0009370.1	6599	G	C	missense_variant	MODERATE	p.Ala126Pro	Pav_sc0009370.1_g040.1.br	Het	Ref	Het	Ref	Ref	Ref	Ref	Ref	Ref	Ref	Ref	Hom	Ref	Het	Ref	Ref	Ref	Ref	Ref	Ref	Ref
Pav_sc0009370.1	6602	A	G	missense_variant	MODERATE	p.Lys127Glu	Pav_sc0009370.1_g040.1.br	Hom	Ref	Het	Ref	Ref	Ref	Ref	Ref	Ref	Ref	Ref	Hom	Ref	Het	Ref	Ref	Ref	Ref	Ref	Ref	Ref
Pav_sc0009370.1	6648	G	A	missense_variant	MODERATE	p.Ser142Asn	Pav_sc0009370.1_g040.1.br	Het	Ref	Het	Het	Ref	Ref	Het	Ref	Ref	Ref	Ref	Het	Ref	Het	Ref	Ref	Ref	Ref	Ref	Ref	Ref
Pav_sc0009370.1	6675	T	A	missense_variant	MODERATE	p.Met151Lys	Pav_sc0009370.1_g040.1.br	Het	Ref	Het	Ref	Ref	Ref	Het	Ref	Ref	Het	Ref	Het	Ref	Het	Het	Ref	Het	Ref	Ref	Ref	Het
Pav_sc0009370.1	6676	G	C	missense_variant	MODERATE	p.Met151Ile	Pav_sc0009370.1_g040.1.br	Het	Ref	Het	Ref	Ref	Ref	Het	Ref	Ref	Het	Ref	Het	Ref	Het	Het	Ref	Het	Ref	Ref	Ref	Het
Pav_sc0009370.1	6691	A	G	synonymous_variant	LOW	p.Glu156Glu	Pav_sc0009370.1_g040.1.br	Het	Ref	Het	Het	Ref	Ref	Het	Ref	Het	Het	Ref	Het	Ref	Het	Het	Ref	Het	Ref	Ref	Ref	Het
Pav_sc0009370.1	6712	A	T	missense_variant	MODERATE	p.Glu163Asp	Pav_sc0009370.1_g040.1.br	Ref	Het	Ref	Ref	Ref	Ref	Ref	Ref	Ref	Ref	Ref	Ref	Ref	Ref	Ref	Het	Het	Het	Ref	Ref	Het
Pav_sc0009370.1	6754	C	G	missense_variant	MODERATE	p.Ile177Met	Pav_sc0009370.1_g040.1.br	Hom	Ref	Het	Het	Ref	Ref	Ref	Ref	Het	Het	Ref	Het	Ref	Het	Het	Ref	Ref	Ref	Ref	Ref	Ref
Pav_sc0009370.1	6757	T	G	missense_variant	MODERATE	p.Asn178Lys	Pav_sc0009370.1_g040.1.br	Het	Ref	Het	Het	Ref	Ref	Ref	Ref	Het	Het	Ref	Het	Ref	Het	Het	Ref	Ref	Ref	Ref	Ref	Ref
Pav_sc0009370.1	6781	G	A	synonymous_variant	LOW	p.Gln186Gln	Pav_sc0009370.1_g040.1.br	Het	Ref	Het	Het	Ref	Ref	Het	Ref	Het	Het	Ref	Het	Ref	Het	Het	Ref	Het	Ref	Ref	Ref	Ref
Pav_sc0009370.1	6838	G	C	synonymous_variant	LOW	p.Ala205Ala	Pav_sc0009370.1_g040.1.br	Hom	Ref	Het	Het	Ref	Ref	Het	Ref	Het	Het	Ref	Hom	Ref	Het	Het	Ref	Het	Ref	Ref	Ref	Het
Pav_sc0009370.1	6840	G	A	missense_variant	MODERATE	p.Arg206Lys	Pav_sc0009370.1_g040.1.br	Hom	Ref	Het	Het	Ref	Ref	Het	Ref	Het	Het	Ref	Hom	Ref	Het	Het	Ref	Het	Ref	Ref	Ref	Het
Pav_sc0009370.1	6882	G	A	missense_variant	MODERATE	p.Cys220Tyr	Pav_sc0009370.1_g040.1.br	Ref	Ref	Ref	Ref	Ref	Ref	Ref	Ref	Ref	Ref	Ref	Ref	Ref	Ref	Het	Ref	Ref	Ref	Ref	Ref	Ref
Pav_sc0009370.1	6981	A	G	missense_variant	MODERATE	p.Asp253Gly	Pav_sc0009370.1_g040.1.br	Het	Ref	Het	Het	Ref	Ref	Het	Ref	Het	Het	Ref	Het	Ref	Het	Het	Ref	Het	Ref	Ref	Ref	Ref
Pav_sc0009370.1	6988	T	A	missense_variant	MODERATE	p.Asn255Lys	Pav_sc0009370.1_g040.1.br	Het	Ref	Het	Het	Ref	Ref	Het	Ref	Het	Het	Ref	Het	Ref	Het	Het	Ref	Het	Ref	Ref	Ref	Ref
Pav_sc0009370.1	6989	T	A	missense_variant	MODERATE	p.Ser256Thr	Pav_sc0009370.1_g040.1.br	Het	Ref	Het	Het	Ref	Ref	Het	Ref	Het	Het	Ref	Het	Ref	Het	Het	Ref	Het	Ref	Ref	Ref	Ref
Pav_sc0009370.1	7002	G	A	missense_variant	MODERATE	p.Arg260Lys	Pav_sc0009370.1_g040.1.br	Ref	Ref	Ref	Ref	Ref	Ref	Ref	Ref	Het	Het	Ref	Het	Ref	Ref	Ref	Ref	Het	Ref	Ref	Ref	Ref
Pav_sc0009370.1	7004	G	C	missense_variant	MODERATE	p.Glu261Gln	Pav_sc0009370.1_g040.1.br	Het	Ref	Het	Het	Ref	Ref	Het	Ref	Het	Het	Ref	Het	Ref	Het	Het	Ref	Het	Ref	Ref	Ref	Ref
Pav_sc0009370.1	7024	C	T	synonymous_variant	LOW	p.Val267Val	Pav_sc0009370.1_g040.1.br	Het	Ref	Het	Het	Ref	Ref	Het	Ref	Het	Het	Ref	Het	Ref	Het	Het	Ref	Het	Ref	Ref	Ref	Ref
Pav_sc0009370.1	7036	G	A	synonymous_variant	LOW	p.Glu271Glu	Pav_sc0009370.1_g040.1.br	Het	Ref	Het	Het	Ref	Ref	Het	Ref	Het	Het	Ref	Het	Ref	Het	Het	Ref	Het	Ref	Ref	Ref	Ref
Pav_sc0009370.1	7038	C	A	missense_variant	MODERATE	p.Ser272Tyr	Pav_sc0009370.1_g040.1.br	Het	Ref	Het	Het	Ref	Ref	Het	Ref	Het	Het	Ref	Het	Ref	Het	Het	Ref	Het	Ref	Ref	Ref	Ref
Pav_sc0009370.1	7099	G	A	synonymous_variant	LOW	p.Lys292Lys	Pav_sc0009370.1_g040.1.br	Het	Ref	Het	Het	Ref	Ref	Het	Ref	Ref	Ref	Ref	Het	Ref	Het	Ref	Ref	Ref	Ref	Ref	Ref	Ref
Pav_sc0009370.1	7119	A	C	missense_variant	MODERATE	p.Gln299Pro	Pav_sc0009370.1_g040.1.br	Het	Ref	Het	Het	Ref	Ref	Het	Ref	Ref	Ref	Ref	Het	Ref	Het	Het	Ref	Ref	Ref	Ref	Ref	Ref
Pav_sc0009370.1	7150	A	G	synonymous_variant	LOW	p.Arg309Arg	Pav_sc0009370.1_g040.1.br	Het	Ref	Het	Het	Ref	Ref	Het	Ref	Ref	Ref	Ref	Het	Ref	Het	Ref	Ref	Ref	Ref	Ref	Ref	Ref
Pav_sc0009370.1	7152	G	A	missense_variant	MODERATE	p.Arg310Lys	Pav_sc0009370.1_g040.1.br	Het	Ref	Het	Het	Ref	Ref	Het	Ref	Ref	Ref	Ref	Het	Ref	Het	Ref	Ref	Ref	Ref	Ref	Ref	Ref
Pav_sc0009370.1	7154	G	A	missense_variant	MODERATE	p.Glu311Lys	Pav_sc0009370.1_g040.1.br	Het	Ref	Het	Het	Ref	Ref	Het	Ref	Ref	Ref	Ref	Het	Ref	Ref	Het	Ref	Ref	Ref	Ref	Ref	Ref
Pav_sc0009370.1	7159	T	C	synonymous_variant	LOW	p.Asp312Asp	Pav_sc0009370.1_g040.1.br	Hom	Ref	Het	Het	Ref	Ref	Het	Ref	Het	Het	Ref	Het	Ref	Het	Het	Ref	Het	Ref	Ref	Ref	Ref
Pav_sc0009370.1	7307	G	C	missense_variant	MODERATE	p.Glu362Gln	Pav_sc0009370.1_g040.1.br	Ref	Ref	Ref	Ref	Ref	Ref	Ref	Ref	Het	Het	Ref	Het	Ref	Ref	Het	Ref	Het	Ref	Ref	Ref	Ref
Pav_sc0009370.1	7347	A	T	missense_variant	MODERATE	p.Glu375Val	Pav_sc0009370.1_g040.1.br	Hom	Ref	Het	Het	Ref	Ref	Het	Ref	Het	Het	Ref	Het	Ref	Het	Het	Ref	Het	Ref	Ref	Ref	Ref
Pav_sc0009370.1	7450	G	*,C	missense_variant	MODERATE	p.Glu409Asp	Pav_sc0009370.1_g040.1.br	Het	Ref	Het	Het	Ref	Ref	Het	Ref	Het	Het	Ref	Het	Ref	Het	Ref	Ref	Het	Ref	Ref	Ref	Ref
Pav_sc0009370.1	7452	A	C	missense_variant	MODERATE	p.Asn410Thr	Pav_sc0009370.1_g040.1.br	Het	Ref	Het	Het	Ref	Ref	Het	Ref	Ref	Ref	Ref	Het	Ref	Het	Ref	Ref	Ref	Ref	Ref	Ref	Ref
Pav_sc0009370.1	7458	T	G	stop_gained	HIGH	p.Leu412*	Pav_sc0009370.1_g040.1.br	Ref	Ref	Ref	Ref	Ref	Ref	Ref	Ref	Het	Het	Ref	Het	Ref	Ref	Ref	Ref	Het	Ref	Ref	Ref	Ref
Pav_sc0009370.1	7459	A	T	missense_variant	MODERATE	p.Leu412Phe	Pav_sc0009370.1_g040.1.br	Ref	Ref	Ref	Ref	Ref	Ref	Ref	Ref	Het	Het	Ref	Het	Ref	Ref	Ref	Ref	Het	Ref	Ref	Ref	Ref
Pav_sc0009370.1	7535	T	C	missense_variant	MODERATE	p.Ser438Pro	Pav_sc0009370.1_g040.1.br	Ref	Ref	Ref	Ref	Ref	Ref	Ref	Ref	Het	Het	Ref	Het	Ref	Ref	Het	Ref	Het	Ref	Ref	Ref	Ref
Pav_sc0009370.1	7537	G	A	synonymous_variant	LOW	p.Ser438Ser	Pav_sc0009370.1_g040.1.br	Ref	Ref	Ref	Ref	Ref	Ref	Ref	Ref	Het	Het	Ref	Het	Ref	Ref	Het	Ref	Het	Ref	Ref	Ref	Ref
Pav_sc0009370.1	7592	G	A	missense_variant	MODERATE	p.Glu457Lys	Pav_sc0009370.1_g040.1.br	Het	Ref	Ref	Ref	Ref	Ref	Het	Ref	Ref	Ref	Ref	Ref	Ref	Ref	Ref	Ref	Ref	Ref	Ref	Ref	Ref
Pav_sc0009370.1	7593	A	G	missense_variant	MODERATE	p.Glu457Gly	Pav_sc0009370.1_g040.1.br	Hom	Ref	Het	Het	Ref	Ref	Het	Ref	Ref	Ref	Ref	Het	Ref	Het	Ref	Ref	Ref	Ref	Ref	Ref	Ref
Pav_sc0009370.1	7678	T	C	synonymous_variant	LOW	p.Asn485Asn	Pav_sc0009370.1_g040.1.br	Ref	Ref	Ref	Ref	Ref	Ref	Ref	Ref	Het	Het	Ref	Het	Ref	Ref	Het	Ref	Het	Ref	Ref	Ref	Ref
Pav_sc0009370.1	7693	A	C	synonymous_variant	LOW	p.Pro490Pro	Pav_sc0009370.1_g040.1.br	Ref	Ref	Ref	Ref	Ref	Ref	Ref	Ref	Het	Het	Ref	Het	Ref	Ref	Het	Ref	Het	Ref	Ref	Ref	Ref
Pav_sc0009370.1	7714	C	T	synonymous_variant	LOW	p.Asp497Asp	Pav_sc0009370.1_g040.1.br	Ref	Ref	Ref	Ref	Ref	Ref	Ref	Ref	Het	Het	Ref	Het	Ref	Ref	Het	Ref	Het	Ref	Ref	Ref	Ref
Pav_sc0009370.1	7727	C	A	missense_variant	MODERATE	p.Leu502Ile	Pav_sc0009370.1_g040.1.br	Ref	Ref	Ref	Ref	Ref	Ref	Ref	Ref	Het	Het	Ref	Het	Ref	Ref	Het	Ref	Het	Ref	Ref	Ref	Ref
Pav_sc0009370.1	7748	A	G	missense_variant	MODERATE	p.Lys509Glu	Pav_sc0009370.1_g040.1.br	Het	Ref	Het	Het	Ref	Ref	Het	Ref	Ref	Ref	Ref	Het	Ref	Het	Ref	Ref	Ref	Ref	Ref	Ref	Ref
Pav_sc0009370.1	7770	A	C	missense_variant	MODERATE	p.Tyr516Ser	Pav_sc0009370.1_g040.1.br	Het	Ref	Het	Het	Ref	Ref	Het	Ref	Ref	Ref	Ref	Het	Ref	Het	Ref	Ref	Ref	Ref	Ref	Ref	Ref
Pav_sc0009370.1	7810	C	T	synonymous_variant	LOW	p.Arg529Arg	Pav_sc0009370.1_g040.1.br	Het	Ref	Het	Het	Ref	Ref	Het	Ref	Ref	Ref	Ref	Het	Ref	Het	Ref	Ref	Ref	Ref	Ref	Ref	Ref
Pav_sc0009370.1	7818	T	C	missense_variant	MODERATE	p.Ile532Thr	Pav_sc0009370.1_g040.1.br	Het	Ref	Het	Het	Ref	Ref	Het	Ref	Ref	Ref	Ref	Het	Ref	Het	Ref	Ref	Ref	Ref	Ref	Ref	Ref
Pav_sc0009370.1	7826	A	G	missense_variant	MODERATE	p.Thr535Ala	Pav_sc0009370.1_g040.1.br	Ref	Ref	Ref	Ref	Ref	Ref	Ref	Ref	Het	Het	Ref	Het	Ref	Ref	Ref	Ref	Het	Ref	Ref	Ref	Ref
Pav_sc0009370.1	7837	A	*,C	missense_variant	MODERATE	p.Glu538Asp	Pav_sc0009370.1_g040.1.br	Het	Ref	Ref	Ref	Ref	Ref	Het	Ref	Het	Het	Ref	Het	Ref	Het	Ref	Ref	Het	Ref	Ref	Ref	Het
Pav_sc0009370.1	7840	T	*,C	synonymous_variant	LOW	p.Ile539Ile	Pav_sc0009370.1_g040.1.br	Het	Ref	Ref	Ref	Ref	Ref	Het	Ref	Het	Het	Ref	Het	Ref	Het	Ref	Ref	Het	Ref	Ref	Ref	Het
Pav_sc0009370.1	7915	G	A	synonymous_variant	LOW	p.Ser564Ser	Pav_sc0009370.1_g040.1.br	Ref	Ref	Ref	Ref	Ref	Ref	Ref	Ref	Het	Het	Ref	Ref	Ref	Ref	Ref	Ref	Ref	Ref	Ref	Ref	Ref
Pav_sc0009370.1	7927	T	C	synonymous_variant	LOW	p.Pro568Pro	Pav_sc0009370.1_g040.1.br	Ref	Ref	Ref	Ref	Ref	Ref	Ref	Ref	Het	Het	Ref	Het	Ref	Ref	Het	Ref	Het	Ref	Ref	Ref	Ref
Pav_sc0009370.1	7961	G	C	missense_variant	MODERATE	p.Glu580Gln	Pav_sc0009370.1_g040.1.br	Hom	Ref	Het	Het	Ref	Ref	Het	Ref	Het	Het	Ref	Het	Ref	Het	Ref	Ref	Het	Ref	Ref	Ref	Ref
Pav_sc0009370.1	7963	A	T	missense_variant	MODERATE	p.Glu580Asp	Pav_sc0009370.1_g040.1.br	Het	Ref	Het	Het	Ref	Ref	Het	Ref	Ref	Ref	Ref	Het	Ref	Het	Ref	Ref	Ref	Ref	Ref	Ref	Ref
Pav_sc0009370.1	7984	G	T	synonymous_variant	LOW	p.Leu587Leu	Pav_sc0009370.1_g040.1.br	Het	Ref	Het	Het	Ref	Ref	Het	Ref	Ref	Ref	Ref	Het	Ref	Het	Ref	Ref	Ref	Ref	Ref	Ref	Ref
Pav_sc0009370.1	7999	G	C	synonymous_variant	LOW	p.Ala592Ala	Pav_sc0009370.1_g040.1.br	Het	Ref	Het	Het	Ref	Ref	Het	Ref	Ref	Ref	Ref	Het	Ref	Het	Ref	Ref	Ref	Ref	Ref	Ref	Ref
Pav_sc0009370.1	8020	C	T	synonymous_variant	LOW	p.Tyr599Tyr	Pav_sc0009370.1_g040.1.br	Het	Ref	Het	Het	Ref	Ref	Het	Ref	Ref	Ref	Ref	Het	Ref	Het	Ref	Ref	Ref	Ref	Ref	Ref	Ref
Pav_sc0009370.1	8039	C	T	missense_variant	MODERATE	p.Pro606Ser	Pav_sc0009370.1_g040.1.br	Het	Ref	Het	Het	Ref	Ref	Het	Ref	Ref	Ref	Ref	Het	Ref	Het	Ref	Ref	Ref	Ref	Ref	Ref	Ref
Pav_sc0009370.1	8040	C	A	missense_variant	MODERATE	p.Pro606Gln	Pav_sc0009370.1_g040.1.br	Het	Ref	Het	Het	Ref	Ref	Het	Ref	Ref	Ref	Ref	Het	Ref	Het	Ref	Ref	Ref	Ref	Ref	Ref	Ref
Pav_sc0009370.1	8042	A	G	missense_variant	MODERATE	p.Ile607Val	Pav_sc0009370.1_g040.1.br	Hom	Ref	Het	Het	Ref	Ref	Het	Ref	Het	Ref	Ref	Het	Ref	Het	Het	Ref	Ref	Ref	Ref	Ref	Ref
Pav_sc0009370.1	8074	C	T	synonymous_variant	LOW	p.Leu617Leu	Pav_sc0009370.1_g040.1.br	Het	Ref	Het	Het	Ref	Ref	Het	Ref	Ref	Ref	Ref	Het	Ref	Het	Ref	Ref	Ref	Ref	Ref	Ref	Ref
Pav_sc0009370.1	8190	A	G	missense_variant	MODERATE	p.Asn656Ser	Pav_sc0009370.1_g040.1.br	Het	Ref	Het	Ref	Ref	Ref	Het	Ref	Ref	Ref	Ref	Het	Ref	Het	Ref	Ref	Ref	Ref	Ref	Ref	Ref
Pav_sc0009370.1	8274	T	C	missense_variant	MODERATE	p.Leu684Ser	Pav_sc0009370.1_g040.1.br	Ref	Het	Ref	Ref	Ref	Ref	Ref	Ref	Ref	Ref	Ref	Ref	Ref	Ref	Ref	Het	Het	Het	Ref	Ref	Het
Pav_sc0009370.1	8278	T	A	missense_variant	MODERATE	p.Asp685Glu	Pav_sc0009370.1_g040.1.br	./.	Ref	Ref	Ref	Ref	Ref	Ref	Ref	Het	Het	Ref	Hom	Ref	Ref	Ref	Ref	Het	Ref	Ref	Ref	Ref
Pav_sc0009370.1	8291	A	T	stop_gained	HIGH	p.Arg690*	Pav_sc0009370.1_g040.1.br	./.	Ref	Ref	Ref	Ref	Ref	Ref	Ref	Het	Het	Ref	Hom	Ref	Ref	Ref	Ref	Het	Ref	Ref	Ref	Ref
Pav_sc0009370.1	8544	A	G	missense_variant	MODERATE	p.Gln774Arg	Pav_sc0009370.1_g040.1.br	Ref	Ref	Ref	Ref	Ref	Ref	Ref	Ref	Het	Het	Ref	Het	Ref	Ref	Ref	Ref	Het	Ref	Ref	Ref	Ref
Pav_sc0009370.1	8547	T	G	missense_variant	MODERATE	p.Leu775Trp	Pav_sc0009370.1_g040.1.br	Ref	Ref	Ref	Ref	Ref	Ref	Ref	Ref	Ref	Ref	Ref	Ref	Ref	Ref	Ref	Ref	Ref	Ref	Ref	Ref	Het
Pav_sc0009370.1	8627	G	A	missense_variant	MODERATE	p.Val802Ile	Pav_sc0009370.1_g040.1.br	Hom	Ref	Het	Het	Ref	Ref	Het	Ref	Ref	Ref	Ref	Het	Ref	Het	Het	Ref	Ref	Ref	Ref	Ref	Ref
Pav_sc0009370.1	8642	G	C	missense_variant	MODERATE	p.Gly807Arg	Pav_sc0009370.1_g040.1.br	Ref	Ref	Ref	Ref	Ref	Ref	Ref	Ref	Ref	Ref	Ref	Ref	Ref	Ref	Het	Ref	Ref	Ref	Ref	Ref	Ref
Pav_sc0009370.1	8646	G	A	missense_variant	MODERATE	p.Arg808Lys	Pav_sc0009370.1_g040.1.br	Ref	Ref	Ref	Ref	Ref	Ref	Ref	Ref	Ref	Ref	Ref	Ref	Ref	Het	Het	Ref	Ref	Ref	Ref	Ref	Ref
Pav_sc0009370.1	8684	G	*,A	missense_variant	MODERATE	p.Glu821Lys	Pav_sc0009370.1_g040.1.br	Het	Ref	Het	Het	Ref	Ref	Het	Ref	Het	Het	Ref	Het	Ref	Het	Het	Ref	Het	Ref	Ref	Ref	Ref
Pav_sc0009370.1	8690	C	*,T	missense_variant	MODERATE	p.His823Tyr	Pav_sc0009370.1_g040.1.br	Het	Ref	Het	Het	Ref	Ref	Het	Ref	Het	Het	Ref	Het	Ref	Het	Het	Ref	Het	Ref	Ref	Ref	Ref
Pav_sc0009370.1	8696	T	C	missense_variant	MODERATE	p.Tyr825His	Pav_sc0009370.1_g040.1.br	Het	Ref	Het	Het	Ref	Ref	Het	Ref	Ref	Ref	Ref	Het	Ref	Het	Ref	Ref	Ref	Ref	Ref	Ref	Ref
Pav_sc0009370.1	8704	C	T	synonymous_variant	LOW	p.Cys827Cys	Pav_sc0009370.1_g040.1.br	Ref	Ref	Ref	Ref	Ref	Ref	Ref	Ref	Het	Het	Ref	Het	Ref	Ref	Het	Ref	Het	Ref	Ref	Ref	Ref
Pav_sc0009370.1	8711	T	C	synonymous_variant	LOW	p.Leu830Leu	Pav_sc0009370.1_g040.1.br	Hom	Ref	Het	Het	Ref	Ref	Het	Ref	Ref	Ref	Ref	Het	Ref	Het	Ref	Ref	Ref	Ref	Ref	Ref	Ref
Pav_sc0009370.1	8740	G	A	synonymous_variant	LOW	p.Val839Val	Pav_sc0009370.1_g040.1.br	Ref	Ref	Ref	Ref	Ref	Ref	Ref	Ref	Het	Ref	Ref	Het	Ref	Het	Het	Ref	Het	Ref	Ref	Ref	Ref
Pav_sc0009370.1	8747	A	G	missense_variant	MODERATE	p.Asn842Asp	Pav_sc0009370.1_g040.1.br	Ref	Ref	Ref	Het	Ref	Ref	Ref	Ref	Het	Ref	Ref	Het	Ref	Het	Het	Ref	Het	Ref	Ref	Ref	Ref
Pav_sc0009370.1	8756	T	G	missense_variant	MODERATE	p.Ser845Ala	Pav_sc0009370.1_g040.1.br	Ref	Ref	Ref	Ref	Ref	Ref	Ref	Ref	Het	Ref	Ref	Het	Ref	Ref	Het	Ref	Het	Ref	Ref	Ref	Ref
Pav_sc0009370.1	8758	T	C	synonymous_variant	LOW	p.Ser845Ser	Pav_sc0009370.1_g040.1.br	Hom	Ref	Het	Het	Ref	Ref	Het	Ref	Het	Ref	Ref	Het	Ref	Het	Het	Ref	Het	Ref	Ref	Ref	Ref
Pav_sc0009370.1	8762	T	A	missense_variant	MODERATE	p.Trp847Arg	Pav_sc0009370.1_g040.1.br	Ref	Ref	Ref	Ref	Ref	Ref	Ref	Ref	Het	Ref	Ref	Het	Ref	Het	Het	Ref	Het	Ref	Ref	Ref	Ref
Pav_sc0009370.1	8772	A	G	missense_variant	MODERATE	p.Asn850Ser	Pav_sc0009370.1_g040.1.br	Ref	Ref	Ref	Ref	Ref	Ref	Ref	Ref	Het	Ref	Ref	Het	Ref	Het	Het	Ref	Het	Ref	Ref	Ref	Ref
Pav_sc0009370.1	8798	C	A	missense_variant	MODERATE	p.Gln859Lys	Pav_sc0009370.1_g040.1.br	Ref	Ref	Ref	Ref	Ref	Ref	Ref	Ref	Het	Het	Ref	Het	Ref	Ref	Het	Ref	Het	Ref	Ref	Ref	Ref
Pav_sc0009370.1	8819	A	G	missense_variant	MODERATE	p.Lys866Glu	Pav_sc0009370.1_g040.1.br	Ref	Ref	Ref	Ref	Ref	Ref	Ref	Ref	Het	Het	Ref	Het	Ref	Ref	Het	Ref	Het	Ref	Ref	Ref	Ref
Pav_sc0009370.1	8831	A	T,*	missense_variant	MODERATE	p.Met870Leu	Pav_sc0009370.1_g040.1.br	Hom	Ref	Het	Het	Ref	Ref	Het	Ref	Het	Het	Ref	Het	Ref	Ref	Het	Ref	Het	Ref	Ref	Ref	Ref
Pav_sc0009370.1	8835	G	A,*	missense_variant	MODERATE	p.Arg871Lys	Pav_sc0009370.1_g040.1.br	Hom	Ref	Het	Het	Ref	Ref	Het	Ref	Het	Het	Ref	Het	Ref	Ref	Het	Ref	Het	Ref	Ref	Ref	Ref
Pav_sc0009370.1	8839	T	G	missense_variant	MODERATE	p.Phe872Leu	Pav_sc0009370.1_g040.1.br	Ref	Ref	Ref	Het	Ref	Ref	Ref	Ref	Het	Het	Ref	Het	Ref	Ref	Het	Ref	Het	Ref	Ref	Ref	Ref
Pav_sc0009370.1	8840	T	A	missense_variant	MODERATE	p.Trp873Arg	Pav_sc0009370.1_g040.1.br	Ref	Ref	Ref	Ref	Ref	Ref	Ref	Ref	Het	Het	Ref	Het	Ref	Ref	Het	Ref	Het	Ref	Ref	Ref	Ref
Pav_sc0009370.1	8842	G	T	missense_variant	MODERATE	p.Trp873Cys	Pav_sc0009370.1_g040.1.br	Ref	Ref	Ref	Ref	Ref	Ref	Ref	Ref	Het	Het	Ref	Het	Ref	Ref	Het	Ref	Het	Ref	Ref	Ref	Ref
Pav_sc0009370.1	8862	A	C	missense_variant	MODERATE	p.Lys880Thr	Pav_sc0009370.1_g040.1.br	Hom	Ref	Het	Het	Ref	Ref	Het	Ref	Het	Het	Ref	Het	Ref	Ref	Het	Ref	Het	Ref	Ref	Ref	Ref
Pav_sc0009370.1	8909	A	G	missense_variant	MODERATE	p.Ile896Val	Pav_sc0009370.1_g040.1.br	Ref	Ref	Ref	Ref	Ref	Ref	Ref	Ref	Het	Het	Ref	Het	Ref	Ref	Het	Ref	Het	Ref	Ref	Ref	Ref
Pav_sc0009370.1	8913	C	T	missense_variant	MODERATE	p.Pro897Leu	Pav_sc0009370.1_g040.1.br	Ref	Ref	Ref	Ref	Ref	Ref	Ref	Ref	Het	Het	Ref	Het	Ref	Ref	Het	Ref	Het	Ref	Ref	Ref	Ref
Pav_sc0009370.1	8944	A	*,G	synonymous_variant	LOW	p.Leu907Leu	Pav_sc0009370.1_g040.1.br	Hom	Ref	Het	Het	Ref	Ref	Het	Ref	Het	Het	Ref	Het	Ref	Ref	Het	Ref	Het	Ref	Ref	Ref	Ref
Pav_sc0009370.1	10284	T	C	missense_variant	MODERATE	p.Thr194Ala	Pav_sc0009370.1_g050.1.br	./.	Ref	Ref	Ref	Ref	Ref	Ref	Ref	Het	Het	Ref	Hom	Ref	Ref	Het	Ref	Het	Ref	Ref	Ref	Ref
Pav_sc0009370.1	10329	A	G	missense_variant	MODERATE	p.Cys179Arg	Pav_sc0009370.1_g050.1.br	./.	Ref	Ref	Ref	Ref	Ref	Ref	Ref	Het	Het	Ref	Hom	Ref	Ref	Het	Ref	Het	Ref	Ref	Ref	Ref
Pav_sc0009370.1	10378	A	C	missense_variant	MODERATE	p.Ile162Met	Pav_sc0009370.1_g050.1.br	./.	Ref	Ref	Ref	Ref	Ref	Ref	Ref	Ref	Ref	Ref	Ref	Ref	Ref	Het	Ref	Ref	Ref	Ref	Ref	Ref
Pav_sc0009370.1	10385	A	G	missense_variant	MODERATE	p.Met160Thr	Pav_sc0009370.1_g050.1.br	./.	Het	Het	Het	Het	Het	Het	Het	Het	Het	Het	Het	Het	Het	Het	Het	Het	Ref	Het	Het	Het
Pav_sc0009370.1	10400	A	T	stop_gained	HIGH	p.Leu155*	Pav_sc0009370.1_g050.1.br	./.	Het	Het	Het	Het	Het	Het	Het	Het	Het	Het	Het	Het	Het	Het	Het	Het	Het	Het	Het	Het
Pav_sc0009370.1	10543	C	A	missense_variant	MODERATE	p.Leu107Phe	Pav_sc0009370.1_g050.1.br	./.	Ref	Ref	Ref	Ref	Ref	Ref	Ref	Het	Het	Ref	Het	Ref	Ref	Ref	Ref	Het	Ref	Ref	Ref	Ref
Pav_sc0009370.1	10560	A	G	missense_variant	MODERATE	p.Phe102Leu	Pav_sc0009370.1_g050.1.br	./.	Hom	Hom	Hom	Hom	Hom	Hom	Hom	Hom	Hom	Hom	Hom	Hom	Hom	Hom	Hom	Hom	Hom	Hom	Hom	Hom
Pav_sc0009370.1	10591	A	C	missense_variant	MODERATE	p.Asn91Lys	Pav_sc0009370.1_g050.1.br	./.	Ref	Ref	Ref	Ref	Ref	Ref	Ref	Het	Het	Ref	Het	Ref	Ref	Het	Ref	Het	Ref	Ref	Ref	Ref
Pav_sc0009370.1	10615	T	G	synonymous_variant	LOW	p.Ile83Ile	Pav_sc0009370.1_g050.1.br	./.	Ref	Het	Ref	Ref	Ref	Ref	Ref	Het	Het	Ref	Het	Ref	Het	Het	Het	Het	Ref	Ref	Ref	Ref
Pav_sc0009370.1	10745	C	T	missense_variant	MODERATE	p.Gly40Asp	Pav_sc0009370.1_g050.1.br	./.	Ref	Ref	Ref	Ref	Ref	Ref	Ref	Het	Het	Ref	Het	Ref	Ref	Het	Ref	Het	Ref	Ref	Ref	Ref
Pav_sc0009370.1	10774	A	C	synonymous_variant	LOW	p.Pro30Pro	Pav_sc0009370.1_g050.1.br	./.	Ref	Ref	Ref	Ref	Ref	Ref	Ref	Het	Het	Ref	Het	Ref	Ref	Het	Ref	Het	Ref	Ref	Ref	Ref
Pav_sc0009370.1	10789	A	T	missense_variant	MODERATE	p.Phe25Leu	Pav_sc0009370.1_g050.1.br	./.	Ref	Ref	Ref	Ref	Ref	Ref	Ref	Ref	Ref	Ref	Ref	Ref	Ref	Het	Ref	Ref	Ref	Ref	Ref	Ref
Pav_sc0009370.1	10808	C	T,G	missense_variant	HIGH	p.Arg19Pro / p.Arg19Gln	Pav_sc0009370.1_g050.1.br	./.	Ref	Ref	Ref	Ref	Ref	Ref	Ref	Het	Het	Ref	Het	Ref	Ref	Het	Ref	Het	Ref	Ref	Ref	Ref
Pav_sc0009370.1	10985	C	G	missense_variant	MODERATE	p.Met83Ile	Pav_sc0009370.1_g060.1.br	./.	Ref	Ref	Ref	Ref	Ref	Ref	Ref	Het	Het	Ref	Het	Ref	Ref	Ref	Ref	Het	Ref	Ref	Ref	Ref
Pav_sc0009370.1	11129	C	T	synonymous_variant	LOW	p.Lys35Lys	Pav_sc0009370.1_g060.1.br	./.	Ref	Ref	Ref	Ref	Ref	Ref	Ref	Het	Het	Ref	Het	Ref	Ref	Ref	Ref	Het	Ref	Ref	Ref	Ref
Pav_sc0009558.1	11272	G	A	missense_variant	MODERATE	p.Asp41Asn	Pav_sc0009370.1_g060.1.br	Ref	Ref	Ref	Ref	./.	Ref	Ref	Ref	Hom	Ref	Ref	Ref	Ref	Ref	Ref	Ref	./.	Ref	Ref	Ref	Ref
Pav_sc0009558.1	11313	C	A	missense_variant	MODERATE	p.Ser54Arg	Pav_sc0009558.1_g060.1.br	Ref	Ref	Ref	Ref	./.	Ref	Ref	Ref	Het	Ref	Ref	Ref	Ref	Ref	Ref	Ref	./.	Ref	Ref	Ref	Ref
Pav_sc0009558.1	11333	C	G	missense_variant	MODERATE	p.Thr61Arg	Pav_sc0009558.1_g060.1.br	Ref	Ref	Ref	Ref	./.	Ref	Ref	Ref	Het	Ref	Ref	Ref	Ref	Ref	Ref	Ref	./.	Ref	Ref	Ref	Ref
Pav_sc0009558.1	11384	T	G	missense_variant	MODERATE	p.Met78Arg	Pav_sc0009558.1_g060.1.br	Ref	Ref	Ref	Ref	Hom	Ref	Ref	Ref	Hom	Ref	Ref	Ref	Ref	Ref	Ref	Ref	./.	Ref	Ref	Ref	Ref
Pav_sc0009558.1	11397	T	A	synonymous_variant	LOW	p.Val82Val	Pav_sc0009558.1_g060.1.br	Ref	Ref	Ref	Ref	Hom	Ref	Ref	Ref	Hom	Ref	Ref	Ref	Ref	Ref	Ref	Ref	./.	Ref	Ref	Ref	Ref
Pav_sc0009558.1	11428	A	C	missense_variant	MODERATE	p.Lys93Gln	Pav_sc0009558.1_g060.1.br	Ref	Ref	Ref	Ref	Hom	Ref	Ref	Ref	Hom	Ref	Ref	Ref	Ref	Ref	Ref	Ref	./.	Ref	Ref	Ref	Ref
Pav_sc0009558.1	12184	C	T	intron_variant	MODIFIER		Pav_sc0009558.1_g060.1.br	Ref	Ref	Ref	Ref	./.	Ref	Ref	Ref	Hom	Ref	Ref	Ref	Ref	Ref	Ref	Ref	./.	Ref	Ref	Ref	Ref
Pav_sc0009558.1	12195	T	G	intron_variant	MODIFIER		Pav_sc0009558.1_g060.1.br	Ref	Ref	Ref	Ref	Hom	Ref	Ref	Ref	Hom	Ref	Ref	Ref	Ref	Ref	Ref	Ref	./.	Ref	Ref	Ref	Ref
Pav_sc0009558.1	12200	A	T	intron_variant	MODIFIER		Pav_sc0009558.1_g060.1.br	Ref	Ref	Ref	Ref	Hom	Ref	Ref	Ref	Hom	Ref	Ref	Ref	Ref	Ref	Ref	Ref	./.	Ref	Ref	Ref	Ref
Pav_sc0009558.1	12212	A	G	intron_variant	MODIFIER		Pav_sc0009558.1_g060.1.br	Ref	Ref	Ref	Ref	Hom	Ref	Ref	Ref	Hom	Ref	Ref	Ref	Ref	Ref	Ref	Ref	./.	Ref	Ref	Ref	Ref
Pav_sc0009558.1	12296	G	A	intron_variant	MODIFIER		Pav_sc0009558.1_g060.1.br	Ref	Ref	Ref	Ref	Hom	Ref	Ref	Ref	Hom	Ref	Ref	Ref	Ref	Ref	Ref	Ref	./.	Ref	Ref	Ref	Ref
Pav_sc0009558.1	12347	A	T	intron_variant	MODIFIER		Pav_sc0010906.1_g060.1.br	Ref	Ref	Ref	Ref	Hom	Ref	Ref	Ref	Hom	Ref	Ref	Ref	Ref	Ref	Ref	Ref	./.	Ref	Ref	Ref	Ref
Pav_sc0009558.1	12355	T	C	intron_variant	MODIFIER		Pav_sc0010906.1_g060.1.br	Ref	Ref	Ref	Ref	Hom	Ref	Ref	Ref	Hom	Ref	Ref	Ref	Ref	Ref	Ref	Ref	./.	Ref	Ref	Ref	Ref
Pav_sc0009558.1	12368	C	T	intron_variant	MODIFIER		Pav_sc0010906.1_g060.1.br	Ref	Ref	Ref	Ref	Hom	Ref	Ref	Ref	Hom	Ref	Ref	Ref	Ref	Ref	Ref	Ref	./.	Ref	Ref	Ref	Ref
Pav_sc0009558.1	12414	G	T	intron_variant	MODIFIER		Pav_sc0010906.1_g060.1.br	Ref	Ref	Ref	Ref	Hom	Ref	Ref	Ref	Hom	Ref	Ref	Ref	Ref	Ref	Ref	Ref	./.	Ref	Ref	Ref	Ref
Pav_sc0009558.1	12429	G	A	intron_variant	MODIFIER		Pav_sc0010906.1_g060.1.br	Ref	Ref	Ref	Ref	Hom	Ref	Ref	Ref	Hom	Ref	Ref	Ref	Ref	Ref	Ref	Ref	./.	Ref	Ref	Ref	Ref
Pav_sc0009558.1	12503	C	T	intron_variant	MODIFIER		Pav_sc0010906.1_g060.1.br	Ref	Ref	Ref	Ref	Hom	Ref	Ref	Ref	Hom	Ref	Ref	Ref	Ref	Ref	Ref	Ref	./.	Ref	Ref	Ref	Ref
Pav_sc0009558.1	12517	A	T	intron_variant	MODIFIER		Pav_sc0010906.1_g060.1.br	Ref	Ref	Ref	Ref	Hom	Ref	Ref	Ref	Hom	Ref	Ref	Ref	Ref	Ref	Ref	Ref	./.	Ref	Ref	Ref	Ref
Pav_sc0009558.1	12677	C	T	intron_variant	MODIFIER		Pav_sc0010906.1_g060.1.br	Ref	Ref	Ref	Ref	Hom	Ref	Ref	Ref	Hom	Ref	Ref	Ref	Ref	Ref	Ref	Ref	./.	Ref	Ref	Ref	Ref
Pav_sc0009558.1	12712	G	A	intron_variant	MODIFIER		Pav_sc0010906.1_g060.1.br	Ref	Ref	Ref	Ref	Hom	Ref	Ref	Ref	Hom	Ref	Ref	Ref	Ref	Ref	Ref	Ref	./.	Ref	Ref	Ref	Ref
Pav_sc0009558.1	12723	C	A	intron_variant	MODIFIER		Pav_sc0010906.1_g060.1.br	Ref	Ref	Ref	Ref	Hom	Ref	Ref	Ref	Hom	Ref	Ref	Ref	Ref	Ref	Ref	Ref	./.	Ref	Ref	Ref	Ref
Pav_sc0009558.1	12742	C	T	intron_variant	MODIFIER		Pav_sc0010906.1_g060.1.br	Ref	Ref	Ref	Ref	Hom	Ref	Ref	Ref	Hom	Ref	Ref	Ref	Ref	Ref	Ref	Ref	./.	Ref	Ref	Ref	Ref
Pav_sc0009558.1	12743	G	T	intron_variant	MODIFIER		Pav_sc0010906.1_g060.1.br	Ref	Ref	Ref	Ref	Hom	Ref	Ref	Ref	Hom	Ref	Ref	Ref	Ref	Ref	Ref	Ref	./.	Ref	Ref	Ref	Ref
Pav_sc0009558.1	12745	A	G	intron_variant	MODIFIER		Pav_sc0010906.1_g060.1.br	Ref	Ref	Ref	Ref	Hom	Ref	Ref	Ref	Hom	Ref	Ref	Ref	Ref	Ref	Ref	Ref	./.	Ref	Ref	Ref	Ref
Pav_sc0009558.1	12758	T	G	intron_variant	MODIFIER		Pav_sc0010906.1_g060.1.br	Ref	Ref	Ref	Ref	Hom	Ref	Ref	Ref	Hom	Ref	Ref	Ref	Ref	Ref	Ref	Ref	./.	Ref	Ref	Ref	Ref
Pav_sc0010906.1	18401	T	C	stop_lost	HIGH	p.Ter146Trpext*?	Pav_sc0010906.1_g060.1.br	Ref	./.	Ref	Ref	./.	./.	Ref	Ref	Ref	Het	./.	Het	./.	Het	Hom	./.	Het	./.	./.	./.	Hom
Pav_sc0010906.1	18814	T	C	synonymous_variant	LOW	p.Thr55Thr	Pav_sc0010906.1_g060.1.br	Ref	./.	Ref	Ref	./.	./.	Ref	Ref	Ref	Het	./.	Ref	./.	Ref	Ref	./.	Het	./.	./.	./.	Ref
Pav_sc0010906.1	18821	G	A	missense_variant	MODERATE	p.Pro53Leu	Pav_sc0010906.1_g060.1.br	Ref	./.	Ref	Ref	./.	./.	Ref	Ref	Ref	Het	./.	Ref	./.	Ref	Ref	./.	Het	./.	./.	./.	Ref
[truncated: 242 more rows]
