# Supplementary material for: Whole genome re-sequencing of sweet cherry (Prunus avium L.) yields insights into genomic diversity of a fruit species
Source: Hortic Res. 2020 May 1;7:60. doi: 10.1038/s41438-020-0281-9 (PMC7193578; doi:10.1038/s41438-020-0281-9)
Supplement: Supplementary file 14 — Supplementary File 9 [file 41438_2020_281_MOESM14_ESM.xlsx]

## Sheet: DISEASE RESISTANCE GENES INDELS
CHROM	POS	REF	ALT	ANN[*].EFFECT	ANN[*].IMPACT	ANN[*].HGVS_P	GENE	agld_sm	bak_sm	bxs14_sm	bxs21_sm	bxs22_sm	bxs33_sm	chi_sm	gxt7_sm	hgxs11_sm	hgxs30_sm	lem_sm	mie_sm	prkld_sm	ptrtrach_sm	sam_sm	tred_sm	tredna_sm	trrd_sm	tsol_sm	vas_sm	wild_sm
Pav_sc0000039.1	72747	C	CCCCCACAG	intron_variant	MODIFIER		Pav_sc0000039.1_g090.1.br	Ref	Ref	Ref	Ref	Het	Hom	Hom	./.	./.	./.	./.	Ref	Hom	Het	Ref	Hom	Ref	./.	Hom	Ref	./.
Pav_sc0000095.1	556052	A	AC	intron_variant	MODIFIER		Pav_sc0000095.1_g1050.1.mk	Ref	Ref	Ref	Het	Ref	Ref	Ref	Het	Het	Ref	Ref	Ref	Ref	Ref	Ref	Ref	Ref	Ref	Ref	Ref	Het
Pav_sc0000095.1	556167	A	AT	frameshift_variant	HIGH	p.Tyr853fs	Pav_sc0000095.1_g1050.1.mk	Ref	Ref	Ref	Het	Ref	Ref	Ref	Het	Het	Ref	Ref	Ref	Ref	Ref	Ref	Ref	Ref	Ref	Ref	Ref	Het
Pav_sc0000095.1	563604	G	GCAT	conservative_inframe_insertion	MODERATE	p.Asp107dup	Pav_sc0000095.1_g1060.1.mk	Ref	Ref	Ref	Het	Ref	Ref	Het	Hom	Het	Ref	Ref	Ref	Het	Ref	Ref	Ref	Ref	Ref	Ref	Ref	Het
Pav_sc0000095.1	563926	GCTTCT	G	intergenic_region	MODIFIER		Pav_sc0000095.1_g1060.1.mk	Ref	Ref	Ref	Het	Ref	Ref	Het	Hom	Het	Ref	Ref	Ref	Het	Ref	Ref	Ref	Ref	Ref	Ref	Ref	Het
Pav_sc0000099.1	113466	C	CA	frameshift_variant	HIGH	p.Met9fs	Pav_sc0000099.1_g290.1.mk	Ref	Ref	Ref	Ref	Ref	Ref	Ref	Het	Ref	Ref	Het	Ref	Het	Ref	Ref	Het	Ref	Het	Het	Het	Het
Pav_sc0000099.1	113467	AT	A	frameshift_variant	HIGH	p.Met9fs	Pav_sc0000099.1_g290.1.mk	Ref	Ref	Ref	Ref	Het	Ref	Ref	Ref	Het	Het	Ref	Het	Ref	Ref	Ref	Ref	Ref	Ref	Ref	Ref	Ref
Pav_sc0000099.1	115807	C	CT	5_prime_UTR_variant	MODIFIER		Pav_sc0000099.1_g290.1.mk	Ref	Ref	Ref	Ref	Het	Ref	Ref	Ref	Het	Het	Ref	Het	Ref	Ref	Ref	Ref	Ref	Ref	Ref	Ref	Het
Pav_sc0000136.1	75222	AGCT	A	disruptive_inframe_deletion	MODERATE	p.Leu492_Ala493delinsPhe	Pav_sc0000136.1_g120.1.br	Ref	Ref	./.	./.	./.	Ref	Het	Hom	Ref	Ref	Hom	Ref	Hom	./.	./.	Het	Hom	Het	Ref	Ref	Het
Pav_sc0000136.1	75296	TCC	T	frameshift_variant	HIGH	p.Arg468fs	Pav_sc0000136.1_g120.1.br	Het	Het	./.	./.	./.	Ref	Het	Ref	Ref	Ref	Ref	Ref	Ref	./.	./.	Ref	Ref	Ref	Het	Ref	Ref
Pav_sc0000136.1	76140	T	TA	frameshift_variant	HIGH	p.Glu188fs	Pav_sc0000136.1_g120.1.br	Ref	Ref	./.	./.	./.	Ref	Het	Hom	Ref	Ref	Hom	Ref	Hom	./.	./.	Het	Hom	Het	Ref	Ref	Het
Pav_sc0000136.1	76143	TC	T	frameshift_variant	HIGH	p.Gly186fs	Pav_sc0000136.1_g120.1.br	Ref	Ref	./.	./.	./.	Ref	Het	Hom	Ref	Ref	Hom	Ref	Hom	./.	./.	Het	Hom	Het	Ref	Ref	Het
Pav_sc0000136.1	109205	T	TGA	intron_variant	MODIFIER		Pav_sc0000136.1_g180.1.br	Ref	Het	Hom	Hom	Hom	Het	Ref	Hom	Het	Het	Hom	Ref	./.	Hom	Hom	Hom	Het	Hom	Het	Hom	Hom
Pav_sc0000136.1	109365	G	GAAATT	intron_variant	MODIFIER		Pav_sc0000136.1_g180.1.br	Ref	Het	Hom	Hom	Hom	Het	Ref	Hom	Het	Het	Hom	Ref	./.	Hom	Hom	Hom	Hom	Hom	Het	Hom	Hom
Pav_sc0000136.1	110329	T	TA	intron_variant	MODIFIER		Pav_sc0000136.1_g180.1.br	Ref	Ref	Ref	Ref	Ref	Ref	Ref	Ref	Ref	Ref	Ref	Ref	Hom	Ref	Ref	Ref	Ref	Ref	Ref	Ref	Ref
Pav_sc0000136.1	119269	T	TGAGA,TGAGAGAGA,TGAGAGAGAGAGA	intron_variant	MODIFIER		Pav_sc0000136.1_g200.1.br	Hom	Het	Ref	Ref	Ref	Het	Hom	Ref	Het	Het	Ref	Hom	Hom	Ref	Ref	Hom	Ref	Hom	Het	Het	Het
Pav_sc0000136.1	135207	A	ACTT	disruptive_inframe_insertion	MODERATE	p.Thr847_Ser848insArg	Pav_sc0000136.1_g230.1.br	Ref	Ref	Ref	Ref	Ref	Ref	Het	Het	Ref	Ref	Het	Ref	Het	Ref	Ref	Het	Het	Het	Ref	Ref	Het
Pav_sc0000136.1	135443	CG	C	frameshift_variant	HIGH	p.Glu770fs	Pav_sc0000136.1_g230.1.br	Ref	Ref	Ref	Ref	Ref	Ref	Het	Het	Ref	Ref	Het	Ref	Het	Ref	Ref	Het	Het	Het	Ref	Ref	Het
Pav_sc0000136.1	135445	ACCAAG	A	frameshift_variant	HIGH	p.Leu768fs	Pav_sc0000136.1_g230.1.br	Ref	Ref	Ref	Ref	Ref	Ref	Het	Het	Ref	Ref	Het	Ref	Het	Ref	Ref	Het	Het	Het	Ref	Ref	Het
Pav_sc0000136.1	135475	T	TC	frameshift_variant	HIGH	p.Phe760fs	Pav_sc0000136.1_g230.1.br	Ref	Ref	Ref	Ref	Ref	Ref	Het	Het	Ref	Ref	Het	Ref	Het	Ref	Ref	Ref	Het	Het	Ref	Ref	Het
Pav_sc0000136.1	137375	TGAA	T	disruptive_inframe_deletion	MODERATE	p.Ser149del	Pav_sc0000136.1_g230.1.br	Ref	Ref	Ref	Ref	Ref	Ref	Ref	Ref	Ref	Ref	Ref	Ref	Hom	Ref	Ref	Ref	Ref	Ref	Ref	Ref	Ref
Pav_sc0000182.1	1985	A	AT	frameshift_variant	HIGH	p.Asn252fs	Pav_sc0000182.1_g010.1.br	./.	./.	./.	./.	Ref	./.	./.	./.	Ref	Ref	Hom	./.	Hom	Ref	Ref	Hom	Ref	Hom	Het	Het	./.
Pav_sc0000182.1	2718	TC	T	intron_variant	MODIFIER		Pav_sc0000182.1_g010.1.br	./.	./.	./.	./.	./.	Hom	Ref	Ref	Ref	Ref	./.	Het	Ref	Ref	Ref	./.	Ref	./.	Ref	Ref	./.
Pav_sc0000182.1	2879	CA	C,CAA	intron_variant	MODIFIER		Pav_sc0000182.1_g010.1.br	Hom	Hom	Hom	Hom	Het	Het	Het	./.	Het	Het	Het	Hom	Het	Het	Ref	./.	Ref	./.	Het	Het	Hom
Pav_sc0000182.1	2895	T	TC	intron_variant	MODIFIER		Pav_sc0000182.1_g010.1.br	Ref	Ref	Ref	Ref	Ref	Ref	Het	./.	Ref	Ref	Ref	Ref	Ref	Ref	Ref	./.	Ref	./.	Ref	Ref	Ref
Pav_sc0000182.1	3068	G	GAAGAAAGAAGAAAA	intron_variant	MODIFIER		Pav_sc0000182.1_g010.1.br	Hom	Hom	Hom	Hom	Hom	Hom	Hom	./.	Het	Het	Hom	Hom	Ref	Het	Ref	./.	Het	./.	Het	Het	Ref
Pav_sc0000182.1	3259	G	GA	intron_variant	MODIFIER		Pav_sc0000182.1_g010.1.br	Hom	Hom	Hom	Hom	Hom	Hom	Hom	./.	Het	Het	Hom	Hom	Ref	Het	Ref	./.	Ref	./.	Het	Het	Ref
Pav_sc0000182.1	3320	A	AAAATGTAGGGTTTTTTTTTTGAAAAGC	intron_variant	MODIFIER		Pav_sc0000182.1_g010.1.br	Ref	Ref	Ref	Ref	Ref	Ref	Ref	./.	Ref	Ref	Ref	Ref	Hom	Ref	Ref	./.	Ref	./.	Het	Ref	Hom
Pav_sc0000182.1	3326	T	TAGGGTTTTTTTTTTTTGAAAAGCAAATGA	intron_variant	MODIFIER		Pav_sc0000182.1_g010.1.br	Hom	Hom	Hom	Hom	Hom	Hom	Hom	./.	Het	Het	Hom	Hom	Ref	Het	Ref	./.	Ref	./.	Het	Het	Ref
Pav_sc0000182.1	3405	GTTTAGTTT	G	intron_variant	MODIFIER		Pav_sc0000182.1_g010.1.br	Ref	Ref	Ref	Ref	Ref	Ref	Ref	./.	Ref	Ref	Ref	Ref	Ref	Ref	Ref	./.	Ref	./.	Ref	Ref	Hom
Pav_sc0000182.1	3424	ATTTTTTTTGTTAAGTATTACATGGTGTGTTAGTTATTTATTTATTTATGTGGTGTAGTTAGTTAGTTAGTTTT	A	intron_variant	MODIFIER		Pav_sc0000182.1_g010.1.br	Ref	Ref	Ref	Ref	Ref	Ref	Ref	./.	Ref	Ref	Ref	Ref	Ref	Ref	Ref	./.	Ref	./.	Het	Ref	Ref
Pav_sc0000182.1	3514	A	AAAAAATTTACTTCAAAAATTTTTTAT	intron_variant	MODIFIER		Pav_sc0000182.1_g010.1.br	Hom	Hom	Hom	Hom	Hom	Hom	Hom	./.	Het	Het	Hom	Hom	Ref	Het	Ref	./.	Ref	./.	Het	Het	Ref
Pav_sc0000182.1	3593	TTTCTTCTTC	T	disruptive_inframe_deletion	MODERATE	p.Lys29_Lys31del	Pav_sc0000182.1_g010.1.br	./.	./.	./.	./.	./.	./.	./.	./.	Hom	Hom	./.	./.	./.	Hom	Hom	./.	Hom	./.	Ref	Hom	./.
Pav_sc0000257.1	594558	ATTCGTTTCCTGTTTCAATCT	A	frameshift_variant	HIGH	p.Asp18fs	Pav_sc0000257.1_g1010.1.br	Ref	Ref	Ref	Ref	Ref	Ref	Ref	Ref	Ref	Ref	Ref	Ref	Ref	Ref	Ref	Ref	Ref	Ref	Ref	Ref	Het
Pav_sc0000257.1	594581	AATTGCAAAGGATTATGGACTCTGG	A	disruptive_inframe_deletion	MODERATE	p.Asn26_Val34delinsIle	Pav_sc0000257.1_g1010.1.br	Ref	Ref	Ref	Ref	Ref	Ref	Ref	Ref	Ref	Ref	Ref	Ref	Ref	Ref	Ref	Ref	Ref	Ref	Ref	Ref	Het
Pav_sc0000257.1	594851	CT	C	frameshift_variant&splice_region_variant	HIGH	p.Leu116fs	Pav_sc0000257.1_g1010.1.br	Het	Het	Het	Ref	Ref	Het	Ref	Ref	Ref	Ref	Ref	Het	Ref	Ref	Ref	Het	Het	Het	Ref	Ref	Hom
Pav_sc0000379.1	82422	GT	G	frameshift_variant	HIGH	p.Leu695fs	Pav_sc0000379.1_g160.1.mk	Ref	Het	Ref	Ref	Ref	Ref	Ref	Ref	Ref	Ref	Ref	Ref	Ref	Ref	Ref	Het	Het	Het	Ref	Ref	Het
Pav_sc0000387.1	5040	C	CAT	frameshift_variant	HIGH	p.Met454fs	Pav_sc0000387.1_g010.1.br	Ref	Ref	Ref	Ref	Ref	Ref	Ref	Ref	Ref	Ref	Het	Ref	Ref	Ref	Ref	Het	Ref	Het	Het	Het	Het
Pav_sc0000387.1	5600	GTAGAAGTT	G	frameshift_variant	HIGH	p.Glu265fs	Pav_sc0000387.1_g010.1.br	./.	Ref	./.	./.	./.	./.	./.	./.	./.	./.	Het	./.	Ref	./.	./.	Het	Ref	Het	Het	Het	Het
Pav_sc0000387.1	12270	GCA	G	frameshift_variant	HIGH	p.Thr56fs	Pav_sc0000387.1_g020.1.br	./.	Hom	./.	./.	./.	./.	./.	./.	./.	./.	Hom	./.	Hom	./.	./.	Hom	Hom	Hom	Hom	Hom	Hom
Pav_sc0000387.1	13452	C	CTGA	disruptive_inframe_insertion	MODERATE	p.Leu448_Ile449insIle	Pav_sc0000387.1_g020.1.br	Ref	Hom	Ref	Ref	Ref	Ref	./.	Ref	Ref	Ref	Hom	Ref	Het	./.	Ref	Hom	Hom	Hom	Hom	Het	Hom
Pav_sc0000387.1	13958	ACAGCTACG	A	frameshift_variant	HIGH	p.Leu618fs	Pav_sc0000387.1_g020.1.br	Ref	Ref	Ref	Ref	Ref	Ref	Ref	Ref	Ref	Ref	Het	Ref	Ref	Ref	Ref	Het	Ref	Het	Het	Het	Het
Pav_sc0000387.1	14261	CATGAAGGT	C	frameshift_variant	HIGH	p.Met718fs	Pav_sc0000387.1_g020.1.br	./.	Het	./.	./.	./.	./.	Ref	./.	./.	./.	Het	./.	Het	./.	./.	Hom	Het	Hom	Het	Hom	Hom
Pav_sc0000387.1	14272	TTTCCC	T	frameshift_variant	HIGH	p.Ser722fs	Pav_sc0000387.1_g020.1.br	./.	Het	./.	./.	./.	./.	Ref	./.	./.	./.	Het	./.	Het	./.	./.	Hom	Het	Hom	Het	Hom	Hom
Pav_sc0000387.1	14279	A	AACCC	frameshift_variant	HIGH	p.Leu724fs	Pav_sc0000387.1_g020.1.br	./.	Het	./.	./.	./.	./.	Ref	./.	./.	./.	Het	./.	Het	./.	./.	Hom	Het	Hom	Het	Hom	Hom
Pav_sc0000387.1	14280	TTGTGTTTATGGGTAGCAGATGGAGAG	T	frameshift_variant	HIGH	p.Leu724fs	Pav_sc0000387.1_g020.1.br	./.	Het	./.	./.	./.	./.	Ref	./.	./.	./.	Het	./.	Het	./.	./.	Hom	Het	Hom	Het	Hom	Hom
Pav_sc0000387.1	24122	TGCTTTGTTGCCCCCATCA	T	disruptive_inframe_deletion	MODERATE	p.Asp57_Ala62del	Pav_sc0000387.1_g040.1.br	Hom	Het	Het	Het	Het	Het	Het	Het	Het	Het	Hom	Het	Het	Het	Het	Het	Het	Het	Hom	Het	Het
Pav_sc0000387.1	24140	AACTTCGTT	*,A	frameshift_variant	HIGH	p.Asn54fs	Pav_sc0000387.1_g040.1.br	Hom	Het	Het	Hom	Het	Het	Hom	Het	Het	Hom	Hom	Hom	Het	Het	Het	Hom	Het	Het	Hom	Het	Het
Pav_sc0000428.1	23037	CGAG	C	disruptive_inframe_deletion	MODERATE	p.Ser142del	Pav_sc0000428.1_g050.1.mk	Ref	Ref	Ref	Ref	Ref	Ref	Ref	Ref	Ref	Ref	Ref	Ref	Het	Ref	Ref	Ref	Ref	Ref	Ref	Ref	Ref
Pav_sc0000428.1	23262	T	TA	intron_variant	MODIFIER		Pav_sc0000428.1_g050.1.mk	Ref	Ref	Ref	Ref	Ref	Ref	Ref	Ref	Ref	Ref	Ref	Ref	Het	Ref	Ref	Ref	Ref	Ref	Ref	Ref	Ref
Pav_sc0000549.1	122983	C	CG	frameshift_variant	HIGH	p.Thr102fs	Pav_sc0000549.1_g250.1.br	Ref	Het	Ref	Ref	Het	Ref	Het	Hom	Het	Het	Het	Het	Hom	Ref	Ref	Het	Het	Het	Ref	Het	Hom
Pav_sc0000567.1	391808	C	CGG	intron_variant	MODIFIER		Pav_sc0000567.1_g660.1.br	Het	Ref	Het	Het	Ref	Ref	Ref	Het	Het	Het	Ref	Het	Ref	Het	Ref	Ref	Ref	Ref	Ref	Ref	Ref
Pav_sc0000598.1	87122	GGCAGCGGCA	G	disruptive_inframe_deletion	MODERATE	p.Gly64_Ser66del	Pav_sc0000598.1_g240.1.mk	Ref	Ref	Ref	Ref	Ref	Ref	Ref	Het	Ref	Ref	Ref	Ref	Ref	Ref	Ref	Ref	Ref	Ref	Ref	Ref	Ref
Pav_sc0000598.1	87665	G	GTCACATTGAAGCTCTGT	intron_variant	MODIFIER		Pav_sc0000598.1_g240.1.mk	Het	Hom	Het	Hom	Hom	Hom	Het	Hom	Hom	Hom	Hom	Het	Hom	Hom	Hom	Hom	Hom	Hom	Hom	Het	Hom
Pav_sc0000598.1	88010	GT	G	intron_variant	MODIFIER		Pav_sc0000598.1_g240.1.mk	Ref	Ref	Ref	Ref	Ref	Ref	Ref	Het	Ref	Ref	Ref	Ref	Ref	Ref	Ref	Ref	Ref	Ref	Ref	Ref	Ref
Pav_sc0000608.1	79563	C	CTTCTCCTGAAAAAGGATGGAA	stop_gained&conservative_inframe_insertion&splice_region_variant	HIGH	p.Gly17_Ala18insPheSerTerLysArgMetGlu	Pav_sc0000608.1_g100.1.br	Hom	Het	Het	Het	Ref	Het	Ref	Ref	Ref	Ref	Het	Het	Ref	Het	Ref	Ref	Het	Ref	Het	Het	Ref
Pav_sc0000613.1	39719	AG	A	frameshift_variant	HIGH	p.Val214fs	Pav_sc0000613.1_g070.1.br	Ref	Het	Het	Het	Het	Ref	Het	Ref	Ref	Ref	Het	Ref	Ref	Het	Het	Ref	Ref	Ref	Het	Het	Ref
Pav_sc0000647.1	11671	TGA	T	intron_variant	MODIFIER		Pav_sc0000647.1_g010.1.mk	Hom	Hom	Hom	Hom	Hom	Hom	Hom	Hom	Hom	Hom	Hom	Hom	Hom	Hom	Hom	Hom	Hom	Hom	Hom	Hom	Hom
Pav_sc0000647.1	23653	CGCAA	C	frameshift_variant	HIGH	p.Ser63fs	Pav_sc0000647.1_g030.1.br	Het	./.	Het	Het	Ref	Het	Ref	Het	Ref	Ref	Ref	Het	Ref	Het	Ref	Ref	./.	Ref	Ref	Ref	Ref
Pav_sc0000717.1	595	AAG	A	frameshift_variant	HIGH	p.Lys158fs	Pav_sc0000717.1_g010.1.br	Hom	Het	Hom	Hom	Hom	Hom	./.	Hom	Hom	Hom	Hom	Hom	Het	Hom	Hom	Het	Het	Het	Hom	Hom	Het
Pav_sc0000717.1	599	G	GGC	frameshift_variant	HIGH	p.Leu160fs	Pav_sc0000717.1_g010.1.br	Hom	Het	Hom	Hom	Hom	Hom	./.	Hom	Hom	Hom	Hom	Hom	Het	Hom	Hom	Het	Het	Het	Hom	Hom	Het
Pav_sc0000878.1	23698	A	AT	intergenic_region	MODIFIER		Pav_sc0000878.1_g070.1.mk	./.	Het	./.	Het	Het	./.	./.	Het	Het	Het	./.	./.	Het	./.	Het	Het	Het	Het	Het	Het	Het
Pav_sc0000878.1	24065	GAAA	G	conservative_inframe_deletion	MODERATE	p.Lys44del	Pav_sc0000878.1_g070.1.mk	./.	Het	./.	Het	Het	./.	./.	Het	Het	Het	./.	./.	Het	./.	Het	Het	Het	Het	Het	Het	Het
Pav_sc0000878.1	24073	A	ATAT	disruptive_inframe_insertion	MODERATE	p.Glu45delinsAspMet	Pav_sc0000878.1_g070.1.mk	./.	Het	./.	Het	Het	./.	./.	Het	Het	Het	./.	./.	Het	./.	Het	Het	Het	Het	Het	Het	Het
Pav_sc0000878.1	24360	TCACAAC	T	disruptive_inframe_deletion	MODERATE	p.Ser141_Leu143delinsPhe	Pav_sc0000878.1_g070.1.mk	./.	Het	./.	Het	Het	./.	./.	Het	Het	Het	./.	./.	Het	./.	Het	Het	Het	Het	Het	Het	Het
Pav_sc0000878.1	24742	G	GGCCAAGGCAGATACCTGAACA	disruptive_inframe_insertion	MODERATE	p.Gly268_Met269insProArgGlnIleProGluHis	Pav_sc0000878.1_g070.1.mk	./.	Het	./.	Het	Het	./.	./.	Het	Het	Het	./.	./.	Het	./.	Het	Het	Het	Het	Het	Het	Het
Pav_sc0000878.1	25162	GCTACTT	G	disruptive_inframe_deletion	MODERATE	p.Cys408_Leu410delinsTrp	Pav_sc0000878.1_g070.1.mk	./.	Het	./.	Het	Het	./.	./.	Het	Het	Het	./.	./.	Het	./.	Het	Het	Het	Het	Het	Het	Het
Pav_sc0000878.1	25275	GCCAAGTTAACAAATC	G	disruptive_inframe_deletion	MODERATE	p.Ala446_Leu451delinsVal	Pav_sc0000878.1_g070.1.mk	Ref	Ref	./.	Ref	Ref	./.	./.	Het	Ref	Ref	./.	./.	Ref	./.	Ref	Ref	Ref	Ref	Ref	Ref	Ref
Pav_sc0000878.1	25486	T	TTCCTCTAACAAAGGTACCAAAATGGCTGAACCCGAGGGAA	frameshift_variant	HIGH	p.Ter517fs	Pav_sc0000878.1_g070.1.mk	./.	Ref	./.	Ref	Het	./.	Ref	Hom	Het	Ref	./.	Hom	Ref	./.	Ref	Ref	Ref	Ref	Ref	Ref	Ref
Pav_sc0001065.1	16915	T	TTAAGTTGCTTTGGATACGGCATTGC	frameshift_variant	HIGH	p.Gln105fs	Pav_sc0001065.1_g050.1.br	Het	Ref	Ref	Het	Ref	Het	Ref	Het	Ref	Ref	Ref	Ref	Ref	Ref	Ref	Ref	Het	Ref	Ref	Ref	Het
Pav_sc0001065.1	19062	C	CGG	intron_variant	MODIFIER		Pav_sc0001065.1_g050.1.br	Het	Ref	Ref	Het	Ref	Het	Ref	Hom	Ref	Ref	Ref	Ref	Ref	Het	Ref	Ref	Het	Ref	Ref	Ref	Het
Pav_sc0001065.1	19063	A	AT	intron_variant	MODIFIER		Pav_sc0001065.1_g050.1.br	Het	Ref	Ref	Het	Ref	Het	Ref	Hom	Ref	Ref	Ref	Ref	Ref	Het	Ref	Ref	Het	Ref	Ref	Ref	Het
Pav_sc0001065.1	19065	AGGTG	A	intron_variant	MODIFIER		Pav_sc0001065.1_g050.1.br	Het	Ref	Ref	Het	Ref	Het	Ref	Hom	Ref	Ref	Ref	Ref	Ref	Het	Ref	Ref	Het	Ref	Ref	Ref	Het
Pav_sc0001065.1	19090	T	TC	intron_variant	MODIFIER		Pav_sc0001065.1_g050.1.br	Het	Ref	Ref	Het	Ref	Het	Ref	Hom	Ref	Ref	Ref	Ref	Ref	Het	Ref	Ref	Het	Het	Ref	Ref	Het
Pav_sc0001065.1	19094	T	TG	intron_variant	MODIFIER		Pav_sc0001065.1_g050.1.br	Ref	Ref	Ref	Het	Ref	Het	Ref	Ref	Ref	Ref	Ref	Ref	Ref	Het	Ref	Ref	Ref	Ref	Ref	Ref	Het
Pav_sc0001065.1	19246	AT	A	intron_variant	MODIFIER		Pav_sc0001065.1_g050.1.br	Het	Ref	Ref	Het	Ref	Het	Ref	Hom	Ref	Ref	Ref	Ref	Ref	Het	Ref	Ref	Het	Ref	Ref	Ref	Ref
Pav_sc0001065.1	19392	A	ACT	intron_variant	MODIFIER		Pav_sc0001065.1_g050.1.br	Het	Ref	Ref	Het	Ref	Het	Ref	Het	Ref	Ref	Ref	Ref	Ref	Het	Ref	Ref	Het	Ref	Ref	Ref	Het
Pav_sc0001065.1	19397	CTG	C	intron_variant	MODIFIER		Pav_sc0001065.1_g050.1.br	Het	Ref	Ref	Het	Ref	Het	Ref	Het	Ref	Ref	Ref	Ref	Ref	Het	Ref	Ref	Het	Ref	Ref	Ref	Het
Pav_sc0001065.1	19516	AGT	A	frameshift_variant	HIGH	p.Val309fs	Pav_sc0001065.1_g050.1.br	Het	Ref	Ref	Het	Ref	Het	Ref	Ref	Ref	Ref	Ref	Ref	Ref	Het	Ref	Ref	Het	Ref	Ref	Ref	Het
Pav_sc0001097.1	17774	CAGCAT	C	frameshift_variant	HIGH	p.Ser189fs	Pav_sc0001097.1_g070.1.br	Het	Ref	Het	Het	Ref	Ref	Ref	Ref	Ref	Ref	Ref	Het	Ref	Het	Ref	Ref	Ref	Ref	Ref	Ref	Ref
Pav_sc0001282.1	34295	GT	G,GTT	intron_variant	MODIFIER		Pav_sc0001282.1_g060.1.mk	Ref	Ref	Ref	Het	Het	Ref	./.	Het	Het	Het	Ref	Het	Het	Het	Het	Het	Ref	Ref	Ref	Het	Ref
Pav_sc0001282.1	34946	TAA	T	frameshift_variant	HIGH	p.Lys355fs	Pav_sc0001282.1_g060.1.mk	Ref	Het	Ref	Ref	Ref	Ref	./.	Het	Ref	Ref	Het	Ref	Het	Ref	Ref	Het	Ref	Het	Ref	Ref	Het
Pav_sc0001282.1	34953	TCCC	T	disruptive_inframe_deletion	MODERATE	p.Ser357_His358delinsTyr	Pav_sc0001282.1_g060.1.mk	Ref	Het	Ref	Ref	Ref	Ref	Ref	Het	Ref	Ref	Het	Ref	Het	Ref	Ref	Het	Ref	Het	Ref	Ref	Het
Pav_sc0001282.1	34957	A	AGTTAG	frameshift_variant	HIGH	p.His358fs	Pav_sc0001282.1_g060.1.mk	Ref	Het	Ref	Ref	Ref	Ref	Ref	Het	Ref	Ref	Het	Ref	Het	Ref	Ref	Het	Ref	Het	Ref	Ref	Het
Pav_sc0001282.1	36129	TTTTA	T	intron_variant	MODIFIER		Pav_sc0001282.1_g060.1.mk	Ref	Ref	Ref	Ref	Ref	Ref	./.	Het	Ref	Ref	Ref	Ref	Ref	Ref	Ref	Ref	Ref	Ref	Ref	Ref	Ref
Pav_sc0001282.1	37171	CTATTAT	C	intron_variant	MODIFIER		Pav_sc0001282.1_g060.1.mk	Hom	Hom	Ref	Het	Hom	Hom	./.	Hom	Hom	Hom	Het	Het	Ref	Het	Hom	Het	Hom	Het	Ref	Het	Hom
Pav_sc0001282.1	38241	A	AT	intron_variant	MODIFIER		Pav_sc0001282.1_g060.1.mk	Ref	Ref	Het	Het	Ref	Ref	./.	Ref	Ref	Ref	Het	Het	Hom	Het	Ref	Het	Ref	Het	Hom	Het	Ref
Pav_sc0001282.1	38266	T	TATATATATATATATATATAA	intron_variant	MODIFIER		Pav_sc0001282.1_g060.1.mk	Hom	Ref	Ref	Ref	Ref	Hom	./.	Ref	Ref	Ref	Ref	Het	Ref	Ref	Ref	Ref	Ref	Ref	Ref	Ref	Ref
Pav_sc0001282.1	38618	GGGGACATGTAGTCAGCCCAAGAACGCACATCCTCTCAGAACTCGA	G	intron_variant	MODIFIER		Pav_sc0001282.1_g060.1.mk	Hom	Hom	Ref	Het	Hom	Hom	./.	Hom	Hom	Hom	Het	Het	Ref	Ref	Hom	Het	Hom	Het	Ref	Het	Hom
Pav_sc0001282.1	38679	CCCAAGAACGCACA	C	intron_variant	MODIFIER		Pav_sc0001282.1_g060.1.mk	Ref	Ref	Hom	Het	Ref	Ref	./.	Ref	Ref	Ref	Het	Het	Hom	Het	Ref	Het	Ref	Het	Hom	Het	Ref
Pav_sc0001282.1	38693	TCCTCTCAGAACTCGAGGGACATGTAGTCAGCC	T	intron_variant	MODIFIER		Pav_sc0001282.1_g060.1.mk	Ref	Ref	Hom	Het	Ref	Ref	./.	Ref	Ref	Ref	Het	Het	Hom	Het	Ref	Het	Ref	Het	Hom	Het	Ref
Pav_sc0001282.1	39845	CG	C	intron_variant	MODIFIER		Pav_sc0001282.1_g060.1.mk	Hom	Ref	Ref	Ref	Ref	Hom	./.	Ref	Ref	Ref	Ref	Het	Ref	Ref	Ref	Ref	Ref	Ref	Ref	Ref	Ref
Pav_sc0001282.1	39948	A	AT	intron_variant	MODIFIER		Pav_sc0001282.1_g060.1.mk	Ref	Hom	Ref	Het	Hom	Ref	./.	Hom	Hom	Hom	Het	Ref	Ref	Het	Hom	Het	Hom	Het	Ref	Het	Hom
Pav_sc0001282.1	41046	TG	T	intron_variant	MODIFIER		Pav_sc0001282.1_g060.1.mk	Hom	Ref	Ref	Ref	Ref	Hom	Ref	Ref	Ref	Ref	Ref	Het	Ref	Ref	Ref	Ref	Ref	Ref	Ref	Ref	Ref
Pav_sc0001369.1	159104	TAAGCAACGCGCCG	T	intron_variant	MODIFIER		Pav_sc0001369.1_g390.1.br	Ref	Ref	Het	Ref	Ref	Het	Ref	Het	Ref	Ref	Het	Het	Ref	Ref	Het	Ref	Ref	Ref	Ref	Ref	Ref
Pav_sc0001369.1	159883	G	GT	intron_variant	MODIFIER		Pav_sc0001369.1_g390.1.br	Ref	Ref	Ref	Ref	Ref	Ref	Ref	Ref	Ref	Ref	Ref	Ref	Het	Ref	Ref	Ref	Ref	Ref	Ref	Ref	Het
Pav_sc0001369.1	159991	AC	A	intron_variant	MODIFIER		Pav_sc0001369.1_g390.1.br	Ref	Ref	Ref	Ref	Ref	Ref	Ref	Ref	Ref	Ref	Ref	Ref	Het	Ref	Ref	Ref	Ref	Ref	Ref	Ref	Ref
Pav_sc0001369.1	160116	C	CATATATATATATATATAT	intron_variant	MODIFIER		Pav_sc0001369.1_g390.1.br	Ref	Ref	Ref	Ref	Ref	Ref	Ref	Ref	Ref	Ref	Ref	Ref	Ref	Ref	Ref	Ref	Ref	Ref	Ref	Ref	Het
Pav_sc0001369.1	168075	AT	A	3_prime_UTR_variant	MODIFIER		Pav_sc0001369.1_g400.1.mk	Ref	Het	Hom	Het	Hom	Het	Ref	Ref	Hom	Hom	Het	Ref	Ref	Hom	Ref	Ref	Het	Ref	Het	Ref	Ref
Pav_sc0001369.1	168180	CCTGCACACCATA	C	splice_acceptor_variant&splice_region_variant&intron_variant	HIGH		Pav_sc0001369.1_g400.1.mk	Ref	Het	Het	Het	Het	Het	Ref	Ref	Het	Hom	Het	Ref	Ref	Hom	Ref	Ref	Het	Ref	Het	Ref	Ref
Pav_sc0001369.1	168253	A	AAT	intron_variant	MODIFIER		Pav_sc0001369.1_g400.1.mk	Ref	Ref	Het	Ref	Het	Ref	Ref	Ref	Het	Ref	Ref	Ref	Ref	Ref	Ref	Het	Ref	Het	Het	Het	Ref
Pav_sc0001369.1	168510	A	AACTT	frameshift_variant	HIGH	p.Leu443fs	Pav_sc0001369.1_g400.1.mk	Ref	Ref	Het	Ref	Het	Ref	Ref	Ref	Het	Ref	Ref	Ref	Ref	Ref	Ref	Het	Ref	Het	Het	Het	Ref
Pav_sc0001369.1	169559	G	GAA	intron_variant	MODIFIER		Pav_sc0001369.1_g400.1.mk	Ref	Het	Ref	Ref	Ref	Ref	Ref	Ref	Ref	Ref	Ref	Ref	Het	Ref	Ref	Ref	Ref	Ref	Ref	Ref	Het
Pav_sc0001369.1	169597	T	TA	intron_variant	MODIFIER		Pav_sc0001369.1_g400.1.mk	Ref	Hom	Hom	Het	Hom	Het	Ref	Hom	Hom	Hom	Hom	Het	Hom	Hom	Het	Hom	Hom	Hom	Hom	Het	Hom
Pav_sc0001369.1	169837	T	TC	intron_variant	MODIFIER		Pav_sc0001369.1_g400.1.mk	Ref	Het	Ref	Ref	Ref	Ref	Ref	Het	Ref	Ref	Ref	Ref	Het	Ref	Ref	Het	Het	Het	Ref	Ref	Het
Pav_sc0001369.1	169838	T	TTTTTCTA	intron_variant	MODIFIER		Pav_sc0001369.1_g400.1.mk	Ref	Het	Ref	Ref	Ref	Ref	Ref	Het	Ref	Ref	Ref	Ref	Het	Ref	Ref	Het	Het	Het	Ref	Ref	Het
Pav_sc0001369.1	170863	AT	TT,A	intron_variant	MODIFIER		Pav_sc0001369.1_g400.1.mk	Het	Ref	Het	Ref	Ref	Ref	Het	Ref	Ref	Ref	Ref	Het	Het	Ref	Ref	Ref	Ref	Ref	Ref	Ref	Het
Pav_sc0001369.1	171249	G	GT	intron_variant	MODIFIER		Pav_sc0001369.1_g400.1.mk	Ref	Ref	Ref	Ref	Ref	Ref	Ref	Ref	Ref	Ref	Ref	Ref	Het	Ref	Ref	Ref	Ref	Ref	Ref	Ref	Het
Pav_sc0001369.1	172047	A	ATT	intron_variant	MODIFIER		Pav_sc0001369.1_g400.1.mk	Ref	Het	Ref	Ref	Ref	Ref	Ref	Ref	Ref	Ref	Het	Ref	Hom	Ref	Ref	Het	Het	Het	Het	Ref	Hom
Pav_sc0001369.1	172369	C	CTAGT	intron_variant	MODIFIER		Pav_sc0001369.1_g400.1.mk	Het	Het	Het	Het	Het	Ref	Het	Ref	Ref	Ref	Het	Het	Het	Ref	Ref	Het	Het	Het	Ref	Ref	Het
Pav_sc0001369.1	172370	C	CAGAACACT	intron_variant	MODIFIER		Pav_sc0001369.1_g400.1.mk	Het	Het	Het	Het	Het	Ref	Het	Ref	Ref	Ref	Het	Het	Het	Ref	Ref	Het	Het	Het	Ref	Ref	Het
Pav_sc0001369.1	176317	G	GTATCCCAATTTTAAGAT	intron_variant	MODIFIER		Pav_sc0001369.1_g400.1.mk	Ref	Het	Ref	Ref	Ref	Ref	Ref	Ref	Ref	Ref	Het	Ref	Hom	Ref	Ref	Het	Het	Het	Het	Ref	Hom
Pav_sc0001412.1	14139	A	AGTATCAAGCCTTT	frameshift_variant	HIGH	p.Arg153fs	Pav_sc0001412.1_g070.1.br	Het	Hom	Ref	Het	Ref	Ref	Ref	Het	Ref	Ref	Het	Het	Het	Het	Ref	Hom	Het	Hom	Hom	Het	Het
Pav_sc0001412.1	14224	GGT	G	intron_variant	MODIFIER		Pav_sc0001412.1_g070.1.br	Het	Hom	Ref	Het	Ref	Ref	Ref	Het	Ref	Ref	Het	Het	Het	Het	Ref	Hom	Het	Hom	Hom	Het	Het
Pav_sc0001520.1	42636	TGCCG	T	frameshift_variant	HIGH	p.Ala81fs	Pav_sc0001520.1_g090.1.br	Hom	Het	Hom	Het	Het	Het	Het	Hom	Het	Het	Het	Het	Hom	Hom	Hom	Hom	Hom	Hom	Het	Het	Hom
Pav_sc0001520.1	42641	AGCATGGTGGAACCTCCCATCAAGGTGGGCTGGCTACCTTCATAGCACCGCTG	A	frameshift_variant	HIGH	p.Glu82fs	Pav_sc0001520.1_g090.1.br	Hom	Het	Hom	Het	Het	Het	Het	Hom	Het	Het	Het	Het	Hom	Hom	Hom	Hom	Hom	Hom	Het	Het	Hom
Pav_sc0001524.1	27681	CCT	C	frameshift_variant	HIGH	p.Gly655fs	Pav_sc0001524.1_g050.1.mk	./.	./.	./.	Ref	Ref	Hom	./.	./.	Ref	Ref	./.	Ref	./.	./.	Ref	./.	./.	./.	./.	./.	./.
Pav_sc0001524.1	27685	T	TAG	frameshift_variant	HIGH	p.Lys654fs	Pav_sc0001524.1_g050.1.mk	./.	./.	./.	Ref	Ref	Hom	./.	./.	Ref	Ref	./.	Ref	./.	./.	Ref	./.	./.	./.	./.	./.	./.
Pav_sc0001524.1	27758	CCT	C	frameshift_variant	HIGH	p.Arg629fs	Pav_sc0001524.1_g050.1.mk	./.	./.	Hom	Ref	Ref	Hom	./.	./.	Ref	Ref	./.	Ref	./.	./.	Ref	./.	./.	./.	./.	./.	./.
Pav_sc0001524.1	27761	T	TCC	frameshift_variant	HIGH	p.Arg629fs	Pav_sc0001524.1_g050.1.mk	./.	./.	Hom	Ref	Ref	Hom	./.	./.	Ref	Ref	./.	Ref	./.	./.	Ref	./.	./.	./.	./.	./.	./.
Pav_sc0001524.1	29377	CTCTATGCTGCACGTATATGTGATACATGAATTCGTCAATGATGT	C	frameshift_variant	HIGH	p.Asn75fs	Pav_sc0001524.1_g050.1.mk	./.	Hom	Ref	Ref	Ref	Ref	Hom	Hom	Ref	Ref	./.	Ref	./.	./.	Ref	Hom	Hom	Hom	./.	./.	Hom
Pav_sc0001524.1	30598	A	AT	intron_variant	MODIFIER		Pav_sc0001524.1_g050.1.mk	Ref	Ref	Ref	Ref	Ref	Het	Hom	./.	Ref	Het	Ref	Ref	./.	Het	Ref	Ref	Ref	Ref	Ref	Ref	Ref
Pav_sc0001524.1	30664	CA	C	intron_variant	MODIFIER		Pav_sc0001524.1_g050.1.mk	Ref	Ref	Ref	Ref	Ref	Het	Hom	./.	Ref	Het	Ref	Ref	./.	Het	Ref	Ref	Ref	Ref	Ref	Ref	Ref
Pav_sc0001524.1	30689	CCT	C	intron_variant	MODIFIER		Pav_sc0001524.1_g050.1.mk	Hom	Hom	Hom	Het	Ref	Het	Ref	./.	Ref	Het	Hom	Het	./.	Het	Ref	Hom	Hom	Hom	Hom	Hom	Hom
Pav_sc0001524.1	31228	C	CTT	splice_region_variant	LOW		Pav_sc0001524.1_g050.1.mk	./.	./.	./.	Ref	Ref	./.	Hom	Hom	Ref	Ref	./.	Ref	./.	./.	Ref	Hom	./.	Hom	./.	./.	./.
Pav_sc0001718.1	26851	G	GC	5_prime_UTR_variant	MODIFIER		Pav_sc0001718.1_g070.1.mk	Ref	Ref	Ref	Ref	Ref	Ref	Ref	Ref	Ref	Ref	Ref	Ref	Ref	Ref	Ref	Het	Het	Het	Het	Ref	Ref
Pav_sc0001718.1	27156	GATC	G	intron_variant	MODIFIER		Pav_sc0001718.1_g070.1.mk	Ref	Ref	Ref	Ref	Ref	Ref	Ref	Ref	Ref	Ref	Ref	Ref	Ref	Ref	Ref	Het	Het	Het	Het	Ref	Ref
Pav_sc0001718.1	27163	GTTAA	G	intron_variant	MODIFIER		Pav_sc0001718.1_g070.1.mk	Ref	Ref	Ref	Ref	Ref	Ref	Ref	Ref	Ref	Ref	Ref	Ref	Ref	Ref	Ref	Het	Het	Het	Het	Ref	Ref
Pav_sc0001718.1	27194	A	AGCTAC	intron_variant	MODIFIER		Pav_sc0001718.1_g070.1.mk	Ref	Ref	Ref	Ref	Ref	Ref	Ref	Ref	Ref	Ref	Ref	Ref	Ref	Ref	Ref	Het	Het	Het	Het	Ref	Ref
Pav_sc0001718.1	27197	GAAT	G	intron_variant	MODIFIER		Pav_sc0001718.1_g070.1.mk	Ref	Ref	Ref	Ref	Ref	Ref	Ref	Ref	Ref	Ref	Ref	Ref	Ref	Ref	Ref	Het	Het	Het	Het	Ref	Ref
Pav_sc0001718.1	28109	AG	A	frameshift_variant	HIGH	p.Gly165fs	Pav_sc0001718.1_g070.1.mk	Ref	Ref	Ref	Ref	Ref	Ref	Ref	Ref	Ref	Ref	Ref	Ref	Ref	Ref	Ref	Het	Het	Het	Het	Ref	Ref
Pav_sc0001718.1	29418	GC	G	frameshift_variant	HIGH	p.Leu416fs	Pav_sc0001718.1_g070.1.mk	Ref	Ref	Ref	Ref	Ref	Ref	Ref	Ref	Ref	Ref	Ref	Ref	Ref	Ref	Ref	Het	Het	Het	Het	Ref	Ref
Pav_sc0001718.1	57119	TCGATCAGGCTC	T	frameshift_variant	HIGH	p.Asp61fs	Pav_sc0001718.1_g150.1.mk	Ref	Ref	Ref	Ref	Ref	Ref	Ref	Ref	Ref	Ref	Ref	Ref	Ref	Ref	Ref	Het	Het	Het	Het	Ref	Ref
Pav_sc0001718.1	57134	GCAAAGACCTCATTTACATTGAT	G	frameshift_variant	HIGH	p.Lys66fs	Pav_sc0001718.1_g150.1.mk	Ref	Ref	Ref	Ref	Ref	Ref	Ref	Ref	Ref	Ref	Ref	Ref	Ref	Ref	Ref	Het	Het	Het	Het	Ref	Ref
Pav_sc0001718.1	57902	GACCACGTAATTTGCATCAAAATACGGAAAATAT	G	frameshift_variant&splice_donor_variant&splice_region_variant&intron_variant	HIGH	p.Arg321fs	Pav_sc0001718.1_g150.1.mk	Ref	Ref	Ref	Ref	Ref	Ref	Ref	Ref	Ref	Ref	Ref	Ref	Ref	Ref	Ref	Het	Het	Het	Het	Ref	Ref
Pav_sc0001718.1	58653	CCCAGCCACCACTCAGGATAAAGGCATTGAG	C	disruptive_inframe_deletion	MODERATE	p.Ala368_Pro377del	Pav_sc0001718.1_g150.1.mk	Ref	Ref	Ref	Ref	Ref	Ref	Ref	Ref	Ref	Ref	Ref	Ref	Ref	Ref	Ref	Het	Het	Het	Het	Ref	Ref
Pav_sc0001718.1	58844	C	CTGCTACCTTGAATCAGGA	disruptive_inframe_insertion	MODERATE	p.Thr430_Leu431insAlaThrLeuAsnGlnGlu	Pav_sc0001718.1_g150.1.mk	Ref	Ref	Ref	Ref	Ref	Ref	Ref	Ref	Ref	Ref	Ref	Ref	Ref	Ref	Ref	Het	Het	Het	Het	Ref	Ref
Pav_sc0001721.1	67	TC	T	frameshift_variant	HIGH	p.Glu342fs	Pav_sc0001721.1_g010.1.br	Ref	Het	Ref	Ref	Ref	Ref	Ref	Ref	Ref	Ref	Ref	Ref	Ref	Ref	Ref	Het	Hom	Het	Ref	Ref	Het
Pav_sc0001911.1	241162	TC	T	intron_variant	MODIFIER		Pav_sc0001911.1_g560.1.mk	Ref	Ref	Ref	Het	Ref	Ref	Ref	Ref	Het	Ref	Ref	Ref	Het	Het	Ref	Ref	Ref	Ref	Ref	Ref	Ref
Pav_sc0001911.1	258097	GATCT	G	intron_variant	MODIFIER		Pav_sc0001911.1_g590.1.mk	Hom	Hom	Hom	Hom	Hom	Hom	Hom	Hom	Hom	Hom	Hom	Hom	Hom	Hom	Hom	Hom	Hom	Hom	Hom	Hom	Hom
Pav_sc0001928.1	4377	T	TCCA	conservative_inframe_insertion	MODERATE	p.Met59_Asp60insVal	Pav_sc0001928.1_g010.1.br	Hom	Het	Ref	Ref	Ref	Het	Hom	Hom	Ref	Ref	Hom	Ref	Ref	Ref	Ref	Het	Het	Het	Het	Ref	Het
Pav_sc0001985.1	15687	TTCTTCTACTTCTACGCTA	T	5_prime_UTR_variant	MODIFIER		Pav_sc0001985.1_g030.1.mk	Het	Ref	Het	Het	Ref	Ref	Het	Ref	Ref	Ref	Ref	Het	Ref	Het	Ref	Ref	Ref	Ref	Ref	Ref	Ref
Pav_sc0001985.1	15707	A	AG	5_prime_UTR_variant	MODIFIER		Pav_sc0001985.1_g030.1.mk	Het	Ref	Het	Het	Ref	Ref	Het	Ref	Ref	Ref	Ref	Het	Ref	Het	Ref	Ref	Ref	Ref	Ref	Ref	Ref
Pav_sc0001985.1	15709	G	GTATAAAT	splice_donor_variant&intron_variant	HIGH		Pav_sc0001985.1_g030.1.mk	Het	Ref	Het	Het	Ref	Ref	Ref	Ref	Ref	Ref	Ref	Het	Ref	Het	Het	Ref	Ref	Ref	Ref	Ref	Ref
Pav_sc0001985.1	15796	T	TGAGA	intron_variant	MODIFIER		Pav_sc0001985.1_g030.1.mk	Het	Ref	Het	Het	Ref	Ref	Het	Ref	Het	Het	Ref	Het	Ref	Het	Het	Ref	Het	Ref	Ref	Ref	Het
Pav_sc0001985.1	15822	CA	C	intron_variant	MODIFIER		Pav_sc0001985.1_g030.1.mk	Het	Ref	Het	Het	Ref	Ref	Het	Ref	Het	Het	Ref	Hom	Ref	Het	Het	Ref	Het	Ref	Ref	Ref	Het
Pav_sc0001985.1	15947	T	TGGGCCCTAGAGA	intron_variant	MODIFIER		Pav_sc0001985.1_g030.1.mk	Het	Ref	Het	Het	Ref	Ref	Het	Ref	Het	Het	Ref	Het	Ref	Het	Het	Ref	Het	Ref	Ref	Ref	Het
Pav_sc0001985.1	30782	GAAGGAGCTTC	G	frameshift_variant	HIGH	p.Met223fs	Pav_sc0001985.1_g060.1.br	Ref	Ref	Ref	Ref	Ref	Ref	Het	Ref	Ref	Ref	Ref	Ref	Ref	Ref	Ref	Ref	Ref	Ref	Ref	Ref	Ref
Pav_sc0001985.1	30797	TTTGAATTGAGGCACATAGATCCATCTC	T	conservative_inframe_deletion	MODERATE	p.Glu213_Gln221del	Pav_sc0001985.1_g060.1.br	Ref	Ref	Ref	Ref	Ref	Ref	Het	Ref	Ref	Ref	Ref	Ref	Ref	Ref	Ref	Ref	Ref	Ref	Ref	Ref	Ref
Pav_sc0001985.1	32353	TCTTGAGATTTTCCGCAACTTCTTTGACATTTGACGTCTGAACCAAACATTCTGTGGAATG	T	disruptive_inframe_deletion	MODERATE	p.Ser121_Ser140del	Pav_sc0001985.1_g070.1.br	Hom	Hom	Hom	Hom	Hom	Hom	Het	Hom	Het	Het	Hom	Het	Hom	Hom	Hom	Hom	Het	Hom	Hom	Hom	Het
Pav_sc0001985.1	32354	CTTGAGATTT	C,*	disruptive_inframe_deletion	MODERATE	p.Lys138_Ser140del	Pav_sc0001985.1_g070.1.br	Hom	Hom	Hom	Hom	Hom	Hom	Het	Hom	Het	Het	Hom	Het	Hom	Hom	Hom	Hom	Het	Hom	Hom	Hom	Het
Pav_sc0001985.1	32365	CCGCAACTTCTTTGACATTTGACGTCTGAACCAAACATTCTGTGGAATGCTT	C,*	disruptive_inframe_deletion	MODERATE	p.Ser121_Arg137del	Pav_sc0001985.1_g070.1.br	Hom	Hom	Hom	Hom	Hom	Hom	Het	Hom	Het	Het	Hom	Het	Hom	Hom	Hom	Hom	Het	Hom	Hom	Hom	Het
Pav_sc0002033.1	137	CCG	C	frameshift_variant	HIGH	p.Ala281fs	Pav_sc0002033.1_g010.1.br	./.	./.	./.	./.	Het	./.	Hom	Ref	Het	Ref	./.	Hom	./.	Ref	Ref	./.	Ref	./.	Ref	Ref	./.
Pav_sc0002033.1	142	G	GTC	frameshift_variant	HIGH	p.Thr280fs	Pav_sc0002033.1_g010.1.br	./.	./.	Hom	./.	Het	./.	Hom	Ref	Het	Ref	./.	Hom	./.	Ref	Ref	./.	Ref	./.	Ref	Ref	./.
Pav_sc0002033.1	563	T	TTTG	conservative_inframe_insertion	MODERATE	p.Met139_Arg140insGln	Pav_sc0002033.1_g010.1.br	./.	./.	./.	./.	Ref	./.	./.	Het	Ref	Ref	./.	./.	./.	Ref	Ref	./.	Ref	./.	Ref	Ref	./.
Pav_sc0002033.1	566	TGCC	T	conservative_inframe_deletion	MODERATE	p.Gly138del	Pav_sc0002033.1_g010.1.br	./.	./.	./.	./.	Ref	./.	./.	Het	Ref	Ref	./.	./.	./.	Ref	Ref	./.	Ref	./.	Ref	Ref	./.
Pav_sc0002033.1	584	CATA	C	conservative_inframe_deletion	MODERATE	p.Tyr132del	Pav_sc0002033.1_g010.1.br	./.	./.	./.	./.	Ref	./.	./.	Het	Ref	Ref	./.	./.	./.	Ref	Ref	./.	Ref	./.	Ref	Ref	./.
Pav_sc0002033.1	979	A	AT	frameshift_variant&start_lost	HIGH	p.Met1fs	Pav_sc0002033.1_g010.1.br	./.	./.	./.	./.	Ref	./.	./.	Hom	Ref	Ref	./.	./.	./.	Ref	Ref	./.	Ref	./.	Ref	Ref	./.
Pav_sc0002065.1	45016	G	GGGA	conservative_inframe_insertion	MODERATE	p.Ser38dup	Pav_sc0002065.1_g110.1.br	Ref	Ref	Ref	Ref	Ref	Ref	Ref	Ref	Ref	Ref	Ref	Ref	Het	Ref	Ref	Ref	Ref	Ref	Ref	Ref	Ref
Pav_sc0002237.1	15330	A	AGAG	disruptive_inframe_insertion	MODERATE	p.Lys412_Ser413insArg	Pav_sc0002237.1_g030.1.br	Ref	Het	Ref	Ref	Ref	Ref	Het	Het	Ref	Ref	Ref	Ref	Ref	Ref	Ref	Het	Het	Het	Ref	Ref	Het
Pav_sc0002237.1	16109	C	CAA	frameshift_variant	HIGH	p.Gly202fs	Pav_sc0002237.1_g040.1.br	Ref	Het	Ref	Ref	Ref	Ref	Het	Ref	Ref	Ref	Het	Ref	Het	Ref	Ref	Ref	Ref	Ref	Het	Het	Ref
Pav_sc0002237.1	16111	GTC	ATC,G	frameshift_variant	HIGH	p.Ser200fs_p.Gln199Gln	Pav_sc0002237.1_g040.1.br	Het	Het	Het	Het	Het	Het	Het	Het	Het	Het	Het	Het	Het	Ref	Ref	Ref	Ref	Ref	Het	Het	Ref
Pav_sc0002388.1	55830	CAA	C	intron_variant	MODIFIER		Pav_sc0002388.1_g090.1.br	Het	Hom	Het	Ref	Het	Ref	Het	Het	Het	Het	Hom	Ref	Het	Het	Het	Hom	Hom	Hom	Hom	Ref	Hom
Pav_sc0002388.1	55834	G	GTA	intron_variant	MODIFIER		Pav_sc0002388.1_g090.1.br	Het	Hom	Het	Ref	Het	Ref	Het	Het	Het	Het	Hom	Ref	Het	Het	Het	Hom	Hom	Hom	Hom	Ref	Hom
Pav_sc0002388.1	56610	ATTTTTT	A	conservative_inframe_deletion	MODERATE	p.Phe558_Phe559del	Pav_sc0002388.1_g090.1.br	Ref	Het	Ref	Ref	Ref	Ref	Het	Ref	Ref	Ref	Ref	Ref	Ref	Ref	Ref	Het	Ref	Het	Ref	Ref	Het
Pav_sc0002684.1	20258	TG	T	frameshift_variant	HIGH	p.Gly377fs	Pav_sc0002684.1_g030.1.br	Ref	Ref	Ref	Ref	Ref	Ref	Ref	Ref	Het	Het	Ref	Het	Ref	Ref	Ref	Ref	Het	Ref	Ref	Ref	Ref
Pav_sc0003261.1	48224	A	AT	frameshift_variant	HIGH	p.Leu192fs	Pav_sc0003261.1_g170.1.br	Ref	Ref	Ref	Ref	Ref	Ref	Ref	Ref	Ref	Ref	Ref	Ref	Het	Ref	Ref	Ref	Ref	Ref	Ref	Ref	Ref
Pav_sc0003261.1	48270	C	CGTAT	frameshift_variant	HIGH	p.Ile207fs	Pav_sc0003261.1_g170.1.br	Ref	Ref	Ref	Ref	Ref	Ref	Ref	Ref	Ref	Ref	Ref	Ref	Het	Ref	Ref	Het	Ref	Het	Het	Het	Ref
Pav_sc0003823.1	59001	C	CT	frameshift_variant	HIGH	p.Ser667fs	Pav_sc0003823.1_g140.1.br	Hom	Het	Hom	Hom	Hom	Hom	Hom	Hom	Hom	Hom	Het	Hom	Het	Hom	Het	Hom	Hom	Hom	Het	Hom	Hom
Pav_sc0004383.1	100734	CATTCATCAACCA	C	conservative_inframe_deletion	MODERATE	p.Trp217_Asn220del	Pav_sc0004383.1_g150.1.br	Het	Ref	Het	Het	Ref	Ref	Ref	Ref	Ref	Ref	Ref	Het	Ref	Het	Het	Ref	Ref	Ref	Ref	Ref	Ref
Pav_sc0004383.1	101162	TTCATGATTACAAGCTCCCGCTTGAGTTCATCAATTTCATTGCCG	T	frameshift_variant&splice_acceptor_variant&splice_region_variant&intron_variant	HIGH	p.Glu73fs	Pav_sc0004383.1_g150.1.br	Het	./.	Het	Het	Ref	Ref	Het	Ref	Het	Het	./.	Het	Ref	Het	Ref	Ref	./.	Ref	Ref	Ref	Ref
Pav_sc0004383.1	101316	T	TGGTAA	frameshift_variant	HIGH	p.Thr39fs	Pav_sc0004383.1_g150.1.br	Het	Hom	Hom	Hom	Hom	Hom	Hom	Het	Hom	Hom	Hom	Hom	Hom	Hom	Hom	Hom	Hom	Hom	Hom	Hom	Hom
Pav_sc0005463.1	1677	CTAGATTCCTAAGGAA	C	conservative_inframe_deletion	MODERATE	p.Phe578_Leu582del	Pav_sc0005463.1_g010.1.br	Het	Ref	Het	Het	Ref	Ref	Het	Ref	Ref	Ref	./.	Het	Ref	Het	Ref	Ref	Ref	Ref	Ref	./.	Ref
Pav_sc0005463.1	1760	ATCACACC	A	frameshift_variant	HIGH	p.Gly553fs	Pav_sc0005463.1_g010.1.br	Het	./.	Het	Het	./.	./.	Het	Ref	Ref	Ref	./.	Het	./.	Het	Ref	Ref	Ref	./.	./.	./.	Ref
Pav_sc0006272.1	17310	C	CTG	frameshift_variant	HIGH	p.Gly22fs	Pav_sc0006272.1_g050.1.br	Hom	./.	./.	Hom	Hom	Hom	Hom	./.	Hom	Hom	Hom	Hom	./.	./.	Hom	Hom	Hom	Hom	Hom	./.	Hom
Pav_sc0006272.1	17312	GGC	G	frameshift_variant	HIGH	p.Gly22fs	Pav_sc0006272.1_g050.1.br	Hom	./.	./.	Hom	Hom	Hom	Hom	./.	Hom	Hom	Hom	Hom	./.	./.	Hom	Hom	Hom	Hom	Hom	./.	Hom
Pav_sc0006420.1	3890	TA	T,AA	frameshift_variant	HIGH	p.Ile91fs_lle	Pav_sc0006420.1_g020.1.br	Het	./.	Het	Het	Het	Hom	Hom	Het	Het	Het	./.	Hom	Het	Hom	Het	./.	Ref	./.	Ref	Het	Hom
Pav_sc0006420.1	3907	GTACAGCGCAAAACTTTTCTTTTTTTGCTATAGACAGAGCA	G	frameshift_variant	HIGH	p.Ala73fs	Pav_sc0006420.1_g020.1.br	Het	./.	Hom	Het	Hom	Hom	Hom	Het	Het	Het	./.	Hom	Het	Hom	Het	./.	Ref	./.	Ref	Hom	Ref
Pav_sc0006454.1	5011	A	ATTGTGGGTCTC	frameshift_variant&stop_lost&splice_region_variant	HIGH	p.Ter330fs	Pav_sc0006454.1_g020.1.br	Het	Ref	Het	Het	Het	Het	Het	Het	Het	Het	Het	Het	Het	Het	Het	Het	./.	Het	Het	Het	Het
Pav_sc0006454.1	5012	T	TTGTGG	frameshift_variant&stop_lost&splice_region_variant	HIGH	p.Ter330fs	Pav_sc0006454.1_g020.1.br	Het	./.	Het	Het	Het	Het	Het	Het	Het	Het	Het	Het	Het	Het	Het	Het	./.	Het	Het	Het	Het
Pav_sc0006454.1	5805	C	CTGACGACCCTTGCCA	disruptive_inframe_insertion	MODERATE	p.Leu245_Lys246insThrThrLeuAlaIle	Pav_sc0006454.1_g020.1.br	Het	Ref	Het	Hom	Ref	Het	./.	Het	Ref	Ref	./.	Hom	Ref	Het	Ref	Ref	Ref	Ref	./.	Ref	Ref
Pav_sc0006454.1	5808	A	AC	frameshift_variant	HIGH	p.Lys246fs	Pav_sc0006454.1_g020.1.br	Het	Ref	Het	Hom	Ref	Het	./.	Het	Ref	Ref	./.	Hom	Ref	Het	Ref	Ref	Ref	Ref	./.	Ref	Ref
Pav_sc0006454.1	5894	GACTT	G	frameshift_variant	HIGH	p.Thr275fs	Pav_sc0006454.1_g020.1.br	Hom	Hom	Hom	Hom	Hom	Hom	./.	Hom	Hom	Hom	./.	Hom	Hom	Hom	Hom	Hom	Hom	Hom	./.	Hom	Hom
Pav_sc0006454.1	5903	T	TATCG	frameshift_variant	HIGH	p.Val278fs	Pav_sc0006454.1_g020.1.br	Hom	Hom	Hom	Hom	Hom	Hom	./.	Hom	Hom	Hom	./.	Hom	Hom	Hom	Hom	Hom	Hom	Hom	./.	Hom	Hom
Pav_sc0006661.1	26600	AAGT	A	disruptive_inframe_deletion	MODERATE	p.Leu248del	Pav_sc0006661.1_g050.1.br	Ref	Ref	Ref	Ref	Ref	Ref	Ref	Ref	Ref	Ref	Ref	Ref	Ref	Ref	Ref	Het	Het	Het	Ref	Ref	Het
Pav_sc0009154.1	3519	C	CTT	frameshift_variant	HIGH	p.Ala85fs	Pav_sc0009154.1_g020.1.br	Het	Het	Ref	Ref	Ref	Ref	Ref	Ref	Ref	Ref	Het	Ref	Ref	Ref	Ref	Ref	Ref	Ref	Het	Ref	Ref
Pav_sc0009154.1	3620	CG	*,C	frameshift_variant	HIGH	p.Arg51fs	Pav_sc0009154.1_g020.1.br	Hom	Hom	Het	Hom	Het	Hom	Het	Hom	Het	Het	Ref	Hom	Hom	Het	Het	Het	Hom	Het	Ref	Ref	Ref
Pav_sc0009154.1	3622	ATCCTTCTCTTTTGGGTTCTGGCGCGAGCCGATCTCCTCTTTTTTGTCTGACAGGCCAGGATCAAGGGGGACTACGGATTCCCTCTTCTCG	*,A	disruptive_inframe_deletion	MODERATE	p.Glu21_Asp50del	Pav_sc0009154.1_g020.1.br	Hom	Hom	Het	Hom	Het	Hom	Het	Hom	Het	Het	Ref	Hom	Hom	Het	Het	Ref	Hom	Het	Ref	Ref	Ref
Pav_sc0009154.1	3652	GA	*,G	frameshift_variant	HIGH	p.Ile40fs	Pav_sc0009154.1_g020.1.br	Hom	Hom	Hom	Hom	Hom	Hom	Hom	Hom	Hom	Hom	Hom	Hom	Hom	Hom	Hom	Het	Hom	Het	Hom	Het	Het
Pav_sc0009154.1	3654	TCTCCTCTTTTTTGTCTGACAGGCCAGGATCAAGGGGGACTACGGATTCCCTCTTCTCGATCCTTCTCTTTTGGGTTCTGGCGCGAGCCGA	*,T	conservative_inframe_deletion	MODERATE	p.Ser10_Glu39del	Pav_sc0009154.1_g020.1.br	Hom	Hom	Hom	Hom	Hom	Hom	Hom	Hom	Hom	Hom	Het	Hom	Hom	Hom	Hom	Het	Hom	Het	Het	Het	Het
Pav_sc0009370.1	6392	G	GT	frameshift_variant	HIGH	p.Gly57fs	Pav_sc0009370.1_g040.1.br	Ref	Ref	Ref	Ref	Ref	Ref	Ref	Ref	Het	Het	Ref	Het	Ref	Ref	Het	Ref	Ref	Ref	Ref	Ref	Ref
Pav_sc0009370.1	7448	GAGA	G	disruptive_inframe_deletion	MODERATE	p.Glu409_Asn410delinsAsp	Pav_sc0009370.1_g040.1.br	Ref	Ref	Ref	Ref	Ref	Ref	Ref	Ref	Het	Het	Ref	Het	Ref	Ref	Ref	Ref	Het	Ref	Ref	Ref	Ref
Pav_sc0009370.1	7454	AT	A	frameshift_variant	HIGH	p.Ile411fs	Pav_sc0009370.1_g040.1.br	Ref	Ref	Ref	Ref	Ref	Ref	Ref	Ref	Het	Het	Ref	Het	Ref	Ref	Ref	Ref	Het	Ref	Ref	Ref	Ref
Pav_sc0009370.1	7676	A	AACG	disruptive_inframe_insertion	MODERATE	p.Asn485_Val486insAsp	Pav_sc0009370.1_g040.1.br	Ref	Ref	Ref	Ref	Ref	Ref	Ref	Ref	Het	Het	Ref	Het	Ref	Ref	Het	Ref	Het	Ref	Ref	Ref	Ref
Pav_sc0009370.1	8614	A	AT	frameshift_variant	HIGH	p.Met798fs	Pav_sc0009370.1_g040.1.br	Het	Ref	Het	Het	Ref	Ref	Ref	Ref	Ref	Ref	Ref	Ref	Ref	Het	Het	Ref	Ref	Ref	Ref	Ref	Ref
Pav_sc0009370.1	8680	TACGG	T	frameshift_variant	HIGH	p.Thr820fs	Pav_sc0009370.1_g040.1.br	Ref	Ref	Ref	Ref	Ref	Ref	Ref	Ref	Het	Het	Ref	Het	Ref	Ref	Het	Ref	Het	Ref	Ref	Ref	Ref
Pav_sc0009370.1	8688	TGC	T	frameshift_variant	HIGH	p.His823fs	Pav_sc0009370.1_g040.1.br	Ref	Ref	Ref	Ref	Ref	Ref	Ref	Ref	Het	Het	Ref	Het	Ref	Ref	Het	Ref	Het	Ref	Ref	Ref	Ref
Pav_sc0009370.1	8689	GCATT	*,G	frameshift_variant	HIGH	p.His823fs	Pav_sc0009370.1_g040.1.br	Het	Ref	Het	Het	Ref	Ref	Het	Ref	Het	Het	Ref	Het	Ref	Het	Het	Ref	Het	Ref	Ref	Ref	Ref
Pav_sc0009370.1	8729	GA	G	frameshift_variant	HIGH	p.Val839fs	Pav_sc0009370.1_g040.1.br	Ref	Ref	Ref	Ref	Ref	Ref	Ref	Ref	Ref	Ref	Ref	Ref	Ref	Ref	Ref	Ref	Ref	Ref	Het	Ref	Ref
Pav_sc0009370.1	8845	T	TA	frameshift_variant	HIGH	p.Val875fs	Pav_sc0009370.1_g040.1.br	Ref	Ref	Ref	Ref	Ref	Ref	Ref	Ref	Het	Het	Ref	Het	Ref	Ref	Ref	Ref	Het	Ref	Ref	Ref	Ref
Pav_sc0009370.1	10484	TG	T	frameshift_variant	HIGH	p.Gln127fs	Pav_sc0009370.1_g050.1.br	./.	Ref	Ref	Ref	Ref	Ref	Ref	Ref	Het	Het	Ref	Het	Ref	Ref	Het	Ref	Het	Ref	Ref	Ref	Ref
Pav_sc0009370.1	10498	CA	C	frameshift_variant	HIGH	p.Val122fs	Pav_sc0009370.1_g050.1.br	./.	Ref	Ref	Ref	Ref	Ref	Ref	Ref	Het	Het	Ref	Het	Ref	Ref	Het	Ref	Het	Ref	Ref	Ref	Ref
Pav_sc0009370.1	10728	GTACAGTTGC	G,ATACAGTTGC	conservative_inframe_deletion	MODERATE	p.Pro46Ser / p.Ala43_Val45del	Pav_sc0009370.1_g050.1.br	./.	Ref	Ref	Ref	Ref	Ref	Ref	Ref	Het	Het	Ref	Het	Ref	Ref	Het	Ref	Het	Ref	Ref	Ref	Ref
Pav_sc0009370.1	10878	CACAAAGGTTCATCTCATTACTTCCTTTT	C	stop_lost&conservative_inframe_deletion&splice_region_variant	HIGH	p.Lys110_Ter113del	Pav_sc0009370.1_g060.1.br	Ref	Ref	Ref	Ref	Ref	Ref	Ref	Ref	Het	Het	Ref	Het	Ref	Ref	Het	Ref	Het	Ref	Ref	Ref	Ref
Pav_sc0009558.1	12202	TAC	T	intron_variant	MODIFIER		Pav_sc0009558.1_g060.1.br	Ref	Ref	Ref	Ref	Hom	Ref	Ref	Ref	Hom	Ref	Ref	Ref	Ref	Ref	Ref	Ref	./.	Ref	Ref	Ref	Ref
Pav_sc0009558.1	12315	T	TAG	intron_variant	MODIFIER		Pav_sc0009558.1_g060.1.br	Ref	Ref	Ref	Ref	Hom	Ref	Ref	Ref	Hom	Ref	Ref	Ref	Ref	Ref	Ref	Ref	./.	Ref	Ref	Ref	Ref
Pav_sc0009558.1	12496	A	AT	intron_variant	MODIFIER		Pav_sc0010906.1_g060.1.br	Ref	Ref	Ref	Ref	Hom	Ref	Ref	Ref	Hom	Ref	Ref	Ref	Ref	Ref	Ref	Ref	./.	Ref	Ref	Ref	Ref
Pav_sc0009558.1	12597	GC	G	intron_variant	MODIFIER		Pav_sc0010906.1_g060.1.br	Ref	Ref	Ref	Ref	Hom	Ref	Ref	Ref	Hom	Ref	Ref	Ref	Ref	Ref	Ref	Ref	./.	Ref	Ref	Ref	Ref
Pav_sc0009558.1	12665	A	AATATATATAT	intron_variant	MODIFIER		Pav_sc0010906.1_g060.1.br	Ref	Ref	Ref	Ref	Hom	Ref	Ref	Ref	./.	Ref	Ref	Ref	Ref	Ref	Ref	Ref	./.	Ref	Ref	Ref	Ref
Pav_sc0010946.1	2295	ATTCCTCTCTGGAATGGCTTTAATCCTTCTTGAGATT	A	disruptive_inframe_deletion	MODERATE	p.Lys118_Arg129del	Pav_sc0010946.1_g010.1.br	Ref	Ref	Ref	Ref	Ref	Ref	Ref	Ref	Ref	Ref	Ref	Ref	Ref	Ref	Ref	Ref	Ref	Ref	Ref	Ref	Het
Pav_sc0012624.1	957	TGG	T	frameshift_variant	HIGH	p.His724fs	Pav_sc0012624.1_g010.1.br	Ref	Het	Hom	Hom	Hom	Het	Ref	Ref	Hom	Hom	Ref	Hom	Hom	Hom	Hom	Het	Het	Het	Het	Hom	Het
Pav_sc0012624.1	1635	A	ACAAGCTTATTGATCTTGGCTGGTATTTCATACAC	frameshift_variant&stop_gained	HIGH	p.Val498fs	Pav_sc0012624.1_g010.1.br	Ref	Het	Het	Het	Ref	Ref	Ref	Ref	Ref	Ref	Ref	Hom	Ref	Het	Het	Ref	Ref	Ref	Het	Het	Ref
Pav_co4013453.1	1020	AC	A	frameshift_variant	HIGH	p.Val43fs	Pav_co4046203.1_g010.1.mk	./.	Ref	./.	Ref	Het	./.	./.	Ref	Het	Ref	./.	./.	Ref	./.	Ref	Ref	Ref	Ref	Ref	Ref	Ref
Pav_co4013453.1	1024	G	GC	frameshift_variant	HIGH	p.Gln42fs	Pav_co4046203.1_g010.1.mk	./.	Ref	./.	Ref	Het	./.	./.	Ref	Het	Ref	./.	./.	Ref	./.	Ref	Ref	Ref	Ref	Ref	Ref	Ref
Pav_co4046203.1	1027	CGGATGGGAGG	C	5_prime_UTR_variant	MODIFIER		Pav_co4046203.1_g010.1.mk	Ref	Ref	./.	./.	./.	Ref	Ref	./.	Ref	Ref	./.	Ref	Hom	./.	./.	Ref	./.	Ref	Ref	Ref	Het
Pav_co4078237.1	894	CGACGGTACT	C	conservative_inframe_deletion	MODERATE	p.Ser739_Val741del	Pav_co4078237.1_g010.1.br	Ref	Het	Ref	Ref	Ref	Ref	Ref	Ref	Ref	Ref	Het	Ref	Hom	Ref	Ref	Het	Ref	Het	Het	Het	Ref
Pav_co4078237.1	1162	TC	T	frameshift_variant	HIGH	p.Arg652fs	Pav_co4078237.1_g010.1.br	Ref	Het	Ref	Ref	Ref	Ref	Ref	Ref	Ref	Ref	Het	Ref	Hom	Ref	Ref	Het	Ref	Het	Het	Het	Ref
Pav_co4078237.1	1168	GGCA	G	disruptive_inframe_deletion	MODERATE	p.Ala650del	Pav_co4078237.1_g010.1.br	Ref	Het	Ref	Ref	Ref	Ref	Ref	Ref	Ref	Ref	Het	Ref	Hom	Ref	Ref	Het	Ref	Het	Het	Het	Ref
Pav_co4078237.1	1174	ATAATCAAC	A	frameshift_variant	HIGH	p.Val646fs	Pav_co4078237.1_g010.1.br	Ref	Het	Ref	Ref	Ref	Ref	Ref	Ref	Ref	Ref	Het	Ref	Hom	Ref	Ref	Het	Ref	Het	Het	Het	Ref
Pav_co4078237.1	1736	A	ATTT	conservative_inframe_insertion	MODERATE	p.Ser460_Met461insLys	Pav_co4078237.1_g010.1.br	Ref	Het	Ref	Ref	Ref	Ref	Ref	Ref	Ref	Ref	Het	Ref	Hom	Ref	Ref	Het	Ref	Het	Het	Het	Ref
Pav_co4078237.1	1740	TTCGG	T	frameshift_variant	HIGH	p.Asn458fs	Pav_co4078237.1_g010.1.br	Ref	Het	Ref	Ref	Ref	Ref	Ref	Ref	Ref	Ref	Het	Ref	Hom	Ref	Ref	Het	Ref	Het	Het	Het	Ref
Pav_co4078237.1	1747	T	TGTCA	frameshift_variant	HIGH	p.Lys457fs	Pav_co4078237.1_g010.1.br	Ref	Het	Ref	Ref	Ref	Ref	Ref	Ref	Ref	Ref	Het	Ref	Hom	Ref	Ref	Het	Ref	Het	Het	Het	Ref
Pav_sc0006454.1	5809	A	C,AAATGTG	disruptive_inframe_insertion	MODERATE	p.Lys246Thr / p.Lys246_Asn247insMetTrp	Pav_sc0006454.1_g020.1.br	Het	Hom	Het	Hom	Het	Het	./.	Het	Hom	Hom	./.	Hom	Hom	Het	Hom	Hom	Hom	Hom	./.	Hom	Hom
Pav_sc0006454.1	5812	A	C,AGACGAC	disruptive_inframe_insertion	MODERATE	p.Asn247Thr / p.Asn247delinsLysThrThr	Pav_sc0006454.1_g020.1.br	Het	Hom	Het	Hom	Hom	Het	./.	Het	Hom	Hom	./.	Hom	Hom	Het	Hom	Hom	Hom	Hom	./.	Hom	Hom
Pav_sc0009370.1	8691	A	ATTTGAC,*	conservative_inframe_insertion	MODERATE	p.Leu824_Tyr825insThrLeu	Pav_sc0009370.1_g040.1.br	Het	Ref	Het	Het	Ref	Ref	Het	Ref	Het	Het	Ref	Het	Ref	Het	Het	Ref	Het	Ref	Ref	Ref	Ref
Pav_sc0009370.1	8700	T	C,TCTAC	frameshift_variant	HIGH	p.Cys827fs / p.Val826Ala	Pav_sc0009370.1_g040.1.br	Het	Ref	Het	Het	Ref	Ref	Het	Ref	Het	Het	Ref	Het	Ref	Het	Het	Ref	Het	Ref	Ref	Ref	Ref
Pav_sc0009370.1	8844	T	A,TG	frameshift_variant	HIGH	p.Val875fs / p.Leu874His	Pav_sc0009370.1_g040.1.br	Hom	Ref	Het	Het	Ref	Ref	Het	Ref	Het	Het	Ref	Het	Ref	Ref	Ref	Ref	Het	Ref	Ref	Ref	Ref
