# Supplementary material for: Whole genome re-sequencing of sweet cherry (Prunus avium L.) yields insights into genomic diversity of a fruit species
Source: Hortic Res. 2020 May 1;7:60. doi: 10.1038/s41438-020-0281-9 (PMC7193578; doi:10.1038/s41438-020-0281-9)
Supplement: Supplementary file 15 — Supplementary File 10 [file 41438_2020_281_MOESM15_ESM.xlsx]

## Sheet: PATHOGENESIS-RELATED GENES SNPS
CHROM	POS	REF	ALT	ANN[*].EFFECT	ANN[*].IMPACT	ANN[*].HGVS_P	GENE	Agld	Bak	Bxs14	Bxs21	Bxs22	Bxs33	Chi	Gxt7	Hgxs11	Hgxs30	Lem	Mie	Prkld	Ptrtrach	Sam	Tred	Tredna	Trrd	Tsol	Vas	Wild
Pav_sc0000029.1	134994	T	A	intron_variant	MODIFIER		Pav_sc0000029.1_g200.1.mk	Hom	Hom	Hom	Hom	Hom	Hom	Hom	Hom	Hom	Hom	Hom	Hom	Hom	Hom	Hom	Hom	Hom	Hom	Hom	Hom	Hom
Pav_sc0000029.1	135087	G	A	intron_variant	MODIFIER		Pav_sc0000029.1_g200.1.mk	Ref	Ref	Ref	Ref	Ref	Ref	Ref	Ref	Ref	Ref	Ref	Ref	Het	Ref	Ref	Ref	Ref	Ref	Ref	Ref	Ref
Pav_sc0000029.1	135145	A	T	intron_variant	MODIFIER		Pav_sc0000029.1_g200.1.mk	Hom	Hom	Hom	Hom	Hom	Hom	Hom	Hom	Hom	Hom	Hom	Hom	Hom	Hom	Hom	Hom	Hom	Hom	Hom	Hom	Hom
Pav_sc0000029.1	135184	G	A	intron_variant	MODIFIER		Pav_sc0000029.1_g200.1.mk	Ref	Ref	Ref	Ref	Ref	Ref	Ref	Ref	Ref	Ref	Ref	Ref	Het	Ref	Ref	Ref	Ref	Ref	Ref	Ref	Ref
Pav_sc0000029.1	135210	A	G	intron_variant	MODIFIER		Pav_sc0000029.1_g200.1.mk	Hom	Hom	Hom	Hom	Hom	Hom	Hom	Hom	Hom	Hom	Hom	Hom	Hom	Hom	Hom	Hom	Hom	Hom	Hom	Hom	Hom
Pav_sc0000029.1	135253	A	G	intron_variant	MODIFIER		Pav_sc0000029.1_g200.1.mk	Hom	Hom	Hom	Hom	Hom	Hom	Hom	Hom	Hom	Hom	Hom	Hom	Hom	Hom	Hom	Hom	Hom	Hom	Hom	Hom	Hom
Pav_sc0000029.1	135275	T	A	intron_variant	MODIFIER		Pav_sc0000029.1_g200.1.mk	Ref	Hom	Hom	Het	Hom	Hom	Hom	Het	Hom	Hom	Hom	Het	Het	Hom	Hom	Hom	Hom	Hom	Hom	Hom	Het
Pav_sc0000029.1	135314	G	T	intron_variant	MODIFIER		Pav_sc0000029.1_g200.1.mk	Hom	Hom	Hom	Hom	Hom	Hom	Hom	Hom	Hom	Hom	Hom	Hom	Hom	Hom	Hom	Hom	Hom	Hom	Hom	Hom	Hom
Pav_sc0000029.1	135395	T	A	intron_variant	MODIFIER		Pav_sc0000029.1_g200.1.mk	Hom	Hom	Hom	Hom	Hom	Hom	Hom	Hom	Hom	Hom	Hom	Hom	Hom	Hom	Hom	Hom	Hom	Hom	Hom	Hom	Hom
Pav_sc0000029.1	135615	G	A	intron_variant	MODIFIER		Pav_sc0000029.1_g200.1.mk	Ref	Ref	Het	Ref	Ref	Het	Ref	Ref	Ref	Ref	Het	Ref	Ref	Het	Ref	Ref	Ref	Ref	Ref	Ref	Ref
Pav_sc0000029.1	135645	T	C	intron_variant	MODIFIER		Pav_sc0000029.1_g200.1.mk	Hom	Hom	Het	Hom	Hom	Het	Hom	Hom	Hom	Hom	Het	Hom	Hom	Het	Hom	Hom	Hom	Hom	Hom	Hom	Hom
Pav_sc0000029.1	135656	G	A	intron_variant	MODIFIER		Pav_sc0000029.1_g200.1.mk	Ref	Ref	Ref	Ref	Ref	Ref	Ref	Het	Ref	Ref	Ref	Ref	Ref	Ref	Ref	Ref	Ref	Ref	Ref	Ref	Ref
Pav_sc0000029.1	135739	G	T	intron_variant	MODIFIER		Pav_sc0000029.1_g200.1.mk	Hom	Hom	Het	Hom	Hom	Het	Hom	Hom	Hom	Hom	Het	Hom	Hom	Het	Hom	Hom	Hom	Hom	Hom	Hom	Hom
Pav_sc0000029.1	135740	C	T	intron_variant	MODIFIER		Pav_sc0000029.1_g200.1.mk	Ref	Ref	Het	Ref	Ref	Het	Ref	Ref	Ref	Ref	Het	Ref	Ref	Het	Ref	Ref	Ref	Ref	Ref	Ref	Ref
Pav_sc0000029.1	135808	G	A	intron_variant	MODIFIER		Pav_sc0000029.1_g200.1.mk	Hom	Ref	Ref	Het	Ref	Ref	Ref	Het	Ref	Ref	Ref	Het	Ref	Ref	Ref	Ref	Ref	Ref	Ref	Ref	Het
Pav_sc0000029.1	135998	C	A	intron_variant	MODIFIER		Pav_sc0000029.1_g200.1.mk	Ref	Ref	Ref	Ref	Ref	Ref	Ref	Ref	Ref	Ref	Ref	Ref	Het	Ref	Ref	Ref	Ref	Ref	Ref	Ref	Ref
Pav_sc0000029.1	136037	T	C	intron_variant	MODIFIER		Pav_sc0000029.1_g200.1.mk	Hom	Hom	Het	Hom	Hom	Het	Hom	Hom	Hom	Hom	Het	Hom	Hom	Het	Hom	Hom	Hom	Hom	Hom	Hom	Hom
Pav_sc0000029.1	136083	C	A	intron_variant	MODIFIER		Pav_sc0000029.1_g200.1.mk	Het	Hom	Het	Het	Hom	Het	Hom	Het	Hom	Hom	Het	Het	Hom	Het	Hom	Hom	Hom	Hom	Hom	Hom	Het
Pav_sc0000029.1	136158	G	T	intron_variant	MODIFIER		Pav_sc0000029.1_g200.1.mk	Ref	Hom	Het	Het	Hom	Het	Hom	Het	Hom	Hom	Het	Het	Hom	Het	Hom	Hom	Hom	Hom	Hom	Hom	Het
Pav_sc0000029.1	136259	G	A	synonymous_variant	LOW	p.Leu86Leu	Pav_sc0000029.1_g200.1.mk	Ref	Ref	Het	Ref	Ref	Het	Ref	Ref	Ref	Ref	Het	Ref	Ref	Het	Ref	Ref	Ref	Ref	Ref	Ref	Ref
Pav_sc0000029.1	136265	G	A	synonymous_variant	LOW	p.Val88Val	Pav_sc0000029.1_g200.1.mk	Hom	Ref	Het	Het	Ref	Het	Ref	Het	Ref	Ref	Het	Het	Ref	Het	Ref	Ref	Ref	Ref	Ref	Ref	Het
Pav_sc0000030.1	684593	C	T	3_prime_UTR_variant	MODIFIER		Pav_sc0000030.1_g1270.1.mk	Ref	Het	Het	Ref	Hom	Ref	Het	Het	Hom	Het	Het	Het	Het	Ref	Het	Hom	Het	Hom	Ref	Het	Hom
Pav_sc0000030.1	684597	T	C	3_prime_UTR_variant	MODIFIER		Pav_sc0000030.1_g1270.1.mk	Ref	Ref	Het	Ref	Hom	Ref	Het	Ref	Het	Het	Het	Het	Het	Ref	Het	Het	Ref	Het	Ref	Het	Ref
Pav_sc0000030.1	684617	A	G	3_prime_UTR_variant	MODIFIER		Pav_sc0000030.1_g1270.1.mk	Ref	Het	Het	Ref	Hom	Ref	Het	Het	Hom	Het	Het	Het	Het	Ref	Het	Hom	Het	Hom	Ref	Het	Hom
Pav_sc0000030.1	684753	C	A	3_prime_UTR_variant	MODIFIER		Pav_sc0000030.1_g1270.1.mk	Ref	Het	Ref	Ref	Ref	Ref	Ref	Het	Ref	Ref	Ref	Ref	Ref	Ref	Ref	Het	Het	Het	Ref	Ref	Hom
Pav_sc0000030.1	684761	T	C	3_prime_UTR_variant	MODIFIER		Pav_sc0000030.1_g1270.1.mk	Hom	Het	Het	Hom	Ref	Hom	Het	Het	Ref	Het	Het	Het	Het	Hom	Het	Ref	Het	Ref	Hom	Het	Ref
Pav_sc0000030.1	684986	C	T	intron_variant	MODIFIER		Pav_sc0000030.1_g1270.1.mk	Ref	Ref	Ref	Ref	Ref	Ref	Ref	Het	Ref	Ref	Ref	Ref	Ref	Ref	Ref	Ref	Ref	Ref	Ref	Ref	Ref
Pav_sc0000030.1	685027	T	G	intron_variant	MODIFIER		Pav_sc0000030.1_g1270.1.mk	Ref	Het	Ref	Ref	Ref	Ref	Ref	Het	Ref	Ref	Ref	Ref	Ref	Ref	Ref	Het	Het	Het	Ref	Ref	Hom
Pav_sc0000030.1	685697	T	A	splice_region_variant&intron_variant	LOW		Pav_sc0000030.1_g1270.1.mk	Hom	Hom	Het	Hom	Ref	Hom	Het	Hom	Ref	Het	Het	Het	Het	Hom	Het	Het	Hom	Het	Hom	Het	Hom
Pav_sc0000030.1	685811	G	A	synonymous_variant	LOW	p.Asn35Asn	Pav_sc0000030.1_g1270.1.mk	Ref	Het	Ref	Ref	Ref	Ref	Ref	Het	Ref	Ref	Ref	Ref	Ref	Ref	Ref	Het	Het	Het	Ref	Ref	Hom
Pav_sc0000030.1	685965	T	C	intron_variant	MODIFIER		Pav_sc0000030.1_g1270.1.mk	Ref	Ref	Het	Ref	Hom	Ref	Het	Ref	Hom	Het	Het	Het	Het	Ref	Het	Het	Ref	Het	Ref	Het	Ref
Pav_sc0000030.1	685973	C	A	intron_variant	MODIFIER		Pav_sc0000030.1_g1270.1.mk	Ref	Het	Ref	Ref	Ref	Ref	Ref	Het	Ref	Ref	Ref	Ref	Ref	Ref	Ref	Het	Het	Het	Ref	Ref	Hom
Pav_sc0000030.1	686144	T	C	5_prime_UTR_variant	MODIFIER		Pav_sc0000030.1_g1270.1.mk	Hom	Het	Het	Hom	Ref	Hom	Het	Het	Ref	Het	Het	Het	Het	Hom	Het	Ref	Het	Ref	Hom	Het	Ref
Pav_sc0000030.1	686164	T	C	5_prime_UTR_variant	MODIFIER		Pav_sc0000030.1_g1270.1.mk	Ref	Het	Ref	Ref	Ref	Ref	Ref	Het	Ref	Ref	Ref	Ref	Ref	Ref	Ref	Het	Het	Het	Ref	Ref	Hom
Pav_sc0000030.1	686303	C	G	5_prime_UTR_premature_start_codon_gain_variant	LOW		Pav_sc0000030.1_g1270.1.mk	Ref	Ref	Het	Ref	Hom	Ref	Het	Ref	Hom	Het	Het	Het	Het	Ref	Het	Het	Ref	Het	Ref	Het	Ref
Pav_sc0000308.1	220685	C	T	intron_variant	MODIFIER		Pav_sc0000308.1_g330.1.mk	Ref	Ref	Het	Het	Het	Het	Ref	Hom	Hom	Hom	Ref	Ref	Het	Het	Hom	Het	Het	Het	Het	Hom	Ref
Pav_sc0000308.1	220850	C	T	intron_variant	MODIFIER		Pav_sc0000308.1_g330.1.mk	Ref	Hom	Hom	Hom	Het	Het	Hom	Hom	Hom	Hom	Hom	Ref	Hom	Hom	Hom	Hom	Het	Hom	Hom	Hom	Hom
Pav_sc0000308.1	220962	G	A	intron_variant	MODIFIER		Pav_sc0000308.1_g330.1.mk	Ref	Hom	Het	Het	Ref	Ref	Hom	Ref	Ref	Ref	Hom	Ref	Het	Het	Ref	Het	Ref	Het	Het	Ref	Hom
Pav_sc0000308.1	221301	A	T	intron_variant	MODIFIER		Pav_sc0000308.1_g330.1.mk	Ref	Hom	Het	Het	Ref	Ref	Hom	Ref	Ref	Ref	Hom	Ref	Het	Het	Ref	Het	Ref	Het	Het	Ref	Hom
Pav_sc0000308.1	221303	T	*,A	intron_variant	MODIFIER		Pav_sc0000308.1_g330.1.mk	Hom	Hom	Het	Het	Het	Het	Hom	Ref	Ref	Ref	Hom	Hom	Het	Het	Ref	Het	Het	Het	Het	Ref	Hom
Pav_sc0000308.1	221440	A	G	intron_variant	MODIFIER		Pav_sc0000308.1_g330.1.mk	Ref	Hom	Het	Het	Ref	Ref	Hom	Ref	Ref	Ref	Hom	Ref	Het	Het	Ref	Het	Ref	Het	Het	Ref	Hom
Pav_sc0000308.1	221472	A	C	intron_variant	MODIFIER		Pav_sc0000308.1_g330.1.mk	Ref	Hom	Het	Het	Ref	Ref	Hom	Ref	Ref	Ref	Hom	Ref	Het	Het	Ref	Het	Ref	Het	Het	Ref	Hom
Pav_sc0000308.1	221692	G	A	intron_variant	MODIFIER		Pav_sc0000308.1_g330.1.mk	Ref	Hom	Het	Het	Ref	Ref	Hom	Ref	Ref	Ref	Hom	Ref	Het	Het	Ref	Het	Ref	Het	Het	Ref	Hom
Pav_sc0000308.1	221705	T	C	intron_variant	MODIFIER		Pav_sc0000308.1_g330.1.mk	Ref	Hom	Het	Het	Ref	Ref	Hom	Ref	Ref	Ref	Hom	Ref	Het	Het	Ref	Het	Ref	Het	Het	Ref	Hom
Pav_sc0000308.1	221715	T	C	intron_variant	MODIFIER		Pav_sc0000308.1_g330.1.mk	Ref	Het	Ref	Ref	Ref	Ref	Hom	Ref	Ref	Ref	Het	Ref	Ref	Ref	Ref	Het	Ref	Het	Het	Ref	Hom
Pav_sc0000308.1	221788	C	A	intron_variant	MODIFIER		Pav_sc0000308.1_g330.1.mk	Hom	Ref	Ref	Ref	Het	Het	Ref	Ref	Ref	Ref	Ref	Hom	Ref	Ref	Ref	Ref	Het	Ref	Ref	Ref	Ref
Pav_sc0000308.1	222749	C	T	intron_variant	MODIFIER		Pav_sc0000308.1_g330.1.mk	Ref	Hom	Het	Het	Ref	Ref	Hom	Ref	Ref	Ref	Hom	Ref	Het	Het	Ref	Het	Ref	Het	Het	Ref	Hom
Pav_sc0000308.1	224130	C	G	synonymous_variant	LOW	p.Pro97Pro	Pav_sc0000308.1_g340.1.mk	Ref	Hom	Het	Het	Ref	Ref	Hom	Ref	Ref	Ref	Hom	Ref	Het	Het	Ref	Het	Ref	Het	Het	Ref	Hom
Pav_sc0000308.1	224333	A	G	missense_variant	MODERATE	p.Tyr30His	Pav_sc0000308.1_g340.1.mk	Ref	Het	Ref	Ref	Ref	Ref	Hom	Ref	Ref	Ref	Het	Ref	Ref	Ref	Ref	Het	Ref	Het	Het	Ref	Hom
Pav_sc0000396.1	489579	A	G	intron_variant	MODIFIER		Pav_sc0000396.1_g1070.1.mk	Ref	Ref	Ref	Ref	Ref	Ref	Het	Ref	Ref	Ref	Ref	Ref	Ref	Ref	Ref	Ref	Ref	Ref	Ref	Ref	Ref
Pav_sc0000396.1	489730	A	C	intron_variant	MODIFIER		Pav_sc0000396.1_g1070.1.mk	Het	Het	Ref	Ref	Ref	Ref	Ref	Ref	Ref	Ref	Het	Ref	Ref	Ref	Ref	Het	Het	Het	Het	Ref	Het
Pav_sc0000396.1	489755	T	C	intron_variant	MODIFIER		Pav_sc0000396.1_g1070.1.mk	Ref	Ref	Ref	Ref	Ref	Ref	Ref	Het	Ref	Ref	Ref	Ref	Ref	Ref	Ref	Ref	Ref	Ref	Ref	Ref	Ref
Pav_sc0000396.1	490033	G	A	intron_variant	MODIFIER		Pav_sc0000396.1_g1070.1.mk	Het	Het	Ref	Ref	Ref	Ref	Ref	Ref	Ref	Ref	Het	Ref	Ref	Ref	Ref	Het	Het	Het	Het	Ref	Het
Pav_sc0000396.1	490928	C	A	intron_variant	MODIFIER		Pav_sc0000396.1_g1070.1.mk	Ref	Ref	Ref	Ref	Ref	Ref	Ref	Het	Ref	Ref	Ref	Ref	Ref	Ref	Ref	Ref	Ref	Ref	Ref	Ref	Ref
Pav_sc0000396.1	491027	T	C	intron_variant	MODIFIER		Pav_sc0000396.1_g1070.1.mk	Hom	Het	Het	Het	Ref	Het	Ref	Het	Ref	Ref	Het	Het	Ref	Het	Ref	Het	Het	Het	Het	Het	Het
Pav_sc0000396.1	491696	T	C	intron_variant	MODIFIER		Pav_sc0000396.1_g1070.1.mk	Ref	Het	Het	Ref	Hom	Het	Ref	Ref	Hom	Hom	Het	Het	Het	Het	Hom	Het	Ref	Het	Het	Het	Het
Pav_sc0000396.1	491726	G	A	intron_variant	MODIFIER		Pav_sc0000396.1_g1070.1.mk	Het	Het	Ref	Ref	Ref	Ref	Ref	Ref	Ref	Ref	Het	Ref	Ref	Ref	Ref	Het	Het	Het	Het	Ref	Het
Pav_sc0000568.1	329024	G	A	synonymous_variant	LOW	p.Glu77Glu	Pav_sc0000568.1_g760.1.br	Het	Ref	Ref	Ref	Ref	Ref	Ref	Ref	Ref	Ref	Ref	Ref	Hom	Ref	Ref	Ref	Ref	Ref	Het	Ref	Het
Pav_sc0000568.1	339810	A	T	missense_variant	MODERATE	p.Glu51Asp	Pav_sc0000568.1_g790.1.br	Ref	Ref	Ref	Ref	Ref	Ref	Ref	Ref	Ref	Ref	Ref	Ref	Het	Ref	Ref	Ref	Ref	Ref	Ref	Ref	Het
Pav_sc0000568.1	339873	T	C	synonymous_variant	LOW	p.His72His	Pav_sc0000568.1_g790.1.br	Ref	Ref	Het	Het	Het	Het	Het	Ref	Het	Het	Ref	Ref	Hom	Het	Het	Ref	Het	Ref	Ref	Ref	Het
Pav_sc0000568.1	339885	C	G	synonymous_variant	LOW	p.Gly76Gly	Pav_sc0000568.1_g790.1.br	Ref	Ref	Ref	Ref	Ref	Ref	Ref	Ref	Ref	Ref	Ref	Ref	Ref	Ref	Ref	Ref	Ref	Ref	Ref	Ref	Het
Pav_sc0001685.1	6049	A	G	intron_variant	MODIFIER		Pav_sc0001685.1_g010.1.br	Hom	Hom	Hom	Hom	Hom	Hom	Ref	./.	Het	Het	Hom	./.	Hom	Het	Het	Hom	Het	Hom	Hom	Hom	Hom
Pav_sc0001685.1	6068	A	T	intron_variant	MODIFIER		Pav_sc0001685.1_g010.1.br	Ref	./.	Ref	./.	Hom	Ref	Ref	./.	Ref	Ref	Het	./.	Hom	Ref	Ref	Hom	Ref	Het	Hom	Het	./.
Pav_sc0001685.1	6950	A	*,T	intron_variant	MODIFIER		Pav_sc0001685.1_g010.1.br	./.	./.	./.	./.	Hom	./.	Ref	Hom	Ref	Ref	Hom	./.	Hom	Ref	Ref	Hom	Ref	Hom	Hom	Hom	./.
Pav_sc0001685.1	7111	A	C	synonymous_variant	LOW	p.Ala39Ala	Pav_sc0001685.1_g010.1.br	./.	./.	./.	./.	Ref	./.	Ref	./.	Ref	Ref	Hom	./.	Hom	Ref	Ref	Hom	Ref	Hom	Hom	Hom	./.
