# Supplementary material for: Whole genome re-sequencing of sweet cherry (Prunus avium L.) yields insights into genomic diversity of a fruit species
Source: Hortic Res. 2020 May 1;7:60. doi: 10.1038/s41438-020-0281-9 (PMC7193578; doi:10.1038/s41438-020-0281-9)
Supplement: Supplementary file 16 — Supplementary File 11 [file 41438_2020_281_MOESM16_ESM.xlsx]

## Sheet: PATHOGENESIS-RELATED GEN INDELS
CHROM	POS	REF	ALT	ANN[*].EFFECT	ANN[*].IMPACT	ANN[*].HGVS_P	GENE	Agld	Bak	Bxs14	Bxs21	Bxs22	Bxs33	Chi	Gxt7	Hgxs11	Hgxs30	Lem	Mie	Prkld	Ptrtrach	Sam	Tred	Tredna	Trrd	Tsol	Vas	Wild
Pav_sc0000029.1	134938	CA	C	intron_variant	MODIFIER		Pav_sc0000029.1_g200.1.mk	Hom	Hom	Hom	Hom	Hom	Hom	Hom	Hom	Hom	Hom	Hom	Hom	Hom	Hom	Hom	Hom	Hom	Hom	Hom	Hom	Hom
Pav_sc0000029.1	135353	ATGG	A	intron_variant	MODIFIER		Pav_sc0000029.1_g200.1.mk	Ref	Ref	Ref	Ref	Ref	Ref	Ref	Ref	Ref	Ref	Ref	Ref	Het	Ref	Ref	Ref	Ref	Ref	Ref	Ref	Ref
Pav_sc0000029.1	135528	G	GTATA	intron_variant	MODIFIER		Pav_sc0000029.1_g200.1.mk	Ref	Ref	Ref	Ref	Ref	Ref	Ref	Ref	Ref	Ref	Ref	Ref	Het	Ref	Ref	Ref	Ref	Ref	Ref	Ref	Ref
Pav_sc0000029.1	135895	A	AAT,AATATATATAT,AATATATATATATATATATATATATATATATATAT	intron_variant	MODIFIER		Pav_sc0000029.1_g200.1.mk	Hom	Ref	Het	Het	Ref	Het	Ref	Het	Ref	Ref	Het	Ref	Ref	Het	Ref	Ref	Ref	Ref	Ref	Ref	Het
Pav_sc0000030.1	684742	G	GA	3_prime_UTR_variant	MODIFIER		Pav_sc0000030.1_g1270.1.mk	Het	Het	Het	Hom	Ref	Hom	Het	Het	Ref	Het	Het	Het	Het	Hom	Het	Ref	Het	Ref	Hom	Het	Het
Pav_sc0000308.1	220545	C	CATATATATATAT,CATATATATATATAT	intron_variant	MODIFIER		Pav_sc0000308.1_g330.1.mk	Ref	Het	Het	Het	Ref	Ref	Hom	Ref	Ref	Ref	Het	Ref	Het	Het	Ref	Het	Ref	Het	Het	Ref	Hom
Pav_sc0000308.1	221302	AT	A	intron_variant	MODIFIER		Pav_sc0000308.1_g330.1.mk	Ref	Hom	Het	Het	Ref	Ref	Hom	Ref	Ref	Ref	Hom	Ref	Het	Het	Ref	Het	Het	Het	Het	Ref	Hom
Pav_sc0000308.1	221432	AG	A	intron_variant	MODIFIER		Pav_sc0000308.1_g330.1.mk	Ref	Het	Het	Het	Ref	Ref	Ref	Ref	Ref	Ref	Het	Ref	Het	Het	Ref	Ref	Ref	Ref	Ref	Ref	Ref
Pav_sc0000308.1	221961	T	TA	intron_variant	MODIFIER		Pav_sc0000308.1_g330.1.mk	Ref	Hom	Het	Het	Ref	Ref	Hom	Ref	Ref	Ref	Hom	Ref	Het	Het	Ref	Het	Ref	Het	Het	Ref	Hom
Pav_sc0000308.1	222776	C	CA	intron_variant	MODIFIER		Pav_sc0000308.1_g330.1.mk	Ref	Hom	Hom	Hom	Het	Het	Hom	Hom	Hom	Hom	Hom	Ref	Hom	Hom	Hom	Hom	Het	Hom	Hom	Hom	Hom
Pav_sc0000308.1	222928	GTATATA	G,GTATATATA	intron_variant	MODIFIER		Pav_sc0000308.1_g330.1.mk	Het	Hom	Het	Het	Het	Ref	Hom	Ref	Ref	Ref	Hom	Het	Het	Het	Ref	Het	Ref	Het	Het	Ref	Hom
Pav_sc0000396.1	489641	AAGAAGAGATAT	A	intron_variant	MODIFIER		Pav_sc0000396.1_g1070.1.mk	Het	Het	Ref	Ref	Ref	Ref	Ref	Ref	Ref	Ref	Het	Ref	Ref	Ref	Ref	Het	Het	Het	Het	Ref	Het
Pav_sc0000396.1	490072	T	TTA	intron_variant	MODIFIER		Pav_sc0000396.1_g1070.1.mk	Het	Ref	Het	Het	Ref	Het	Hom	Hom	Ref	Ref	Ref	Het	Het	Het	Ref	Ref	Ref	Ref	Ref	Het	Ref
Pav_sc0000396.1	491667	CTATATATATATA	C,CTATATA,CTATATATATA,CTATATATATATATATATATATATATA	intron_variant	MODIFIER		Pav_sc0000396.1_g1070.1.mk	Het	Het	Het	Hom	Het	Het	Het	Het	Het	Ref	Het	Het	Het	Het	Het	Het	Het	Het	Het	Het	Het
Pav_sc0000396.1	492280	A	ACT	5_prime_UTR_variant	MODIFIER		Pav_sc0000396.1_g1070.1.mk	Ref	Ref	Ref	Ref	Ref	Ref	Ref	Het	Ref	Ref	Ref	Ref	Ref	Ref	Ref	Ref	Ref	Ref	Ref	Ref	Ref
Pav_sc0000624.1	796563	TAG	T,TAGAGAGAGAGAGAGAG	intron_variant	MODIFIER		Pav_sc0000624.1_g1470.1.mk	Het	Ref	Ref	Ref	Ref	Ref	Het	Ref	Ref	Het	Ref	Het	Ref	Ref	Ref	Ref	Ref	Het	Ref	Het	Ref
Pav_sc0000624.1	797698	GA	G	intron_variant	MODIFIER		Pav_sc0000624.1_g1470.1.mk	Ref	Ref	Ref	Ref	Ref	Ref	Ref	Ref	Ref	Ref	Ref	Ref	Ref	Ref	Het	Ref	Ref	Ref	Het	Ref	Ref
Pav_sc0000624.1	798635	G	GTC	5_prime_UTR_variant	MODIFIER		Pav_sc0000624.1_g1470.1.mk	Ref	Het	Het	Ref	Ref	Ref	Het	Ref	Ref	Ref	Ref	Ref	Ref	Ref	Ref	Ref	Ref	Ref	Ref	Ref	Ref
Pav_sc0001685.1	6901	GAA	G	intron_variant	MODIFIER		Pav_sc0001685.1_g010.1.br	./.	./.	./.	./.	Ref	./.	Ref	Ref	Ref	Ref	Hom	./.	Hom	Ref	Ref	Hom	Ref	Hom	Hom	Hom	./.
Pav_sc0001685.1	6905	GTAAAAGGACAAAGACATTTACTTAAATGTTGAAAATGGAAATAAA	G	intron_variant	MODIFIER		Pav_sc0001685.1_g010.1.br	./.	./.	./.	./.	Ref	./.	Ref	Ref	Ref	Ref	Hom	./.	Hom	Ref	Ref	Hom	Ref	Hom	Hom	Hom	./.
